# Supplementary material for: Evolutionary Analysis of Cnidaria Small Cysteine-Rich Proteins (SCRiPs), an Enigmatic Neurotoxin Family from Stony Corals and Sea Anemones (Anthozoa: Hexacorallia)
Source: Toxins (Basel). 2024 Feb 2;16(2):75. doi: 10.3390/toxins16020075 (PMC10892658; doi:10.3390/toxins16020075)
Supplement: Supplementary file 1 [file toxins-16-00075-s001.zip › File_S1.txt]

Query_Identifier	Subject_Identifier	Percentage_Identity	Allignment_Length	Mismatches	Gap_openings	Query_start	Query_end	Subject_start	Subject_end	E_value	Bit_score		
GFDR03017736.1.p1	comp30_c0_seq1.p1|Anthopleura_elegantissima	96.667	90	3	0	1	90	1	90	2.30e-63	178
GFDR03037262.1.p2	GHDD01210001.1.p1|Desmophyllum_pertusum	31.579	76	46	2	2	77	3	72	7.63e-09	40.0
HBZO01053749.1.p1	GHDD01369509.1.p1|Desmophyllum_pertusum	37.500	80	42	3	1	79	1	73	1.52e-12	49.7
HBZO01070119.1.p1	BLFD01000679.1|Acropora_echinata	35.616	73	41	3	5	72	6	77	1.43e-10	44.3
