# Supplementary material for: Evolutionary Analysis of Cnidaria Small Cysteine-Rich Proteins (SCRiPs), an Enigmatic Neurotoxin Family from Stony Corals and Sea Anemones (Anthozoa: Hexacorallia)
Source: Toxins (Basel). 2024 Feb 2;16(2):75. doi: 10.3390/toxins16020075 (PMC10892658; doi:10.3390/toxins16020075)
Supplement: Supplementary file 1 [file toxins-16-00075-s001.zip › File_S3.txt]

HMMER3/f [3.3.2 | Nov 2020]
NAME  hmm_SCRiPs
LENG  86
ALPH  amino
RF    no
MM    no
CONS  yes
CS    no
MAP   yes
DATE  Wed Mar  1 10:41:40 2023
NSEQ  29
EFFN  2.361206
CKSUM 2606116654
STATS LOCAL MSV       -9.9796  0.71846
STATS LOCAL VITERBI  -10.6865  0.71846
STATS LOCAL FORWARD   -3.5754  0.71846
HMM          A        C        D        E        F        G        H        I        K        L        M        N        P        Q        R        S        T        V        W        Y   
            m->m     m->i     m->d     i->m     i->i     d->m     d->d
  COMPO   2.62938  2.62691  3.13890  2.71000  3.58543  2.94418  3.64447  3.03622  2.65873  2.43444  3.50330  3.06762  3.28106  3.01772  2.92427  2.68044  2.94732  2.77347  5.00936  3.62930
          2.68618  4.42225  2.77519  2.73123  3.46354  2.40513  3.72494  3.29354  2.67741  2.69355  4.24690  2.90347  2.73739  3.18146  2.89801  2.37887  2.77519  2.98518  4.58477  3.61503
          0.27637  4.71964  1.45866  0.61958  0.77255  0.00000        *
      1   3.56397  5.03601  4.76362  4.44348  3.63519  4.32950  5.04281  2.88039  4.17486  2.17093  0.57563  4.63642  4.82543  4.53188  4.30200  3.95509  3.89842  2.94956  5.52651  4.32969      1 M - - -
          2.68618  4.42225  2.77519  2.73123  3.46354  2.40513  3.72494  3.29354  2.67741  2.69355  4.24690  2.90347  2.73739  3.18146  2.89801  2.37887  2.77519  2.98518  4.58477  3.61503
          0.01732  4.46059  5.18293  0.61958  0.77255  0.88198  0.53437
      2   2.09312  5.44498  1.60271  2.13108  4.80739  1.99828  3.89622  4.29766  2.80525  3.80617  4.60727  2.94425  4.00356  3.03911  3.35294  2.90307  3.24279  3.86900  5.97249  4.52141      2 d - - -
          2.68618  4.42225  2.77519  2.73123  3.46354  2.40513  3.72494  3.29354  2.67741  2.69355  4.24690  2.90347  2.73739  3.18146  2.89801  2.37887  2.77519  2.98518  4.58477  3.61503
          0.01732  4.46059  5.18293  0.61958  0.77255  0.57089  0.83246
      3   2.17823  4.34361  4.38971  3.83171  3.54318  3.96347  4.41993  2.42585  3.71682  2.49393  2.44400  4.02347  4.37753  3.95227  3.90987  3.28596  2.40632  1.29226  5.11849  3.92518      3 v - - -
          2.68618  4.42225  2.77519  2.73123  3.46354  2.40513  3.72494  3.29354  2.67741  2.69355  4.24690  2.90347  2.73739  3.18146  2.89801  2.37887  2.77519  2.98518  4.58477  3.61503
          0.01522  4.58858  5.31093  0.61958  0.77255  0.71821  0.66869
      4   3.04882  5.39100  3.35744  2.74679  4.80490  3.75076  3.41285  4.21046  1.17605  3.65096  4.45006  2.84825  4.12411  2.90681  1.94820  2.57159  3.24503  3.82764  5.72188  4.44517      4 k - - -
          2.68618  4.42225  2.77519  2.73123  3.46354  2.40513  3.72494  3.29354  2.67741  2.69355  4.24690  2.90347  2.73739  3.18146  2.89801  2.37887  2.77519  2.98518  4.58477  3.61503
          0.01522  4.58858  5.31093  0.61958  0.77255  0.58264  0.81740
      5   2.92308  4.31340  4.69180  4.09486  1.76885  4.08656  4.39947  2.55054  3.92490  1.49490  2.81384  4.18175  4.42744  4.07244  3.99719  2.84990  3.15409  2.03526  4.90292  3.72311      5 l - - -
          2.68618  4.42225  2.77519  2.73123  3.46354  2.40513  3.72494  3.29354  2.67741  2.69355  4.24690  2.90347  2.73739  3.18146  2.89801  2.37887  2.77519  2.98518  4.58477  3.61503
          0.11439  4.63527  2.31884  0.61958  0.77255  0.64478  0.74397
      6   2.90237  5.30089  3.10767  2.57709  4.65225  3.61732  2.55119  4.10462  2.33602  3.57652  4.35787  1.82758  4.01469  2.22006  2.10587  2.87044  3.11876  3.70795  5.68077  4.34030      6 n - - -
          2.68618  4.42225  2.77519  2.73123  3.46354  2.40513  3.72494  3.29354  2.67741  2.69355  4.24690  2.90347  2.73739  3.18146  2.89801  2.37887  2.77519  2.98518  4.58477  3.61503
          0.01603  4.53691  5.25926  0.61958  0.77255  0.42252  1.06534
      7   2.31251  4.20553  4.60206  3.99914  2.92311  3.96379  3.34243  1.90813  3.82185  1.56219  2.87318  4.06803  4.32301  3.98114  3.88981  3.26895  3.03947  2.08922  4.82678  3.65057      7 l - - -
          2.68618  4.42225  2.77519  2.73123  3.46354  2.40513  3.72494  3.29354  2.67741  2.69355  4.24690  2.90347  2.73739  3.18146  2.89801  2.37887  2.77519  2.98518  4.58477  3.61503
          0.01388  4.68017  5.40252  0.61958  0.77255  0.56498  0.84019
      8   2.64430  0.77913  4.70957  4.38190  4.36610  3.43997  4.95434  3.49559  4.22010  3.43415  4.36558  4.11059  4.21279  4.43734  4.33491  2.17189  3.14507  2.50517  5.86402  4.69256      8 c - - -
          2.68618  4.42225  2.77519  2.73123  3.46354  2.40513  3.72494  3.29354  2.67741  2.69355  4.24690  2.90347  2.73739  3.18146  2.89801  2.37887  2.77519  2.98518  4.58477  3.61503
          0.01388  4.68017  5.40252  0.61958  0.77255  0.56498  0.84019
      9   4.20760  5.46616  5.48853  5.19327  3.66881  5.00824  5.62395  2.95970  4.97520  0.28448  3.54390  5.41042  5.34655  5.12741  4.99370  4.79041  4.48292  3.19158  5.76028  4.65208      9 L - - -
          2.68618  4.42225  2.77519  2.73123  3.46354  2.40513  3.72494  3.29354  2.67741  2.69355  4.24690  2.90347  2.73739  3.18146  2.89801  2.37887  2.77519  2.98518  4.58477  3.61503
          0.06602  4.68017  2.90753  0.61958  0.77255  0.56498  0.84019
     10   3.85684  5.10049  5.63975  5.08746  1.99536  5.14341  5.24816  2.57524  4.94129  0.62867  3.12627  5.23467  5.23270  4.85159  4.91842  4.52259  4.06525  2.51854  5.32407  4.11912     10 L - - -
          2.68618  4.42225  2.77519  2.73123  3.46354  2.40513  3.72494  3.29354  2.67741  2.69355  4.24690  2.90347  2.73739  3.18146  2.89801  2.37887  2.77519  2.98518  4.58477  3.61503
          0.01462  4.62877  5.35112  0.61958  0.77255  0.50130  0.93076
     11   4.03114  5.23294  5.89749  5.31420  3.36238  5.42200  5.68485  2.19846  5.17350  0.59302  1.95400  5.55730  5.39959  5.02023  5.12069  4.82027  4.22673  2.82021  5.63552  4.71160     11 L - - -
          2.68618  4.42225  2.77519  2.73123  3.46354  2.40513  3.72494  3.29354  2.67741  2.69355  4.24690  2.90347  2.73739  3.18146  2.89801  2.37887  2.77519  2.98518  4.58477  3.61503
          0.01388  4.68017  5.40252  0.61958  0.77255  0.56498  0.84019
     12   3.68697  4.90231  5.68469  5.15858  3.69077  5.17925  5.66832  1.20937  5.05313  1.06399  3.44132  5.32586  5.32604  5.11434  5.10931  4.58105  3.92321  1.71888  5.83794  4.76998     12 l - - -
          2.68618  4.42225  2.77519  2.73123  3.46354  2.40513  3.72494  3.29354  2.67741  2.69355  4.24690  2.90347  2.73739  3.18146  2.89801  2.37887  2.77519  2.98518  4.58477  3.61503
          0.01388  4.68017  5.40252  0.61958  0.77255  0.56498  0.84019
     13   3.37858  4.66044  5.33115  4.76867  3.60689  4.72943  5.14565  1.25254  4.62577  1.42968  2.61605  4.86722  4.98380  4.73863  4.68002  4.08249  3.27315  1.66421  5.50438  4.37921     13 i - - -
          2.68618  4.42225  2.77519  2.73123  3.46354  2.40513  3.72494  3.29354  2.67741  2.69355  4.24690  2.90347  2.73739  3.18146  2.89801  2.37887  2.77519  2.98518  4.58477  3.61503
          0.01388  4.68017  5.40252  0.61958  0.77255  0.56498  0.84019
     14   3.72345  4.99123  5.55762  5.04760  3.56354  5.05878  5.52845  2.33416  4.88832  0.72061  3.34240  5.22372  5.25351  4.96353  4.94630  4.47251  3.96919  1.48789  5.71008  4.63642     14 l - - -
          2.68618  4.42225  2.77519  2.73123  3.46354  2.40513  3.72494  3.29354  2.67741  2.69355  4.24690  2.90347  2.73739  3.18146  2.89801  2.37887  2.77519  2.98518  4.58477  3.61503
          0.01388  4.68017  5.40252  0.61958  0.77255  0.56498  0.84019
     15   1.63678  4.50728  4.24044  3.90027  4.53557  1.05163  4.78352  3.72707  3.88166  3.59719  4.47839  3.90419  4.16301  4.13120  4.13056  2.86020  3.13022  2.05494  5.96299  4.78577     15 g - - -
          2.68618  4.42225  2.77519  2.73123  3.46354  2.40513  3.72494  3.29354  2.67741  2.69355  4.24690  2.90347  2.73739  3.18146  2.89801  2.37887  2.77519  2.98518  4.58477  3.61503
          0.01388  4.68017  5.40252  0.61958  0.77255  0.43923  1.03432
     16   1.91433  4.26111  4.31442  3.72774  2.97766  3.21374  4.22977  2.01049  3.60184  2.23376  3.37999  3.91628  4.28278  3.81538  3.76853  3.20314  2.03328  2.20362  4.89126  3.70091     16 a - - -
          2.68618  4.42225  2.77519  2.73123  3.46354  2.40513  3.72494  3.29354  2.67741  2.69355  4.24690  2.90347  2.73739  3.18146  2.89801  2.37887  2.77519  2.98518  4.58477  3.61503
          0.01334  4.71964  5.44199  0.61958  0.77255  0.48576  0.95510
     17   3.57817  4.82593  5.57014  5.01576  3.62402  4.98451  5.41033  1.30522  4.88486  1.40048  2.24177  5.13512  5.17751  4.94284  4.91703  4.35634  3.80997  1.56321  5.65687  4.57684     17 i - - -
          2.68618  4.42225  2.77519  2.73123  3.46354  2.40513  3.72494  3.29354  2.67741  2.69355  4.24690  2.90347  2.73739  3.18146  2.89801  2.37887  2.77519  2.98518  4.58477  3.61503
          0.01334  4.71964  5.44199  0.61958  0.77255  0.48576  0.95510
     18   2.20428  2.76300  3.86833  3.30073  3.55127  3.14963  4.10185  2.66234  3.23432  2.63424  3.53750  3.63527  4.17543  3.51117  3.53395  2.15761  2.15884  2.68762  5.02347  2.74562     18 s - - -
          2.68618  4.42225  2.77519  2.73123  3.46354  2.40513  3.72494  3.29354  2.67741  2.69355  4.24690  2.90347  2.73739  3.18146  2.89801  2.37887  2.77519  2.98518  4.58477  3.61503
          0.01334  4.71964  5.44199  0.61958  0.77255  0.48576  0.95510
     19   2.12263  4.55990  3.81378  3.35066  4.06851  3.57442  4.32090  3.35846  3.33781  3.13487  4.01825  2.69556  4.15838  3.63236  3.67684  1.92841  3.09424  1.27734  5.49511  4.26777     19 v - - -
          2.68618  4.42225  2.77519  2.73123  3.46354  2.40513  3.72494  3.29354  2.67741  2.69355  4.24690  2.90347  2.73739  3.18146  2.89801  2.37887  2.77519  2.98518  4.58477  3.61503
          0.06217  4.71964  2.96887  0.61958  0.77255  0.48576  0.95510
     20   2.40376  5.17487  3.07634  2.64583  4.54016  3.60248  3.22309  3.99915  2.61211  3.54557  4.34827  3.16155  4.06021  1.19190  3.02935  2.54551  3.15165  3.62052  5.71409  4.36135     20 q - - -
          2.68618  4.42225  2.77519  2.73123  3.46354  2.40513  3.72494  3.29354  2.67741  2.69355  4.24690  2.90347  2.73739  3.18146  2.89801  2.37887  2.77519  2.98518  4.58477  3.61503
          0.07682  4.67147  2.73979  0.61958  0.77255  0.58125  0.81916
     21   2.39561  5.02422  3.03808  2.64662  4.54582  1.38683  3.93998  3.99273  2.75273  3.55867  4.35302  2.51080  3.56744  2.64090  3.21847  2.81635  2.88057  3.57845  5.75620  4.40116     21 g - - -
          2.68618  4.42225  2.77519  2.73123  3.46354  2.40513  3.72494  3.29354  2.67741  2.69355  4.24690  2.90347  2.73739  3.18146  2.89801  2.37887  2.77519  2.98518  4.58477  3.61503
          0.01490  4.60955  5.33190  0.61958  0.77255  0.68632  0.70002
     22   1.78889  4.20103  4.24431  3.65547  2.34162  3.84479  4.14948  2.64437  3.52599  2.22165  3.31562  3.84407  4.21427  3.73999  3.17042  2.93795  2.96857  1.97212  3.62123  3.61423     22 a - - -
          2.68618  4.42225  2.77519  2.73123  3.46354  2.40513  3.72494  3.29354  2.67741  2.69355  4.24690  2.90347  2.73739  3.18146  2.89801  2.37887  2.77519  2.98518  4.58477  3.61503
          0.05974  4.60955  3.03580  0.61958  0.77255  0.68632  0.70002
     23   2.72752  4.97928  3.09877  2.53881  4.23515  3.17755  3.21852  2.92731  2.10257  2.85457  4.04546  2.69248  3.93496  2.62610  2.39288  2.74720  2.95772  2.66955  5.46736  4.12299     23 k - - -
          2.68618  4.42225  2.77519  2.73123  3.46354  2.40513  3.72494  3.29354  2.67741  2.69355  4.24690  2.90347  2.73739  3.18146  2.89801  2.37887  2.77519  2.98518  4.58477  3.61503
          0.27727  4.56539  1.46211  0.61958  0.77255  0.57085  0.83252
     24   2.68266  4.97250  3.00941  2.46983  4.25797  2.75282  3.29193  3.69200  2.14848  2.89443  4.05292  2.99658  2.92775  2.82176  2.91408  2.01036  2.91760  3.33614  5.46633  4.11218     24 s - - -
          2.68618  4.42225  2.77519  2.73123  3.46354  2.40513  3.72494  3.29354  2.67741  2.69355  4.24690  2.90347  2.73739  3.18146  2.89801  2.37887  2.77519  2.98518  4.58477  3.61503
          0.01857  4.39111  5.11346  0.61958  0.77255  0.95360  0.48670
     25   2.31450  5.05595  2.93110  1.86216  4.36883  2.47278  3.68588  3.81787  2.23398  3.35944  4.13710  2.96232  3.40120  2.80706  2.92950  2.68337  2.93086  3.11653  5.54306  4.16691     25 e - - -
          2.68618  4.42225  2.77519  2.73123  3.46354  2.40513  3.72494  3.29354  2.67741  2.69355  4.24690  2.90347  2.73739  3.18146  2.89801  2.37887  2.77519  2.98518  4.58477  3.61503
          0.01857  4.39111  5.11346  0.61958  0.77255  0.95360  0.48670
     26   2.72148  5.12826  2.87717  2.40670  4.45315  2.74939  3.05953  3.91398  2.27831  3.43477  4.20588  2.04742  2.71359  2.80919  2.92900  2.51717  2.96008  3.51525  5.60047  4.21285     26 n - - -
          2.68618  4.42225  2.77519  2.73123  3.46354  2.40513  3.72494  3.29354  2.67741  2.69355  4.24690  2.90347  2.73739  3.18146  2.89801  2.37887  2.77519  2.98518  4.58477  3.61503
          0.01857  4.39111  5.11346  0.61958  0.77255  0.43912  1.03452
     27   2.54689  4.88238  3.20119  2.20751  3.40863  3.60283  3.80658  3.50276  2.00792  1.90278  3.95774  3.15430  3.99233  2.69625  3.04600  2.81741  2.99141  3.20260  5.39423  4.08035     27 l - - -
          2.68618  4.42225  2.77519  2.73123  3.46354  2.40513  3.72494  3.29354  2.67741  2.69355  4.24690  2.90347  2.73739  3.18146  2.89801  2.37887  2.77519  2.98518  4.58477  3.61503
          0.04707  4.63001  3.31809  0.61958  0.77255  0.65351  0.73442
     28   2.80216  5.19852  3.09923  2.52997  4.52722  3.09509  3.73144  3.97499  2.02843  3.05580  4.25157  2.78901  3.96241  2.58482  1.84429  2.78223  2.34368  3.58209  5.62748  4.26678     28 r - - -
          2.68618  4.42225  2.77519  2.73123  3.46354  2.40513  3.72494  3.29354  2.67741  2.69355  4.24690  2.90347  2.73739  3.18146  2.89801  2.37887  2.77519  2.98518  4.58477  3.61503
          0.01508  4.59802  5.32037  0.61958  0.77255  0.70406  0.68235
     29   2.75870  5.05487  3.10655  1.98738  4.33079  3.56241  3.74443  3.37067  1.79034  3.32238  3.24855  3.06851  3.95117  2.87343  2.38114  2.76560  2.98689  2.81840  5.52594  4.17628     29 k - - -
          2.68618  4.42225  2.77519  2.73123  3.46354  2.40513  3.72494  3.29354  2.67741  2.69355  4.24690  2.90347  2.73739  3.18146  2.89801  2.37887  2.77519  2.98518  4.58477  3.61503
          0.13680  4.59802  2.13888  0.61958  0.77255  0.57831  0.82290
     30   2.80758  5.23807  3.07143  2.36264  4.58904  3.56159  3.70840  4.04188  1.69296  3.52251  4.28702  2.13419  3.95078  2.56682  2.34015  2.77759  3.02903  3.04933  5.64571  4.28429     30 k - - -
          2.68631  4.42251  2.77357  2.73092  3.46351  2.40539  3.72521  3.29380  2.67730  2.69368  4.24588  2.90373  2.73752  3.18151  2.89827  2.37902  2.77546  2.98526  4.58503  3.61529
          0.56376  1.07686  2.40498  1.07347  0.41828  0.80384  0.59349
     31   2.31734  4.67620  3.25591  2.74871  4.12181  3.43523  3.89866  2.98301  2.75019  3.16608  3.99791  2.83123  2.41913  3.08755  3.18000  1.63287  2.93079  3.17733  5.43706  4.14124     45 s - - -
          2.68618  4.42225  2.77519  2.73123  3.46354  2.40513  3.72494  3.29354  2.67741  2.69355  4.24690  2.90347  2.73739  3.18146  2.89801  2.37887  2.77519  2.98518  4.58477  3.61503
          0.08494  4.43747  2.66483  0.61958  0.77255  0.81485  0.58466
     32   2.67376  4.84854  2.79195  2.37371  4.08083  3.50923  3.71297  3.04617  2.03485  2.34175  3.92140  3.04660  3.89866  2.86867  2.76063  2.71510  2.65257  2.87773  5.35509  4.02693     46 k - - -
          2.68618  4.42225  2.77519  2.73123  3.46354  2.40513  3.72494  3.29354  2.67741  2.69355  4.24690  2.90347  2.73739  3.18146  2.89801  2.37887  2.77519  2.98518  4.58477  3.61503
          0.01822  4.41018  5.13252  0.61958  0.77255  0.93494  0.49858
     33   2.70195  5.17272  2.09510  2.25317  4.49663  3.45239  3.01451  3.97196  2.41445  3.46863  4.22105  2.64350  2.69313  2.76781  2.66632  2.66851  2.93520  3.55278  5.61502  3.60092     47 d - - -
          2.68618  4.42225  2.77519  2.73123  3.46354  2.40513  3.72494  3.29354  2.67741  2.69355  4.24690  2.90347  2.73739  3.18146  2.89801  2.37887  2.77519  2.98518  4.58477  3.61503
          0.06552  4.41018  2.97064  0.61958  0.77255  0.79852  0.59782
     34   2.03007  4.79977  3.11364  1.68054  4.13086  3.49717  3.82841  3.41616  2.65687  3.13858  3.98467  3.12497  3.94569  2.99971  3.10320  2.76422  2.61936  2.49823  5.43703  4.11989     48 e - - -
          2.68618  4.42225  2.77519  2.73123  3.46354  2.40513  3.72494  3.29354  2.67741  2.69355  4.24690  2.90347  2.73739  3.18146  2.89801  2.37887  2.77519  2.98518  4.58477  3.61503
          0.01800  4.42225  5.14460  0.61958  0.77255  0.92274  0.50655
     35   2.81415  5.19980  3.11195  2.53071  4.55401  3.04941  3.68608  3.99044  1.61301  2.97271  4.25295  2.71844  3.94856  2.41063  2.16869  2.79009  3.02985  3.59881  5.59654  4.26073     49 k - - -
          2.68618  4.42225  2.77519  2.73123  3.46354  2.40513  3.72494  3.29354  2.67741  2.69355  4.24690  2.90347  2.73739  3.18146  2.89801  2.37887  2.77519  2.98518  4.58477  3.61503
          0.01800  4.42225  5.14460  0.61958  0.77255  0.43317  1.04540
     36   2.38151  4.96033  3.13777  2.57953  3.17247  3.57306  3.77491  3.18995  2.20284  3.22072  4.03024  3.10042  2.40903  2.59270  2.59092  2.61066  2.75833  3.29511  5.45953  4.12180     50 k - - -
          2.68618  4.42225  2.77519  2.73123  3.46354  2.40513  3.72494  3.29354  2.67741  2.69355  4.24690  2.90347  2.73739  3.18146  2.89801  2.37887  2.77519  2.98518  4.58477  3.61503
          0.05918  4.64185  3.04024  0.61958  0.77255  0.48282  0.95983
     37   2.50870  4.34828  4.12182  3.54988  1.99606  3.89430  2.30331  2.81090  2.96430  2.18065  3.46281  3.79624  4.26283  3.68411  3.67099  3.17297  3.06429  2.61350  3.35069  2.74064     51 f - - -
          2.68618  4.42225  2.77519  2.73123  3.46354  2.40513  3.72494  3.29354  2.67741  2.69355  4.24690  2.90347  2.73739  3.18146  2.89801  2.37887  2.77519  2.98518  4.58477  3.61503
          0.05121  4.64952  3.20998  0.61958  0.77255  0.62053  0.77145
     38   2.73942  4.58285  3.45699  2.89460  2.99332  1.97060  3.91391  3.11774  2.85027  2.52442  3.68769  3.34089  3.05713  3.18050  2.41108  2.90271  2.97488  2.57888  5.15308  3.89392     52 g - - -
          2.68618  4.42225  2.77519  2.73123  3.46354  2.40513  3.72494  3.29354  2.67741  2.69355  4.24690  2.90347  2.73739  3.18146  2.89801  2.37887  2.77519  2.98518  4.58477  3.61503
          0.01485  4.61315  5.33550  0.61958  0.77255  0.68067  0.70578
     39   2.38358  3.53390  3.63396  2.58311  3.22122  3.33129  3.25354  2.19116  3.01816  2.46117  3.54332  2.70849  4.09741  3.31701  3.36592  2.96485  2.69539  2.61689  5.02315  3.36169     53 i - - -
          2.68618  4.42225  2.77519  2.73123  3.46354  2.40513  3.72494  3.29354  2.67741  2.69355  4.24690  2.90347  2.73739  3.18146  2.89801  2.37887  2.77519  2.98518  4.58477  3.61503
          0.06334  4.61315  2.96698  0.61958  0.77255  0.57156  0.83159
     40   2.72947  3.69401  3.39283  3.13692  3.01128  3.73409  3.63818  2.68969  3.08102  2.33815  3.12046  3.51371  3.42527  3.07518  2.81383  2.76869  2.96127  2.66078  4.98173  2.12673     54 y - - -
          2.68622  4.42229  2.77524  2.73127  3.46358  2.40517  3.72499  3.29358  2.67729  2.69359  4.24694  2.90351  2.73726  3.18124  2.89788  2.37891  2.77524  2.98522  4.58481  3.61507
          0.16555  2.49740  2.65537  0.69195  0.69435  0.56624  0.83853
     41   2.49152  5.20713  2.68363  2.18400  4.54065  3.26768  3.33048  4.01774  2.16143  3.50689  4.25112  2.97541  3.01688  2.63209  2.24989  2.69407  2.95724  3.59161  3.50303  4.24346     58 k - - -
          2.68618  4.42225  2.77519  2.73123  3.46354  2.40513  3.72494  3.29354  2.67741  2.69355  4.24690  2.90347  2.73739  3.18146  2.89801  2.37887  2.77519  2.98518  4.58477  3.61503
          0.04829  4.58270  3.29913  0.61958  0.77255  0.51054  0.91671
     42   2.79367  5.27854  2.69156  2.47330  4.62119  2.87549  3.73679  4.09716  2.12488  3.57704  4.32452  2.81980  2.80938  2.68373  1.76165  2.75713  3.02380  3.66889  5.70713  4.30871     59 r - - -
          2.68618  4.42225  2.77519  2.73123  3.46354  2.40513  3.72494  3.29354  2.67741  2.69355  4.24690  2.90347  2.73739  3.18146  2.89801  2.37887  2.77519  2.98518  4.58477  3.61503
          0.01421  4.65705  5.37940  0.61958  0.77255  0.56207  0.84403
     43   2.64453  5.19616  3.03601  2.20253  3.97924  2.56129  3.37025  3.97808  2.36808  3.24847  4.24462  3.02279  3.09641  2.50229  2.38261  2.42847  2.98907  3.10764  5.64648  4.25402     60 e - - -
          2.68618  4.42225  2.77519  2.73123  3.46354  2.40513  3.72494  3.29354  2.67741  2.69355  4.24690  2.90347  2.73739  3.18146  2.89801  2.37887  2.77519  2.98518  4.58477  3.61503
          0.01379  4.68628  5.40862  0.61958  0.77255  0.60272  0.79258
     44   2.56084  5.14058  3.05956  2.29470  4.43614  2.87297  3.74775  3.88817  2.50579  3.42478  4.19562  2.74252  2.36522  2.72415  2.77486  2.22824  2.99096  2.95222  5.60503  3.59738     61 s - - -
          2.68618  4.42225  2.77519  2.73123  3.46354  2.40513  3.72494  3.29354  2.67741  2.69355  4.24690  2.90347  2.73739  3.18146  2.89801  2.37887  2.77519  2.98518  4.58477  3.61503
          0.01379  4.68628  5.40862  0.61958  0.77255  0.41901  1.07205
     45   2.66437  2.96679  2.61120  2.23311  3.56471  3.14722  3.75922  3.95715  2.51107  3.24519  4.24214  2.50156  3.49071  2.65621  2.58791  2.47222  3.00914  3.56082  5.64765  3.62939     62 e - - -
          2.68618  4.42225  2.77519  2.73123  3.46354  2.40513  3.72494  3.29354  2.67741  2.69355  4.24690  2.90347  2.73739  3.18146  2.89801  2.37887  2.77519  2.98518  4.58477  3.61503
          0.01300  4.74475  5.46709  0.61958  0.77255  0.48576  0.95510
     46   2.38334  0.97788  4.36880  3.88870  3.92805  3.03728  4.54526  3.25108  3.77397  3.01338  2.91577  3.94223  3.41242  4.01712  3.97503  2.98824  3.10228  2.96224  5.40827  4.22587     63 c - - -
          2.68618  4.42225  2.77519  2.73123  3.46354  2.40513  3.72494  3.29354  2.67741  2.69355  4.24690  2.90347  2.73739  3.18146  2.89801  2.37887  2.77519  2.98518  4.58477  3.61503
          0.01300  4.74475  5.46709  0.61958  0.77255  0.48576  0.95510
     47   2.46205  5.29562  2.12987  2.47435  4.63696  2.74389  3.46691  4.12133  2.36897  3.59922  4.33815  2.54619  3.95362  2.34168  2.72543  2.28643  3.02241  3.68443  5.72992  4.31937     64 d - - -
          2.68618  4.42225  2.77519  2.73123  3.46354  2.40513  3.72494  3.29354  2.67741  2.69355  4.24690  2.90347  2.73739  3.18146  2.89801  2.37887  2.77519  2.98518  4.58477  3.61503
          0.01300  4.74475  5.46709  0.61958  0.77255  0.48576  0.95510
     48   2.78338  4.56074  3.57627  3.01087  3.31987  3.30748  2.92126  3.07276  2.97328  2.52254  3.66082  2.89234  4.12106  3.08541  3.34876  2.05749  2.85729  2.41294  2.75349  3.52366     65 s - - -
          2.68618  4.42225  2.77519  2.73123  3.46354  2.40513  3.72494  3.29354  2.67741  2.69355  4.24690  2.90347  2.73739  3.18146  2.89801  2.37887  2.77519  2.98518  4.58477  3.61503
          0.01300  4.74475  5.46709  0.61958  0.77255  0.48576  0.95510
     49   2.43491  3.67685  3.17594  2.87475  3.51469  3.34429  3.92954  2.74076  2.60753  2.89620  3.01721  3.03522  2.39493  3.17531  2.93611  2.73308  3.01335  2.96155  5.22875  2.87416     66 p - - -
          2.68618  4.42225  2.77519  2.73123  3.46354  2.40513  3.72494  3.29354  2.67741  2.69355  4.24690  2.90347  2.73739  3.18146  2.89801  2.37887  2.77519  2.98518  4.58477  3.61503
          0.01300  4.74475  5.46709  0.61958  0.77255  0.48576  0.95510
     50   2.78088  5.22342  3.05439  2.23235  4.54153  2.13698  2.83095  4.00837  2.41046  3.51678  4.27157  2.63482  3.95733  2.86024  2.56958  2.54744  2.71738  3.31783  5.67224  3.49618     67 g - - -
          2.68618  4.42225  2.77519  2.73123  3.46354  2.40513  3.72494  3.29354  2.67741  2.69355  4.24690  2.90347  2.73739  3.18146  2.89801  2.37887  2.77519  2.98518  4.58477  3.61503
          0.01300  4.74475  5.46709  0.61958  0.77255  0.48576  0.95510
     51   2.62693  5.26874  3.00234  2.17698  4.76749  1.04727  4.06739  4.20923  2.84583  3.76268  4.57711  3.23586  4.15896  3.22012  2.79471  3.01977  3.30722  3.80364  5.94443  4.58969     68 g - - -
          2.68618  4.42225  2.77519  2.73123  3.46354  2.40513  3.72494  3.29354  2.67741  2.69355  4.24690  2.90347  2.73739  3.18146  2.89801  2.37887  2.77519  2.98518  4.58477  3.61503
          0.01300  4.74475  5.46709  0.61958  0.77255  0.48576  0.95510
     52   2.64744  4.57388  3.55727  2.57574  3.35031  3.73439  3.97757  2.30130  2.95631  2.66467  3.67316  3.42607  3.42476  2.82286  2.57237  2.85831  2.63270  2.26406  5.14605  3.00530     69 v - - -
          2.68618  4.42225  2.77519  2.73123  3.46354  2.40513  3.72494  3.29354  2.67741  2.69355  4.24690  2.90347  2.73739  3.18146  2.89801  2.37887  2.77519  2.98518  4.58477  3.61503
          0.01300  4.74475  5.46709  0.61958  0.77255  0.48576  0.95510
     53   2.69322  0.59920  4.42028  4.21352  4.71182  3.42690  5.00496  4.15649  4.13006  3.91445  4.76762  2.98208  4.23123  4.41180  4.29042  2.51860  3.22315  3.61014  6.12947  4.93344     70 C - - -
          2.68618  4.42225  2.77519  2.73123  3.46354  2.40513  3.72494  3.29354  2.67741  2.69355  4.24690  2.90347  2.73739  3.18146  2.89801  2.37887  2.77519  2.98518  4.58477  3.61503
          0.01300  4.74475  5.46709  0.61958  0.77255  0.48576  0.95510
     54   2.78908  4.20894  4.49305  3.89405  2.54659  3.92752  4.24645  2.17340  3.73241  2.39958  2.81729  4.00003  4.29388  3.91157  3.27273  2.41357  2.57521  1.74774  4.82646  2.92222     71 v - - -
          2.68618  4.42225  2.77519  2.73123  3.46354  2.40513  3.72494  3.29354  2.67741  2.69355  4.24690  2.90347  2.73739  3.18146  2.89801  2.37887  2.77519  2.98518  4.58477  3.61503
          0.01300  4.74475  5.46709  0.61958  0.77255  0.48576  0.95510
     55   2.78406  3.71072  3.36064  2.63136  3.62182  3.67479  3.89817  3.31797  2.77807  2.98382  3.84010  3.28217  2.16875  2.78289  3.02269  2.40354  3.01582  3.05111  5.29482  2.20642     72 p - - -
          2.68618  4.42225  2.77519  2.73123  3.46354  2.40513  3.72494  3.29354  2.67741  2.69355  4.24690  2.90347  2.73739  3.18146  2.89801  2.37887  2.77519  2.98518  4.58477  3.61503
          0.04092  4.74475  3.46118  0.61958  0.77255  0.48576  0.95510
     56   2.76830  5.15932  2.82804  2.14798  4.45769  3.15804  3.52737  2.71415  2.51069  3.44447  3.70312  2.62555  3.26085  2.86849  2.61508  2.43439  2.56179  3.11071  5.62104  4.24017     73 e - - -
          2.68618  4.42225  2.77519  2.73123  3.46354  2.40513  3.72494  3.29354  2.67741  2.69355  4.24690  2.90347  2.73739  3.18146  2.89801  2.37887  2.77519  2.98518  4.58477  3.61503
          0.01337  4.71720  5.43955  0.61958  0.77255  0.45132  1.01276
     57   2.50277  5.23520  2.93124  2.39687  4.55856  2.82380  3.08413  4.02947  2.28550  2.93924  3.75053  2.49729  3.38803  2.85314  2.64903  2.21503  3.00892  3.61412  5.68108  3.74534     74 s - - -
          2.68618  4.42225  2.77519  2.73123  3.46354  2.40513  3.72494  3.29354  2.67741  2.69355  4.24690  2.90347  2.73739  3.18146  2.89801  2.37887  2.77519  2.98518  4.58477  3.61503
          0.01300  4.74475  5.46709  0.61958  0.77255  0.48576  0.95510
     58   2.45207  3.70568  2.24247  2.70934  3.56624  3.02273  3.50428  2.78902  2.86158  2.48617  3.23615  3.34853  4.08626  3.18613  3.07460  2.74684  2.80584  2.70216  5.21848  3.44878     75 d - - -
          2.68618  4.42225  2.77519  2.73123  3.46354  2.40513  3.72494  3.29354  2.67741  2.69355  4.24690  2.90347  2.73739  3.18146  2.89801  2.37887  2.77519  2.98518  4.58477  3.61503
          0.01300  4.74475  5.46709  0.61958  0.77255  0.48576  0.95510
     59   2.78291  5.24163  2.77504  2.09496  4.56586  3.17093  3.75257  4.03702  2.49550  2.93891  4.28845  3.03765  2.32946  2.69947  2.16829  2.57593  3.01421  3.33349  5.68683  4.28919     76 e - - -
          2.68618  4.42225  2.77519  2.73123  3.46354  2.40513  3.72494  3.29354  2.67741  2.69355  4.24690  2.90347  2.73739  3.18146  2.89801  2.37887  2.77519  2.98518  4.58477  3.61503
          0.01300  4.74475  5.46709  0.61958  0.77255  0.48576  0.95510
     60   2.25978  0.57001  4.86356  4.68974  4.89763  3.37857  5.26106  4.19133  4.53789  4.03155  4.88286  4.19442  4.22036  4.71872  4.59403  2.39584  3.19655  3.60232  6.32490  5.21461     77 C - - -
          2.68618  4.42225  2.77519  2.73123  3.46354  2.40513  3.72494  3.29354  2.67741  2.69355  4.24690  2.90347  2.73739  3.18146  2.89801  2.37887  2.77519  2.98518  4.58477  3.61503
          0.07870  4.74475  2.70330  0.61958  0.77255  0.48576  0.95510
     61   2.41757  5.22840  2.80595  2.24735  4.55418  3.13541  3.44838  4.02733  2.38793  3.52536  4.27473  2.74409  2.00502  2.83446  2.80186  2.58212  2.99446  3.60874  5.67243  3.65133     78 p - - -
          2.68625  4.42232  2.77526  2.73098  3.46361  2.40520  3.72501  3.29361  2.67748  2.69346  4.24697  2.90354  2.73726  3.18153  2.89808  2.37894  2.77526  2.98499  4.58356  3.61510
          0.09657  2.43555  5.40228  0.93429  0.49900  0.61425  0.77881
     62   2.75684  3.87437  2.71948  2.31274  4.46873  3.24860  3.73907  3.92690  2.30788  3.45207  4.21616  3.03182  2.04007  2.85053  2.73552  2.43605  2.73792  3.53292  5.62216  3.68114     82 p - - -
          2.68618  4.42225  2.77519  2.73123  3.46354  2.40513  3.72494  3.29354  2.67741  2.69355  4.24690  2.90347  2.73739  3.18146  2.89801  2.37887  2.77519  2.98518  4.58477  3.61503
          0.01388  4.67993  5.40228  0.61958  0.77255  0.41306  1.08358
     63   2.82871  5.31617  2.41687  2.36431  4.64649  1.90243  3.40324  4.12627  2.54142  3.61577  4.36549  2.76993  2.51027  2.88946  2.77041  2.79082  2.78281  3.69983  5.75720  4.34746     83 g - - -
          2.68618  4.42225  2.77519  2.73123  3.46354  2.40513  3.72494  3.29354  2.67741  2.69355  4.24690  2.90347  2.73739  3.18146  2.89801  2.37887  2.77519  2.98518  4.58477  3.61503
          0.01300  4.74475  5.46709  0.61958  0.77255  0.48576  0.95510
     64   2.78783  4.32029  4.06859  3.48888  2.25215  3.85751  4.14475  2.77887  3.39473  2.30014  2.75671  3.35482  4.22978  3.64352  3.21806  2.60250  2.15625  2.57810  4.92146  2.43896     84 t - - -
          2.68621  4.42229  2.77523  2.73127  3.46357  2.40516  3.72498  3.29358  2.67744  2.69358  4.24693  2.90350  2.73686  3.18150  2.89804  2.37890  2.77523  2.98522  4.58480  3.61507
          0.13829  2.07998  5.46709  0.22533  1.60074  0.48576  0.95510
     65   2.78177  3.71759  3.07963  2.69102  2.49171  3.33229  2.62901  2.86198  2.83753  2.72421  3.77577  3.32892  4.07863  2.92802  2.34082  2.91907  3.01332  2.67688  5.23882  3.67265     86 r - - -
          2.68618  4.42225  2.77519  2.73123  3.46354  2.40513  3.72494  3.29354  2.67741  2.69355  4.24690  2.90347  2.73739  3.18146  2.89801  2.37887  2.77519  2.98518  4.58477  3.61503
          0.01300  4.74475  5.46709  0.61958  0.77255  0.48576  0.95510
     66   2.45728  5.28054  2.63970  1.93416  4.62106  3.15820  3.74232  3.47116  2.36234  3.58385  4.32257  2.80915  2.60229  2.53353  2.68881  2.55413  3.01136  3.66877  5.71581  4.30726     87 e - - -
          2.68618  4.42225  2.77519  2.73123  3.46354  2.40513  3.72494  3.29354  2.67741  2.69355  4.24690  2.90347  2.73739  3.18146  2.89801  2.37887  2.77519  2.98518  4.58477  3.61503
          0.01300  4.74475  5.46709  0.61958  0.77255  0.48576  0.95510
     67   3.36153  0.47973  4.90655  4.59417  3.57664  4.09303  4.74761  3.62934  4.34064  3.34619  4.46242  4.51742  4.73313  4.63883  4.44072  3.63539  3.77486  3.41412  5.18043  2.81015     88 C - - -
          2.68618  4.42225  2.77519  2.73123  3.46354  2.40513  3.72494  3.29354  2.67741  2.69355  4.24690  2.90347  2.73739  3.18146  2.89801  2.37887  2.77519  2.98518  4.58477  3.61503
          0.04304  4.74475  3.39843  0.61958  0.77255  0.48576  0.95510
     68   2.59015  5.24926  2.56762  2.29494  4.57901  2.76904  2.84381  4.05458  2.48442  3.27471  4.29499  3.02177  2.26820  2.84367  2.62063  2.49269  3.00669  3.63186  5.69140  4.28915     89 p - - -
          2.68618  4.42225  2.77519  2.73123  3.46354  2.40513  3.72494  3.29354  2.67741  2.69355  4.24690  2.90347  2.73739  3.18146  2.89801  2.37887  2.77519  2.98518  4.58477  3.61503
          0.07679  4.71511  2.73410  0.61958  0.77255  0.54761  0.86354
     69   2.47922  5.17499  3.02828  2.04056  4.48737  3.53303  3.40215  3.95083  2.25468  2.89051  3.51529  2.68721  3.20722  2.43005  2.95879  2.51626  2.79775  3.54795  5.62769  3.63295     90 e - - -
          2.68618  4.42225  2.77519  2.73123  3.46354  2.40513  3.72494  3.29354  2.67741  2.69355  4.24690  2.90347  2.73739  3.18146  2.89801  2.37887  2.77519  2.98518  4.58477  3.61503
          0.05362  4.65259  3.15431  0.61958  0.77255  0.38966  1.13100
     70   2.77446  4.83050  2.58124  2.71419  2.98470  3.63955  3.23401  3.24194  2.70112  2.31407  3.91274  2.46027  4.02716  2.66462  3.14393  2.85242  3.00587  3.14224  5.33441  2.58720     91 l - - -
          2.68618  4.42225  2.77519  2.73123  3.46354  2.40513  3.72494  3.29354  2.67741  2.69355  4.24690  2.90347  2.73739  3.18146  2.89801  2.37887  2.77519  2.98518  4.58477  3.61503
          0.23903  4.70944  1.59159  0.61958  0.77255  0.55881  0.84838
     71   2.69796  5.05137  2.68270  2.18577  2.65762  3.49388  2.87678  3.78202  2.22268  3.33039  4.10876  2.98937  3.18010  2.81224  2.93663  2.49291  2.92946  3.40930  5.52073  3.60473     92 e - - -
          2.68618  4.42225  2.77519  2.73123  3.46354  2.40513  3.72494  3.29354  2.67741  2.69355  4.24690  2.90347  2.73739  3.18146  2.89801  2.37887  2.77519  2.98518  4.58477  3.61503
          0.01686  4.48726  5.20961  0.61958  0.77255  0.36332  1.18865
     72   2.41977  5.00396  2.65166  2.58870  4.25213  2.45520  2.96195  3.67522  2.58370  2.97602  4.07172  2.89812  3.58044  2.93501  3.05187  2.63493  2.74427  3.34151  3.94425  2.75113     93 a - - -
          2.68618  4.42225  2.77519  2.73123  3.46354  2.40513  3.72494  3.29354  2.67741  2.69355  4.24690  2.90347  2.73739  3.18146  2.89801  2.37887  2.77519  2.98518  4.58477  3.61503
          0.01344  4.71174  5.43409  0.61958  0.77255  0.55429  0.85444
     73   3.07700  0.35814  5.01714  4.91354  5.18108  2.60806  5.51704  4.60754  4.80684  4.39901  5.30850  4.55327  4.52908  5.03927  4.83749  3.31105  3.63443  4.03277  6.42115  5.44994     94 C - - -
          2.68618  4.42225  2.77519  2.73123  3.46354  2.40513  3.72494  3.29354  2.67741  2.69355  4.24690  2.90347  2.73739  3.18146  2.89801  2.37887  2.77519  2.98518  4.58477  3.61503
          0.01344  4.71174  5.43409  0.61958  0.77255  0.44518  1.02363
     74   2.62511  3.78999  2.79779  2.40471  4.46900  2.82136  3.76529  3.92339  2.52153  3.45575  4.22390  3.06037  2.15694  2.67852  2.76264  2.27401  2.85418  3.53580  5.63222  3.66051     95 p - - -
          2.68618  4.42225  2.77519  2.73123  3.46354  2.40513  3.72494  3.29354  2.67741  2.69355  4.24690  2.90347  2.73739  3.18146  2.89801  2.37887  2.77519  2.98518  4.58477  3.61503
          0.01300  4.74475  5.46709  0.61958  0.77255  0.48576  0.95510
     75   2.44295  5.08720  2.51386  2.45805  4.35735  2.78510  3.78521  3.79373  2.55906  2.54579  4.14848  2.89332  3.16831  2.77186  3.03493  2.30821  3.01034  3.43693  4.04542  3.15671     96 s - - -
          2.68618  4.42225  2.77519  2.73123  3.46354  2.40513  3.72494  3.29354  2.67741  2.69355  4.24690  2.90347  2.73739  3.18146  2.89801  2.37887  2.77519  2.98518  4.58477  3.61503
          0.01300  4.74475  5.46709  0.61958  0.77255  0.48576  0.95510
     76   2.78104  5.09377  2.90920  2.55955  4.36565  2.81640  3.14198  3.80314  2.55867  2.68591  4.15517  3.09165  2.33451  2.65653  3.03482  2.17591  2.86673  3.44468  5.57331  3.37860     97 s - - -
          2.68618  4.42225  2.77519  2.73123  3.46354  2.40513  3.72494  3.29354  2.67741  2.69355  4.24690  2.90347  2.73739  3.18146  2.89801  2.37887  2.77519  2.98518  4.58477  3.61503
          0.33185  4.74475  1.29570  0.61958  0.77255  0.48576  0.95510
     77   2.64557  4.77193  3.16033  2.63568  4.15821  2.43281  3.81498  3.57191  2.63428  3.18902  4.00724  3.11923  2.56426  2.63957  3.08113  2.52424  2.06469  2.88648  5.43955  4.12277     98 t - - -
          2.68620  4.42227  2.77522  2.73125  3.46356  2.40515  3.72461  3.29356  2.67743  2.69357  4.24692  2.90349  2.73742  3.18149  2.89803  2.37889  2.77498  2.98521  4.58479  3.61505
          0.12682  2.17747  5.15309  0.29238  1.37234  0.27733  1.41801
     78   2.77928  5.22400  2.48072  2.14642  4.01076  2.99812  3.75332  4.00978  2.49977  2.76615  4.27190  2.13037  3.95584  2.69758  2.78025  2.75455  2.78577  3.60014  5.67299  3.21883    100 n - - -
          2.68618  4.42225  2.77519  2.73123  3.46354  2.40513  3.72494  3.29354  2.67741  2.69355  4.24690  2.90347  2.73739  3.18146  2.89801  2.37887  2.77519  2.98518  4.58477  3.61503
          0.01300  4.74475  5.46709  0.61958  0.77255  0.48576  0.95510
     79   2.57410  5.20751  3.08060  2.40174  4.51963  3.27422  2.95266  3.97848  1.72356  3.49573  3.19409  3.06100  3.96945  2.87245  2.20918  2.57342  3.02178  3.58058  5.65768  3.73039    101 k - - -
          2.68618  4.42225  2.77519  2.73123  3.46354  2.40513  3.72494  3.29354  2.67741  2.69355  4.24690  2.90347  2.73739  3.18146  2.89801  2.37887  2.77519  2.98518  4.58477  3.61503
          0.01300  4.74475  5.46709  0.61958  0.77255  0.48576  0.95510
     80   2.89616  0.85933  4.33756  3.84726  4.06566  3.75777  4.55632  3.13056  2.62629  3.06439  4.04683  3.98841  4.35805  3.94044  3.65989  3.17034  3.26985  2.49645  5.55326  4.34562    102 c - - -
          2.68618  4.42225  2.77519  2.73123  3.46354  2.40513  3.72494  3.29354  2.67741  2.69355  4.24690  2.90347  2.73739  3.18146  2.89801  2.37887  2.77519  2.98518  4.58477  3.61503
          0.01300  4.74475  5.46709  0.61958  0.77255  0.48576  0.95510
     81   3.95877  0.14505  5.49188  5.45886  5.41061  4.32364  5.94791  4.83730  5.35599  4.63674  5.80363  5.28436  5.07029  5.66039  5.30017  4.22387  4.49144  4.48681  6.51077  5.66706    103 C - - -
          2.68618  4.42225  2.77519  2.73123  3.46354  2.40513  3.72494  3.29354  2.67741  2.69355  4.24690  2.90347  2.73739  3.18146  2.89801  2.37887  2.77519  2.98518  4.58477  3.61503
          0.01300  4.74475  5.46709  0.61958  0.77255  0.48576  0.95510
     82   3.95877  0.14505  5.49188  5.45886  5.41061  4.32364  5.94791  4.83730  5.35599  4.63674  5.80363  5.28436  5.07029  5.66039  5.30017  4.22387  4.49144  4.48681  6.51077  5.66706    104 C - - -
          2.68618  4.42225  2.77519  2.73123  3.46354  2.40513  3.72494  3.29354  2.67741  2.69355  4.24690  2.90347  2.73739  3.18146  2.89801  2.37887  2.77519  2.98518  4.58477  3.61503
          0.01300  4.74475  5.46709  0.61958  0.77255  0.48576  0.95510
     83   2.55027  2.95710  3.60859  3.04162  3.68320  3.75023  3.39895  3.05059  2.99448  2.58877  3.64459  3.46221  2.71804  3.00936  2.44494  2.99064  3.01780  2.82048  3.56625  2.36446    105 y - - -
          2.68618  4.42225  2.77519  2.73123  3.46354  2.40513  3.72494  3.29354  2.67741  2.69355  4.24690  2.90347  2.73739  3.18146  2.89801  2.37887  2.77519  2.98518  4.58477  3.61503
          0.01300  4.74475  5.46709  0.61958  0.77255  0.48576  0.95510
     84   2.75674  5.24514  2.61134  2.20523  4.58121  3.53233  3.17822  4.06056  2.27165  3.15587  4.28837  2.75799  2.46198  2.57436  2.63957  2.72310  2.98787  3.63098  5.68282  3.04746    106 e - - -
          2.68619  4.42226  2.77521  2.73124  3.46355  2.40499  3.72496  3.29355  2.67742  2.69356  4.24691  2.90348  2.73741  3.18147  2.89802  2.37888  2.77521  2.98519  4.58478  3.61504
          0.10246  2.97892  3.06745  0.38234  1.14653  0.48576  0.95510
     85   2.66609  5.01687  2.78324  2.30800  4.30141  3.46520  3.66077  3.74664  2.42450  2.89082  4.07438  2.49487  2.96597  2.78157  2.50018  2.37816  2.89738  3.08661  5.48751  3.45268    108 e - - -
          2.68618  4.42225  2.77519  2.73123  3.46354  2.40513  3.72494  3.29354  2.67741  2.69355  4.24690  2.90347  2.73739  3.18146  2.89801  2.37887  2.77519  2.98518  4.58477  3.61503
          0.30666  4.67652  1.36732  0.61958  0.77255  0.57187  0.83119
     86   2.64250  4.93272  2.69534  2.43323  4.19526  2.64383  3.19927  3.63032  2.42891  2.93922  3.99574  2.53196  3.49766  2.78389  2.66673  2.65289  2.87374  3.27956  4.14434  3.44303    109 k - - -
          2.68622  4.42262  2.77518  2.73116  3.46391  2.40501  3.72532  3.29373  2.67759  2.69356  4.24727  2.90384  2.73697  3.18109  2.89711  2.37924  2.77557  2.98556  4.58166  3.61459
          0.82985  0.57291        *  1.33601  0.30502  0.00000        *
//
