# Supplementary material for: Evolutionary Analysis of Cnidaria Small Cysteine-Rich Proteins (SCRiPs), an Enigmatic Neurotoxin Family from Stony Corals and Sea Anemones (Anthozoa: Hexacorallia)
Source: Toxins (Basel). 2024 Feb 2;16(2):75. doi: 10.3390/toxins16020075 (PMC10892658; doi:10.3390/toxins16020075)
Supplement: Supplementary file 1 [file toxins-16-00075-s001.zip › File_S4.txt]

>BK006534.1|Amil_SCRiP1|Acropora_millepora | SP
MDVRFRLCLFLVILVIVANANVIKEPEKRFHPNLWRPPRCDWPHGVCSYIRDRCAPDTPFPCGPIFACPLPTNKCCCRRPYLPPWAGRR*
SSSSSSSSSSSSSSSSSSSSOOOOOOOOOOOOOOOOOOOOOOOOOOOOOOOOOOOOOOOOOOOOOOOOOOOOOOOOOOOOOOOOOOOOOO
>BK006535.1|Amil_SCRiP2|Acropora_millepora | SP
MRSQHVLILLLGLVCASQVLGKHLTKVKAKALHYDKRGDCDWPTGVCFYIHDPCPPGLRRCPQHDDGCYLPTNHCCCYP*
SSSSSSSSSSSSSSSSSSSSSOOOOOOOOOOOOOOOOOOOOOOOOOOOOOOOOOOOOOOOOOOOOOOOOOOOOOOOOOOO
>BK006536.1|Amil_SCRiP3|Acropora_millepora | SP
MGVKLNICLLLLLVAIISSQGFNLRKKEDSKDEKPFGNYRRGSPCSNYEGSCTPNHIPCPPGSHECRQLPGCYPGVERCCCQY*
SSSSSSSSSSSSSSSSSSSSSOOOOOOOOOOOOOOOOOOOOOOOOOOOOOOOOOOOOOOOOOOOOOOOOOOOOOOOOOOOOOOO
>BK006537.1|Mcap_SCRiP1a|Montipora_capitata | SP
MGVHFNICLLLLLVATISSQTLKATEKDDSTDENPFGIYRRGSQCAVYGGRCIPTSVRCPPNTFQCDLSGCSWSERCCCHL*
SSSSSSSSSSSSSSSSSSSOOOOOOOOOOOOOOOOOOOOOOOOOOOOOOOOOOOOOOOOOOOOOOOOOOOOOOOOOOOOOOO
>BK006538.1|Mcap_SCRiP1b|Montipora_capitata | SP
MGVNFNICLLLLLVATISSQPLKATEKDDSTDENPFGIYRRGSQCAVYGGRCIPTSVRCPPNTFQCDLSGCSWSERCCCHL*
SSSSSSSSSSSSSSSSSSSOOOOOOOOOOOOOOOOOOOOOOOOOOOOOOOOOOOOOOOOOOOOOOOOOOOOOOOOOOOOOOO
>FJ842102.1|Ofav_SCRiP1|Orbicella_faveolata | SP
MEAKFRLSLLLIILGALAVHGARLENKLENPLPVGAKRSVNCQSMNGICMYGNCPAGTTFCGYDPYTCGSPPGMCCCYD*
SSSSSSSSSSSSSSSSSSSSSOOOOOOOOOOOOOOOOOOOOOOOOOOOOOOOOOOOOOOOOOOOOOOOOOOOOOOOOOOO
>FJ842103.1|Ofav_SCRiP2|Orbicella_faveolata | SP
MAVKFHLCLLLIILVGMGAHVAFADQQFCDHPYGTCYYVEDECPEDMPVDCSENFYCTEPTNKCCCYE*
SSSSSSSSSSSSSSSSSSSSSSSSOOOOOOOOOOOOOOOOOOOOOOOOOOOOOOOOOOOOOOOOOOOOO
>FJ842106.1O|Ofav_SCRiP4|Orbicella_faveolata | SP
MDTKVACLLLIILGALTVQGAVSGNKRMNLHARQWGGIERECMNNGEEQCFPMGQCPGGFRECSEYYCGSPSLGCCCWDEW*
SSSSSSSSSSSSSSSSSSSSOOOOOOOOOOOOOOOOOOOOOOOOOOOOOOOOOOOOOOOOOOOOOOOOOOOOOOOOOOOOOO
>FJ842107.1|Ofav_SCRiP5|Orbicella_faveolata | SP
MAVKFHLCLLLIILVGMGAHVAFADLPLCDYPYGACFYRADPCPDDMPVECPNYFYCPQQTDRCCCYE*
SSSSSSSSSSSSSSSSSSSSSSSSOOOOOOOOOOOOOOOOOOOOOOOOOOOOOOOOOOOOOOOOOOOOO
>FJ842108.1|Ofav_SCRiP6|Orbicella_faveolata | SP
MDTKVACLLLIILGALTVQGAVSGNKRINPLHARQWGEQCMNSMEEFCVPEYSECPPEYEPCREDKYCENDYYCCCRYSGY*
SSSSSSSSSSSSSSSSSSSSOOOOOOOOOOOOOOOOOOOOOOOOOOOOOOOOOOOOOOOOOOOOOOOOOOOOOOOOOOOOOO
>EU659816.1|Ofav_SCRiP8|Orbicella_faveolata | SP
MAAKFHLCLLLIILGTITVQGARHPGKPHFFRRQPGSDCASINGRCVPPNERCPNGECHLQSCPGYQEKCCCPV*
SSSSSSSSSSSSSSSSSSSSSOOOOOOOOOOOOOOOOOOOOOOOOOOOOOOOOOOOOOOOOOOOOOOOOOOOOOO
>FC835414.1|Msen_SCRiP|Metridium_senile | SP
MKLQLCLVLLLLGVLYVQSVPEKRNKPECNSYRGQCTYMGHPCPDHTFPCETYFDCPAGPHERCCCYKD*
SSSSSSSSSSSSSSSSSSSOOOOOOOOOOOOOOOOOOOOOOOOOOOOOOOOOOOOOOOOOOOOOOOOOOO
>XM_044325847.1|Amil_SCRiP3like|Acropora_millepora | SP
MGVNLNICLLMLMVATISSQGFKLRVKDDSKDEKPFGVYRRVNECQLARGYCSQSLLLCDKGFIACPELEGCPDLYKCCCPQLN*
SSSSSSSSSSSSSSSSSSSSSOOOOOOOOOOOOOOOOOOOOOOOOOOOOOOOOOOOOOOOOOOOOOOOOOOOOOOOOOOOOOOOO
>XM_044309040.1|Amil_SCRiP1like|Acropora_millepora | SP
MDVRFRLCLFLVTLVIVANANVIKEPEKRFHPNLWRPPRCDWPHGVCSYIRDRCAPDTPFPCGANFACPLPTNKCCCRRPYLPPWAGRR*
SSSSSSSSSSSSSSSSSSSSOOOOOOOOOOOOOOOOOOOOOOOOOOOOOOOOOOOOOOOOOOOOOOOOOOOOOOOOOOOOOOOOOOOOOO
>XM_022954873.1|Spis_SCRiP1like|Stylophora_pistillata | SP
MDVRFRLCLFLVILVIVANANVIKEPEKRFHPAHWRPPRCDWPHGVCSFVGDRCAPGTPFPCEANFACPLHTNKCCCRHPHRPPWAGGR*
SSSSSSSSSSSSSSSSSSSSOOOOOOOOOOOOOOOOOOOOOOOOOOOOOOOOOOOOOOOOOOOOOOOOOOOOOOOOOOOOOOOOOOOOOO
>XM_020757618.1|Ofav_SCRiP8like2|Orbicella_faveolata | SP
MAAKFHFSLLLIILGTIIVQGARPGKLNKNSVRVRAYFLRQKPPPGYYCSSIGGTCVPDSGSCPYDECAKLCQDSTMKCCCPNREED*
SSSSSSSSSSSSSSSSSSSSSOOOOOOOOOOOOOOOOOOOOOOOOOOOOOOOOOOOOOOOOOOOOOOOOOOOOOOOOOOOOOOOOOOO
>XM_020754445.1|Ofav_SCRiP6like2|Orbicella_faveolata | SP
MDTKVACLLLIILGALTVQGAVSGNKRMNPLYAKSYGICNPKFSGEICVEENTECPYGYQKCDKYCPYGNKCCCLHRLQQ*
SSSSSSSSSSSSSSSSSSSSOOOOOOOOOOOOOOOOOOOOOOOOOOOOOOOOOOOOOOOOOOOOOOOOOOOOOOOOOOOOO
>XM_015894478.1|Adig_SCRiP3like1|Acropora_digitifera | SP
MGVSLNICLLMLMVATISSQGSKLRVKDDSKDEQPFGIYRRASACQQAGGLCIRSLRLCKEGFRACPKFEGCPDQFKCCCPKRN*
SSSSSSSSSSSSSSSSSSSSSOOOOOOOOOOOOOOOOOOOOOOOOOOOOOOOOOOOOOOOOOOOOOOOOOOOOOOOOOOOOOOOO
>XM_015894477.1|Adig_SCRiP3like2.1|Acropora_digitifera | SP
MGVSLNICLLMVMVATISSQGFKLRVKDDSKDEKPFGIYRRVNECQLARGYCSQSLLLCEKGFIACPELEGCPDLYKCCCPQLN*
SSSSSSSSSSSSSSSSSSSSSOOOOOOOOOOOOOOOOOOOOOOOOOOOOOOOOOOOOOOOOOOOOOOOOOOOOOOOOOOOOOOOO
>XM_015924724.1|Adig_SCRiP3like2.2|Acropora_digitifera | SP
MGVSLNICLLMLMVATISSQGFKLRVKDDSKDEKPFGIYRRVNECQLARGYCSQSLLLCDKGFIACPELEGCPDLYKCCCPQLN*
SSSSSSSSSSSSSSSSSSSSSOOOOOOOOOOOOOOOOOOOOOOOOOOOOOOOOOOOOOOOOOOOOOOOOOOOOOOOOOOOOOOOO
>XM_015918508.1|Adig_SCRiP1|Acropora_digitifera | SP
MDVRFRLCLFLVILVIVANANVIKEPEKRFHPNLWRPPRCDWPHGVCSYISDRCAPDTPYPCGANFACPLPTNKCCCRRRHQPPWAGRR*
SSSSSSSSSSSSSSSSSSSSOOOOOOOOOOOOOOOOOOOOOOOOOOOOOOOOOOOOOOOOOOOOOOOOOOOOOOOOOOOOOOOOOOOOOO
>XM_015917088.1|Adig_SCRiP3|Acropora_digitifera | SP
MGVKLNICLLLLLVAIISSQAFNLRKKEDSKDEKPFGNYRRGSPCSNYGGRCMPHDFPCPPGSHECRQLPGCYPGVERCCCQY*
SSSSSSSSSSSSSSSSSSSSSOOOOOOOOOOOOOOOOOOOOOOOOOOOOOOOOOOOOOOOOOOOOOOOOOOOOOOOOOOOOOOO
>XM_015910226.1|Adig_SCRiP3like3|Acropora_digitifera | SP
MGVKLNICLFLLLVATISSQGFNLRKKDDSKDEKPFGIDGRFVSCHTFKGRCTSNRAPCHSGYRQCPLPGCGLTGKCCCPEPPRPIGQE*
SSSSSSSSSSSSSSSSSSSSSOOOOOOOOOOOOOOOOOOOOOOOOOOOOOOOOOOOOOOOOOOOOOOOOOOOOOOOOOOOOOOOOOOOOO
>KY176766.1|Aten_SCRiP|Actinia_tenebrosa | SP
MKLQLCLLMLVLGVMYVQGASLTEEMAEDMPLDEQDVEFPREEKRHGYSHGHGNCDWPHGYCVYIKDPCSPGMLPCHNQYNCALSTNKCCCWPSGGRR*
SSSSSSSSSSSSSSSSSSSOOOOOOOOOOOOOOOOOOOOOOOOOOOOOOOOOOOOOOOOOOOOOOOOOOOOOOOOOOOOOOOOOOOOOOOOOOOOOOOO
>GASU01031274.1.p1|Acropora_cervicornis | SP
MGVKLNICLLLLLVATISSQGFNLRKKDDSKDEKPFDIYRRGGECDRFGGRCIPNVVKCPPNTLMCGLQGCFYGEKCCCHL*
SSSSSSSSSSSSSSSSSSSSSOOOOOOOOOOOOOOOOOOOOOOOOOOOOOOOOOOOOOOOOOOOOOOOOOOOOOOOOOOOOO
>GJIG01231263.1.p4|Acropora_cervicornis | SP
MGVKLNICLLLLLVAIISSQGFNLREEDHSKVPDDYCSGVGGHCTRTYFPCKDRYHVCDYFADCDLDETCCCPDK*
SSSSSSSSSSSSSSSSSSSSSOOOOOOOOOOOOOOOOOOOOOOOOOOOOOOOOOOOOOOOOOOOOOOOOOOOOOOO
>GJIG01271889.1.p1|Acropora_cervicornis | SP
MGVKLNICLLLLLVAIISSQGFNLRKEDDSKDEKPFGVNRRSDTCQNDGGYCISFNARCGSGFLTCLSSGCSFPNVVCCCPGRQFPIGQE*
SSSSSSSSSSSSSSSSSSSSSOOOOOOOOOOOOOOOOOOOOOOOOOOOOOOOOOOOOOOOOOOOOOOOOOOOOOOOOOOOOOOOOOOOOOO
>GJIG01286498.1.p1|Acropora_cervicornis | SP
MGVKLNICLLLLLVAIISSQGFNLRKKDDSKDDNPFGIDRGRNPLNRCRYERGYCTPPRRPCRPGFRACPDSPGCRGVLTCCCL*
SSSSSSSSSSSSSSSSSSSSSOOOOOOOOOOOOOOOOOOOOOOOOOOOOOOOOOOOOOOOOOOOOOOOOOOOOOOOOOOOOOOOO
>GJIG01334925.1.p1|Acropora_cervicornis | SP
MGVKLNICLLLLLVAIISSQGFNLRKKEDSKDEKPFGNYRRGSPCSNYGGRCAPNHFQCPPGNGECPELPGCHPFERCCCRMYK*
SSSSSSSSSSSSSSSSSSSSSOOOOOOOOOOOOOOOOOOOOOOOOOOOOOOOOOOOOOOOOOOOOOOOOOOOOOOOOOOOOOOOO
>GIVI01025129.1.p1|Acropora_digitifera | SP
MDVRSRLCLFLVILVIVANANVIKEPEKRFHPNLWRPPRCDWPHGVCSYIRDRCAPDTPYPCGANFACPLPTNKCCCRRPYLPPWAGRR*
SSSSSSSSSSSSSSSSSSSSOOOOOOOOOOOOOOOOOOOOOOOOOOOOOOOOOOOOOOOOOOOOOOOOOOOOOOOOOOOOOOOOOOOOOO
>GIVI01130418.1.p2|Acropora_digitifera | SP
MGVKLNICLLLLLVATISSHGSKLRVKDDSKHEEPFGIDRRQPLTCQDVEGLCIPHGVLCRPGFLCGLSGCPSSYLCCCPPPN*
SSSSSSSSSSSSSSSSSSSSSOOOOOOOOOOOOOOOOOOOOOOOOOOOOOOOOOOOOOOOOOOOOOOOOOOOOOOOOOOOOOOO
>GIVI01130419.1.p1|Acropora_digitifera | SP
MGVKLNICLLLLLVAIISSQGFNLREEDHSKDEKPIAIHRKSIPDHYCSGVGGYCILTSFLCKDGYHECNYFADCDLDEACCCPDDK*
SSSSSSSSSSSSSSSSSSSSSOOOOOOOOOOOOOOOOOOOOOOOOOOOOOOOOOOOOOOOOOOOOOOOOOOOOOOOOOOOOOOOOOOO
>GIVI01130423.1.p1|Acropora_digitifera | SP
MVVKLNICLLLLLVATISSHGSKLRVKDDSKDEKPFDINRRQTLLECQYHGGYCISPMAVCFQGYLKCSYAGCGPINECCCPEPPRPIGQE*
SSSSSSSSSSSSSSSSSSSSSOOOOOOOOOOOOOOOOOOOOOOOOOOOOOOOOOOOOOOOOOOOOOOOOOOOOOOOOOOOOOOOOOOOOOOO
>GIVI01130424.1.p1|Acropora_digitifera | SP
MGVKLNICLLVLLLATISSQGYKLRVKDDSKDEKPFGNYRRGGLCSNRRGLCLQREVRCPPYTFDCPFQVCDGIQKCCCPMFK*
SSSSSSSSSSSSSSSSSSSSSOOOOOOOOOOOOOOOOOOOOOOOOOOOOOOOOOOOOOOOOOOOOOOOOOOOOOOOOOOOOOOO
>GIVI01130426.1.p2|Acropora_digitifera | SP
MGFQLNIFLLVLLVASISSQGFNLRNEDDSKDEKPFGVNRRFDTCQNNGGHCISVNAGCGPRSKKCLSPGCSPPNVVCCCPE*
SSSSSSSSSSSSSSSSSSSSSOOOOOOOOOOOOOOOOOOOOOOOOOOOOOOOOOOOOOOOOOOOOOOOOOOOOOOOOOOOOOO
>GIVI01144187.1.p1|Acropora_digitifera | SP
MRSQHVLILLLGLVCASQVLGKHLTKAQAKALNHDKRGDCDWPTGVCTYIYDPCPPGLRRCPEHDDGCSLPTNHCCCFQ*
SSSSSSSSSSSSSSSSSSSSSOOOOOOOOOOOOOOOOOOOOOOOOOOOOOOOOOOOOOOOOOOOOOOOOOOOOOOOOOOO
>GIVI01158201.1.p1|Acropora_digitifera | SP
MGVSLNICLLMLMVATISSQGSKLRVKDDSKDEQTFGIYRRASACQQAGGLCIRSLRLCKEGFRACPKFEGCPDQFRCCCPKRN*
SSSSSSSSSSSSSSSSSSSSSOOOOOOOOOOOOOOOOOOOOOOOOOOOOOOOOOOOOOOOOOOOOOOOOOOOOOOOOOOOOOOOO
>GFQE01035219.1.p2|Acropora_gemmifera | SP
MGVSLNICLLMLMMATISSQGSKLRVKDDSKDEQPFGIYRRATGCQQAGGLCIRSLRLCKEGFRACPKFEGCPDQFKCCCPKRRN*
SSSSSSSSSSSSSSSSSSSSSOOOOOOOOOOOOOOOOOOOOOOOOOOOOOOOOOOOOOOOOOOOOOOOOOOOOOOOOOOOOOOOOO
>GFQE01035222.1.p1|Acropora_gemmifera | SP
MSVKLNICLLVLLVAIICSQGFNLRKKDDSKDDNPFGIDRRHRPPKQCQKRGYCTLHRLLCRSGFRACPHFPGCPGVLTCCCRKYK*
SSSSSSSSSSSSSSSSSSSSSOOOOOOOOOOOOOOOOOOOOOOOOOOOOOOOOOOOOOOOOOOOOOOOOOOOOOOOOOOOOOOOOOO
>GFQE01035229.1.p1|Acropora_gemmifera | SP
MGVSLNICLLMLMVATISSQGFKLRVKDDAKDEKPFGIYRRVNECQLARGYCSQSLLLCDKGFIACPELEGCPDLYKCCCPQLN*
SSSSSSSSSSSSSSSSSSSSSOOOOOOOOOOOOOOOOOOOOOOOOOOOOOOOOOOOOOOOOOOOOOOOOOOOOOOOOOOOOOOOO
>GFQE01065629.1.p1|Acropora_gemmifera | SP
MIRSQHVLILLLGLVCASQVLGKHLTKVQAKALNHDKRGDCDWPTGVCTYIHDPCPPGLRRCPQHDDGCSLPTNHCCCFP*
SSSSSSSSSSSSSSSSSSSSSSOOOOOOOOOOOOOOOOOOOOOOOOOOOOOOOOOOOOOOOOOOOOOOOOOOOOOOOOOOO
>GHGU01084628.1.p2|Acropora_millepora_Adult | SP
MGVKLNICLFLLLVATISSQGFNLRKKDDSKDEKPFGIDRRNFNCAQVRGYCAHFMLPCRSSFIPCPLPGCRPSLTCCCPYRK*
SSSSSSSSSSSSSSSSSSSSSOOOOOOOOOOOOOOOOOOOOOOOOOOOOOOOOOOOOOOOOOOOOOOOOOOOOOOOOOOOOOOO
>GHGU01084929.1.p1|Acropora_millepora_Adult | SP
MRSQHVLILLLGLVCASQVLGKHLTKAQAKALNHEKRGDCDWPTGVCTYIYDPCPPDLRRCPEHDDGCSLPTNHCCCFQ*
SSSSSSSSSSSSSSSSSSSSSOOOOOOOOOOOOOOOOOOOOOOOOOOOOOOOOOOOOOOOOOOOOOOOOOOOOOOOOOOO
>GHGU01224291.1.p1|Acropora_millepora_Adult | SP
MIRSQHVLILLLGLVCVSQVLGKHFTKVQAKALNHDKRGVCDWPIGVCTYTYDPCPSGNVRCPQNDDGCSSPTNHCCCYH*
SSSSSSSSSSSSSSSSSSSSSSOOOOOOOOOOOOOOOOOOOOOOOOOOOOOOOOOOOOOOOOOOOOOOOOOOOOOOOOOOO
>GHGN01000532.1.p2|Acropora_millepora_Gastrula | SP
MGFKLKICLFLLLVATISSHGFNLRKKDDSKDEKPFGIDRRNFNCAQVRGYCAHFMLPCRPSFIPCPLPGCRPSLTCCCPYRK*
SSSSSSSSSSSSSSSSSSSSSOOOOOOOOOOOOOOOOOOOOOOOOOOOOOOOOOOOOOOOOOOOOOOOOOOOOOOOOOOOOOOO
>GHGN01006764.1.p1|Acropora_millepora_Gastrula | SP
MGVKLNICLLLLLVAIISSQGFNLRKKEDSKDEKSFGNYRRGSPCSSYGGSCTPNHIPCPPGSHECRQLPGCYPGVERCCCQY*
SSSSSSSSSSSSSSSSSSSSSOOOOOOOOOOOOOOOOOOOOOOOOOOOOOOOOOOOOOOOOOOOOOOOOOOOOOOOOOOOOOOO
>GHGH01040329.1.p1|Acropora_millepora_Late_Planula | SP
MDVRFRLCLFLVILVIVANANVIKEPEKRFHPNLWRPPRCDWPHGVCSYIRDRCAPDTPYPCGANFACPLPTNKCCCRRRHQPPWAGRR*
SSSSSSSSSSSSSSSSSSSSOOOOOOOOOOOOOOOOOOOOOOOOOOOOOOOOOOOOOOOOOOOOOOOOOOOOOOOOOOOOOOOOOOOOOO
>GHGH01063061.1.p1|Acropora_millepora_Late_Planula | SP
MGVKLNICLLLLLVATITSQGFNLRKKDDSKDEKPFGNYRRGSPCSNYEGSCTPNHIPCPPGSHECRQLPGCYPGVERCCCQY*
SSSSSSSSSSSSSSSSSSSSSOOOOOOOOOOOOOOOOOOOOOOOOOOOOOOOOOOOOOOOOOOOOOOOOOOOOOOOOOOOOOOO
>GHGH01097606.1.p1|Acropora_millepora_Late_Planula | SP
MGVSLNICLLMLMVATISSQGSKLRVKDDSKDEQPFGIYRRATGCRQAGGYCIRSLRLCKEGSRRCPKFEGCPDQFKCCCPKRN*
SSSSSSSSSSSSSSSSSSSSSOOOOOOOOOOOOOOOOOOOOOOOOOOOOOOOOOOOOOOOOOOOOOOOOOOOOOOOOOOOOOOOO
>GHGH01100649.1.p1|Acropora_millepora_Late_Planula | SP
MGVKLNICLLLLLVAIISSQGFNLRKKDDSKDEKPFGNYRRGSPCSNYEGSCTPNHIPCPPGSHECRQLPGCYPGVERCCCQY*
SSSSSSSSSSSSSSSSSSSSSOOOOOOOOOOOOOOOOOOOOOOOOOOOOOOOOOOOOOOOOOOOOOOOOOOOOOOOOOOOOOOO
>GHGS01021216.1.p1|Acropora_millepora_Planula | SP
MDVRFRLCLFLVILVIVANANVIKEPEKRFHPNLWRPPRCDWPHGVCSYIRDRCAPDTPFPCGPIFACPLPTNKCCCRQPYLPPWAGRR*
SSSSSSSSSSSSSSSSSSSSOOOOOOOOOOOOOOOOOOOOOOOOOOOOOOOOOOOOOOOOOOOOOOOOOOOOOOOOOOOOOOOOOOOOOO
>GHGT01019105.1.p1|Acropora_millepora_Primary_Polyp | SP
MGVKLNICLLLLLVAIISSQGFNLRKKEDSKDEKPFGNYRRGSPCSSYGGSCTPNHIPCPPGSHECRQLPGCYPGVERCCCQY*
SSSSSSSSSSSSSSSSSSSSSOOOOOOOOOOOOOOOOOOOOOOOOOOOOOOOOOOOOOOOOOOOOOOOOOOOOOOOOOOOOOOO
>GHGQ01002170.1.p1|Acropora_millepora_Unfertilized_Egg | SP
MGVKLNICLLLLLVAIISSQGFNLRKKEDSKDEKPFGTYRRGGECDQFGGRCIPNEVKCPPNTLICSLGGCSYYDKCCCHL*
SSSSSSSSSSSSSSSSSSSSSOOOOOOOOOOOOOOOOOOOOOOOOOOOOOOOOOOOOOOOOOOOOOOOOOOOOOOOOOOOOO
>GHGQ01040688.1.p2|Acropora_millepora_Unfertilized_Egg | SP
MGVKLNICLLLLLVAIISSQGFNLRKKEDSKDEKPFGNYRRGSPCSNYGGRCTANHFQCPPGSGECPEVPGCHPTERCCCQF*
SSSSSSSSSSSSSSSSSSSSSOOOOOOOOOOOOOOOOOOOOOOOOOOOOOOOOOOOOOOOOOOOOOOOOOOOOOOOOOOOOOO
>GGJR01065388.1.p1|Alveopora_japonica | SP
MDVRFRLGLFLVILVIVANAKVIKEPEKRFHPQLWRPQRCDWPHGVCSFVGDRCARDTPYSCEHIFACPSPTNKCCCRQRHVLPWAGRR*
SSSSSSSSSSSSSSSSSSSSOOOOOOOOOOOOOOOOOOOOOOOOOOOOOOOOOOOOOOOOOOOOOOOOOOOOOOOOOOOOOOOOOOOOOO
>GETH01070434.1.p1|Cyphastrea_serailia | SP
MAVKFYLSILLITLGITAYANKDQELTERAKQCDWPDGVCVYYDDPCPADVPNPCDDHCSLATDKCCCGEP*
SSSSSSSSSSSSSSSSSSSSOOOOOOOOOOOOOOOOOOOOOOOOOOOOOOOOOOOOOOOOOOOOOOOOOOOO
>GETH01074041.1.p1|Cyphastrea_serailia | SP
MAARFHFSLLLIILGTIIVQGARPGSLNKHSIRAHFLRQDPPLKDCASIDGTCMPDSGSCQYGWCPRMPCQDSAMTCCCPSREED*
SSSSSSSSSSSSSSSSSSSSSOOOOOOOOOOOOOOOOOOOOOOOOOOOOOOOOOOOOOOOOOOOOOOOOOOOOOOOOOOOOOOOOO
>GETH01076864.1.p2|Cyphastrea_serailia | SP
MAVKFQLCLLLFIALMVPASAFTQEEPFPSLPRCDWPNGVCVYIYDPCPPDIPYECRTEYYCPLATNKCCCRRPPPP*
SSSSSSSSSSSSSSSSSSSSSSSOOOOOOOOOOOOOOOOOOOOOOOOOOOOOOOOOOOOOOOOOOOOOOOOOOOOOOO
>GETH01079369.1.p2|Cyphastrea_serailia | SP
MDTKVACLLLIVLGALTVQGAVSGNKRMNPLHARQMERECLDDGINEECTEYGECRPGYQPCYQHYCNEPGYHCCCRY*
SSSSSSSSSSSSSSSSSSSSOOOOOOOOOOOOOOOOOOOOOOOOOOOOOOOOOOOOOOOOOOOOOOOOOOOOOOOOOOO
>GHDD01132066.1.p1|Desmophyllum_pertusum | SP
MDAKFHLCLLLIMLGTITVQGARPGNPMHVDAKRQLPTSPCEFDGGKCILPGGLCPIDWYPCDKQCYGIGYHCCCPTYGPVR*
SSSSSSSSSSSSSSSSSSSSSOOOOOOOOOOOOOOOOOOOOOOOOOOOOOOOOOOOOOOOOOOOOOOOOOOOOOOOOOOOOOO
>GHDD01132071.1.p1|Desmophyllum_pertusum | SP
MDAKFHLCLLLIMLGTITVQGARPGNPMHVDAKRVPTECGLAGGICIPSGGLCPIGGDWYPCDKQCYGIGNHCCCPTPPN*
SSSSSSSSSSSSSSSSSSSSSOOOOOOOOOOOOOOOOOOOOOOOOOOOOOOOOOOOOOOOOOOOOOOOOOOOOOOOOOOOO
>GHDD01209983.1.p1|Desmophyllum_pertusum | SP
MGMKFHLCLLLITLGIVTCAQQEQTQAELPPCDWPVGYCVYYKDPCPPDTHPCGSSVVQPCSLPTNKCCCWD*
SSSSSSSSSSSSSSSSSSSSSSSSSSSOOOOOOOOOOOOOOOOOOOOOOOOOOOOOOOOOOOOOOOOOOOOOO
>GHDD01209992.1.p1|Desmophyllum_pertusum | SP
MGAKFHLCLLLITLGIVWAQAEPTQAPELPPCDWPVGFCVYIHDPCPQDTHDCGSSVVQLCSLRTNKCCCWNK*
SSSSSSSSSSSSSSSSSSSOOOOOOOOOOOOOOOOOOOOOOOOOOOOOOOOOOOOOOOOOOOOOOOOOOOOOOO
>GHDD01209995.1.p1|Desmophyllum_pertusum | SP
MGAKFHLCLLLITLGIVTCAQQEQTQAELPPCDWPVGFCVYIHDPCPQDTHDCGSSVVQLCSLRTNKCCCWNK*
SSSSSSSSSSSSSSSSSSSSOOOOOOOOOOOOOOOOOOOOOOOOOOOOOOOOOOOOOOOOOOOOOOOOOOOOOO
>GHDD01209997.1.p2|Desmophyllum_pertusum | SP
MGAKFHLCLLLITLGIVWAQAEPTQAPELPPCDWPVGFCVYIHDPCPQDTHDCGSSVVQTCRVPTNKCCCWD*
SSSSSSSSSSSSSSSSSSSOOOOOOOOOOOOOOOOOOOOOOOOOOOOOOOOOOOOOOOOOOOOOOOOOOOOOO
>GHDD01210001.1.p1|Desmophyllum_pertusum | SP
MGAKFHLCLLLITLGIVTCAQQEQTQAELPPCDWPVGYCVYYKDPCPPDTHPCGSSVVQPCSLPTNKCCCWD*
SSSSSSSSSSSSSSSSSSSSSSSSSSSOOOOOOOOOOOOOOOOOOOOOOOOOOOOOOOOOOOOOOOOOOOOOO
>GHDD01369503.1.p1|Desmophyllum_pertusum | SP
MDAKFHLCLLLIMLGTIAVQGARPGNPMHVDTKRQGLPTSPCEFDGGKCIPSGGLCQIGGDWYPCGKQCYGIGYHCCCPTYGPVQ*
SSSSSSSSSSSSSSSSSSSSSOOOOOOOOOOOOOOOOOOOOOOOOOOOOOOOOOOOOOOOOOOOOOOOOOOOOOOOOOOOOOOOOO
>GHDD01369504.1.p1|Desmophyllum_pertusum | SP
MDAKFHLCLLLIMLGTIAVQGARPGNPMHVDTKRQGLPTSPCEFDGGKCILPGGLCPIDWYPCDKQCYGIGNHCCCPTPPN*
SSSSSSSSSSSSSSSSSSSSSOOOOOOOOOOOOOOOOOOOOOOOOOOOOOOOOOOOOOOOOOOOOOOOOOOOOOOOOOOOOO
>GHDD01369509.1.p1|Desmophyllum_pertusum | SP
MDAKFHLCLLLIMLGTITVQGARPGNPMHVDAKRQGSCKFAGGWCYPNEVEICPIGYEPCSEYCPYDDTYCCCPL*
SSSSSSSSSSSSSSSSSSSSSOOOOOOOOOOOOOOOOOOOOOOOOOOOOOOOOOOOOOOOOOOOOOOOOOOOOOOO
>GHDD01369512.1.p1|Desmophyllum_pertusum | SP
MDAKFHLCLLLIMLGTITVQGARPGNPMHVDAKRQPGVPSQCELFGGICIPSKLRCPLGSNPCQEHCPVRFHCCCPFYPPN*
SSSSSSSSSSSSSSSSSSSSSOOOOOOOOOOOOOOOOOOOOOOOOOOOOOOOOOOOOOOOOOOOOOOOOOOOOOOOOOOOOO
>GHDD01369513.1.p2|Desmophyllum_pertusum | SP
MDAKFHLCLLLIMLGTMTVQGVRPGNPMHVAAKRQHVPCSGICVLFQMECPDGTSPCVEELCTSFHYCCCYD*
SSSSSSSSSSSSSSSSSSSSSOOOOOOOOOOOOOOOOOOOOOOOOOOOOOOOOOOOOOOOOOOOOOOOOOOOO
>GHDD01382844.1.p1|Desmophyllum_pertusum | SP
MDAKFHLCLLLIMLGTITVQGARPGNPMHVDAKRQPGCPPNPHGQCIPGHFPCVGGLHECPHFRCFNLGSKCCCRY*
SSSSSSSSSSSSSSSSSSSSSOOOOOOOOOOOOOOOOOOOOOOOOOOOOOOOOOOOOOOOOOOOOOOOOOOOOOOOO
>GHDD01438481.1.p2|Desmophyllum_pertusum | SP
MDGKFLLCLLLIMLGTIAVQGARPGNPMHVDTKRQGPSQCELFDGICIPTTLLCPPGSTPCAEQCPGGFHCCCPFY*
SSSSSSSSSSSSSSSSSSSSSOOOOOOOOOOOOOOOOOOOOOOOOOOOOOOOOOOOOOOOOOOOOOOOOOOOOOOOO
>GDZU01028349.1.p2|Favia_lizardensis | SP
MDTKVACLLLIILGALTVQGAVSGNKRTNPLHARQWGGEECMDGPEDEYCSYNYCLPGYYPCIEKFCEGGYMCCCRHGW*
SSSSSSSSSSSSSSSSSSSSOOOOOOOOOOOOOOOOOOOOOOOOOOOOOOOOOOOOOOOOOOOOOOOOOOOOOOOOOOOO
>GIVN01028810.1.p1|Favites_colemani | SP
MDTKVACLLLIILGAVTVHCALSGNKGMNPLYARQTSPFACKNGRNEWCYKYPECPRGFDPCRNKYCSNSDQWCCCNY*
SSSSSSSSSSSSSSSSSSSSOOOOOOOOOOOOOOOOOOOOOOOOOOOOOOOOOOOOOOOOOOOOOOOOOOOOOOOOOOO
>GIVN01030204.1.p1|Favites_colemani | SP
MAAKFHFCLLLIILGTIIVQGARAGNLCKNSMLAHFLRQEPPPGYYCTSIGGVCIPDSGSCPDAALYDEECGKPCQDSTMKCCCPYRPWEE*
SSSSSSSSSSSSSSSSSSSSSSSSOOOOOOOOOOOOOOOOOOOOOOOOOOOOOOOOOOOOOOOOOOOOOOOOOOOOOOOOOOOOOOOOOOOO
>GIVN01163287.1.p3|Favites_colemani | SP
MDTKVACLLLIILGALTVQGAVSGNKRTNPLHARQYGDMCMNNGEEYCHYGVGICYHPCPEKYCEEGICCCEE*
SSSSSSSSSSSSSSSSSSSSOOOOOOOOOOOOOOOOOOOOOOOOOOOOOOOOOOOOOOOOOOOOOOOOOOOOOO
>GIVN01163288.1.p1|Favites_colemani | SP
MDTKVACLLLIILGALTVQGAVSGNKRTNPLHARQHSFGGLCLSNDEEYCFYGEGHCSNACPEKYCEKGFCCCDKRN*
SSSSSSSSSSSSSSSSSSSSOOOOOOOOOOOOOOOOOOOOOOOOOOOOOOOOOOOOOOOOOOOOOOOOOOOOOOOOOO
>GIVN01163290.1.p2|Favites_colemani | SP
MDTKVACLLLIILGALTVQGAVSGSKRTNPLHARYYGSESCMDIDFGMCYPEGMCPRTHYPCPDYECPGSDQHCCCVY*
SSSSSSSSSSSSSSSSSSSSOOOOOOOOOOOOOOOOOOOOOOOOOOOOOOOOOOOOOOOOOOOOOOOOOOOOOOOOOOO
>GIVN01163292.1.p1|Favites_colemani | SP
MDTKVACLLLIILGALTVQGAVSGNKRTNPLHARQWYGECKNNGQEFCSFAEQCPPAYYPCPGKYCEEGDCCCGSGNA*
SSSSSSSSSSSSSSSSSSSSOOOOOOOOOOOOOOOOOOOOOOOOOOOOOOOOOOOOOOOOOOOOOOOOOOOOOOOOOOO
>GIVN01215367.1.p1|Favites_colemani | SP
MAVKFHLCLLLIILSITAYSQTGNAALCDWPHGVCAFINDRCPPNSSDCRASYNCTLGTNKCCCWDS*
SSSSSSSSSSSSSSSSSSSSSSSSSOOOOOOOOOOOOOOOOOOOOOOOOOOOOOOOOOOOOOOOOOOO
>comp12715_c0_seq1.p1|Fungia_scutaria | SP
MDCKFYVRLLVIMLGIISVQGALLGNQQENPMRAYARFTNCPDMQGFCNYNHCPEGTYYCGSLGCPPWPWMCCCKSTYY*
SSSSSSSSSSSSSSSSSSSSSOOOOOOOOOOOOOOOOOOOOOOOOOOOOOOOOOOOOOOOOOOOOOOOOOOOOOOOOOOO
>comp175_c0_seq1.p1|Montastraea_cavernosa | SP
MDTKLRLCLLLIILGALTVQGAVSGKKKMNPLHARQYFERECMHNEEEMCFPYEQCPPDWEPCYNYDCGHPDYGCCCQGGW*
SSSSSSSSSSSSSSSSSSSSSOOOOOOOOOOOOOOOOOOOOOOOOOOOOOOOOOOOOOOOOOOOOOOOOOOOOOOOOOOOOO
>comp175_c0_seq6.p2|Montastraea_cavernosa | SP
MDTKLRLCLLLIILGALTVQGAVSGKKKMNPLHARQYFERECMHNEEEMCFPYEQCPPDWEPCYNYDCGHPDYGCCCKGGWY*
SSSSSSSSSSSSSSSSSSSSSOOOOOOOOOOOOOOOOOOOOOOOOOOOOOOOOOOOOOOOOOOOOOOOOOOOOOOOOOOOOOO
>comp1098_c3_seq1.p1|Montastraea_cavernosa | SP
MAAKFYFSLLLIMLGTIFVRGARPGNQNKNSMRAHFLRQEPPPGYFCASIGGMCIPHSGTCPNGECEKPCPDTVVIEKCCCPDWWEEE*
SSSSSSSSSSSSSSSSSSSSSOOOOOOOOOOOOOOOOOOOOOOOOOOOOOOOOOOOOOOOOOOOOOOOOOOOOOOOOOOOOOOOOOOOO
>comp3035_c0_seq1.p1|Montastraea_cavernosa | SP
MAAKFHLCLLLIILGTITVQGARPWNPDFLRQVGTDCASIHGTCKPLNEYCPHGECPKFTCPGDQLKCCCPPSNGK*
SSSSSSSSSSSSSSSSSSSSSOOOOOOOOOOOOOOOOOOOOOOOOOOOOOOOOOOOOOOOOOOOOOOOOOOOOOOOO
>GIVM01175824.1.p2|Montipora_digitata | SP
MEAKFHLCLLLIILGTLAAQGARLENDLENPWHVLAKHGSNSCESQAAGRHCNRHGYCGPGSTFCGYTCGSYKTVCCCMD*
SSSSSSSSSSSSSSSSSSSSSOOOOOOOOOOOOOOOOOOOOOOOOOOOOOOOOOOOOOOOOOOOOOOOOOOOOOOOOOOOO
>GEFF01011883.1.p1|Pocillopora_damicornis | SP
MAALFRLCLILVLLGAVQVLGARRGQSHRHMSRLHSYFKRQHDVTCGRIPGSGICVKYTEPCPPFSDEECRDHLCPFGSGKRCCCPGAGK*
SSSSSSSSSSSSSSSSSSSSSOOOOOOOOOOOOOOOOOOOOOOOOOOOOOOOOOOOOOOOOOOOOOOOOOOOOOOOOOOOOOOOOOOOOOO
>GJZD01088022.1.p2|Pocillopora_verrucosa | SP
MAALFRLCLILVLLGAVQVLGARRGQSHRHMSRLHSYFKRQHVVICGSIPGSGMCVKYTEPCPPFSNEECRDHLCPYDSGKRCCCPGAGKR*
SSSSSSSSSSSSSSSSSSSSSOOOOOOOOOOOOOOOOOOOOOOOOOOOOOOOOOOOOOOOOOOOOOOOOOOOOOOOOOOOOOOOOOOOOOOO
>GIVG01137642.1.p1|Seriatopora_caliendrum | SP
MEAKFGLSLLLIILGTLAVHGAPNTNELENPLLDGAKRTGWCTGRHAHCSYGSCPHGTTYCGLDVQICGNYPYKCCCHR*
SSSSSSSSSSSSSSSSSSSSSOOOOOOOOOOOOOOOOOOOOOOOOOOOOOOOOOOOOOOOOOOOOOOOOOOOOOOOOOOO
>comp52_c0_seq1.p1|Seriatopora_hystrix | SP
MEAKFGLSLLLIILGTLAVHGARQKNKLENPLLAGAKRAVTCQDLHGSCRYGDCPEGTEFCTIFGCPGAPWVCCCSE*
SSSSSSSSSSSSSSSSSSSSSOOOOOOOOOOOOOOOOOOOOOOOOOOOOOOOOOOOOOOOOOOOOOOOOOOOOOOOOO
>comp25570_c0_seq1.p1|Seriatopora_hystrix | SP
MDVRFRLCLSLVILVIVANANVIKEPEKRFHPALWRPPRCDWPHGVCSFIGDRCAPDTPFPCGDNFACPLPTNKCCCRQRHRPPWAGKR*
SSSSSSSSSSSSSSSSSSSSOOOOOOOOOOOOOOOOOOOOOOOOOOOOOOOOOOOOOOOOOOOOOOOOOOOOOOOOOOOOOOOOOOOOOO
>GARY01008383.1.p1|Stylophora_pistillata | SP
MTATFRLCLILVLLGVIEVLGASHAKTKKHRTQLRSYFKRQPHFMCGSMLGSGTCVDWYKICPSHSSVECKDHQGCPEGARCCCPGHGKR*
SSSSSSSSSSSSSSSSSSSSSOOOOOOOOOOOOOOOOOOOOOOOOOOOOOOOOOOOOOOOOOOOOOOOOOOOOOOOOOOOOOOOOOOOOOO
>GHCD01011398.1.p1|Anemonia_viridis | SP
MTMKLQLCLLMLLLAVMYVQSARLMQEVMEDIPEEEQDLPAEEEKRSSSTCDWPRGYCVHTYTNHCQPGMHECGLSCTLYTNKCCCYDGYGRR*
SSSSSSSSSSSSSSSSSSSSSOOOOOOOOOOOOOOOOOOOOOOOOOOOOOOOOOOOOOOOOOOOOOOOOOOOOOOOOOOOOOOOOOOOOOOOOO
>comp30_c0_seq1.p1|Anthopleura_elegantissima | SP
MKLQLCLLMMLLGVMFVQGARLMQEVEDIPEEEQDVPEKRTYYGTCDWPRGYCVYKYDPCSPGMVACHQAYSCSLYTNKCCCWSGYGRR*
SSSSSSSSSSSSSSSSSSSOOOOOOOOOOOOOOOOOOOOOOOOOOOOOOOOOOOOOOOOOOOOOOOOOOOOOOOOOOOOOOOOOOOOOOO
>GJFF01118526.1.p2|Entacmaea_quadricolor | SP
MTLKFQLLLLLILGVVFVQSARLLPELEDIPAEDQEKRGRYPPYGRPGRCDWPRGVCTYIYDPCPPDIPYNCRSRFPCPVRTNKCCCRY*
SSSSSSSSSSSSSSSSSSSSOOOOOOOOOOOOOOOOOOOOOOOOOOOOOOOOOOOOOOOOOOOOOOOOOOOOOOOOOOOOOOOOOOOOOO
>GJFG01143536.1.p2|Heteractis_aurora | SP
MTLKFQLLLLLILGVVFVQSARLLPELEDIPAEDQEKRGGYPPYGRRARCDWPRGVCAYIYDSCPPDIPFDCRYKFPCPLRTNKCCCRY*
SSSSSSSSSSSSSSSSSSSSOOOOOOOOOOOOOOOOOOOOOOOOOOOOOOOOOOOOOOOOOOOOOOOOOOOOOOOOOOOOOOOOOOOOOO
>GJFA01043050.1.p2|Heteractis_crispa | SP
MVLKFQLLLLLILGVVFVQSARLLPELEDIPAEDQEKRGGYPPYGRRARCDWPRGVCAYIYDSCPPDIPFDCRYKFPCPVRTNKCCCRY*
SSSSSSSSSSSSSSSSSSSSOOOOOOOOOOOOOOOOOOOOOOOOOOOOOOOOOOOOOOOOOOOOOOOOOOOOOOOOOOOOOOOOOOOOOO
>GJFJ01070538.1.p2|Heteractis_magnifica | SP
MAFKFQLLLILILGVVFVQSARLLPGLEDIPAEDQEKRGGYYPPYTTPSSSTCDWPRGYCVYIYDSCPYGMNACSSLYSCSLYTNKCCCWPGYGRR*
SSSSSSSSSSSSSSSSSSSSOOOOOOOOOOOOOOOOOOOOOOOOOOOOOOOOOOOOOOOOOOOOOOOOOOOOOOOOOOOOOOOOOOOOOOOOOOOOO
>GJFJ01078215.1.p2|Heteractis_magnifica | SP
MTLKFQLLLLLILGVVFVQSARLLPGLEDIPAEDQEKRGGYPPYGRRARCDWPRGVCAYIYDSCPPDIPFDCRYKFPCPLRTNKCCCRY*
SSSSSSSSSSSSSSSSSSSSOOOOOOOOOOOOOOOOOOOOOOOOOOOOOOOOOOOOOOOOOOOOOOOOOOOOOOOOOOOOOOOOOOOOOO
>GJFK01114434.1.p3|Stichodactyla_gigantea | SP
MALKFQLLLLLILGVVFVQSARLLPGMEDIPAEDQEKRGGYYPPYPTPSSSTCDWPRGYCIYIHDSCPYGMSPCSSLYSCSLYTNKCCCWPGYGRR*
SSSSSSSSSSSSSSSSSSSSOOOOOOOOOOOOOOOOOOOOOOOOOOOOOOOOOOOOOOOOOOOOOOOOOOOOOOOOOOOOOOOOOOOOOOOOOOOOO
>GJFH01137705.1.p2|Stichodactyla_haddoni | SP
MALKFQLLLLLILGVVFVQSARLLPGMEDIPAEDQEKRRGYYPSSSTCDWPRGYCIYKYDSCPYGMSLCSSLYSCSLYTNKCCCWPGYGRR*
SSSSSSSSSSSSSSSSSSSSOOOOOOOOOOOOOOOOOOOOOOOOOOOOOOOOOOOOOOOOOOOOOOOOOOOOOOOOOOOOOOOOOOOOOOOO
>GJFH01137706.1.p1|Stichodactyla_haddoni | SP
MALKFQLLLLLILGVVFVQSARLLPGMEDILAEDQEKRGGYSPYGRRARCDWPRGVCTYIYDRCPPDIPFDCRSTFPCPVRTNKCCCRY*
SSSSSSSSSSSSSSSSSSSSOOOOOOOOOOOOOOOOOOOOOOOOOOOOOOOOOOOOOOOOOOOOOOOOOOOOOOOOOOOOOOOOOOOOOO
>GGNY01129790.1.p2|Stichodactyla_helianthus | SP
MALKFQLLLLLILGLVFVQSARLLPGMEDIPAEDQEKRGVYYPSPSLPRCDWPAGFCVYIYDPCPQGTQACNSQYGCSLATNKCCCWSGYGRR*
SSSSSSSSSSSSSSSSSSSSOOOOOOOOOOOOOOOOOOOOOOOOOOOOOOOOOOOOOOOOOOOOOOOOOOOOOOOOOOOOOOOOOOOOOOOOOO
>GGNY01129791.1.p1|Stichodactyla_helianthus | SP
MALKFQLLLLLILGVVFVQSVRLLPGMEDIPAEDQEKRGGYNPARRCDWPRGVCTYIYDLCPPDIPYDCRRRYKCPLRTNKCCCRY*
SSSSSSSSSSSSSSSSSSSSOOOOOOOOOOOOOOOOOOOOOOOOOOOOOOOOOOOOOOOOOOOOOOOOOOOOOOOOOOOOOOOOOOO
>GGNY01129792.1.p2|Stichodactyla_helianthus | SP
MALKFQLLLLLILGVVFVQSVRLLPGMEDIPAEDQEKRGGYYRARRCDWPRGVCTYIYDSCPPDIPYDCRRRYSCPLRTNKCCCRY*
SSSSSSSSSSSSSSSSSSSSOOOOOOOOOOOOOOOOOOOOOOOOOOOOOOOOOOOOOOOOOOOOOOOOOOOOOOOOOOOOOOOOOOO
>GJFE01051040.1.p1|Stichodactyla_mertensii | SP
MVLKFQLLLLLILGVVFVQSARLLPELEDIPAEDQEKRGRYPPYGRPGRCDWPRGVCTYIYDPCPPDIPYNCRSRFPCPVRTNKCCCRY*
SSSSSSSSSSSSSSSSSSSSOOOOOOOOOOOOOOOOOOOOOOOOOOOOOOOOOOOOOOOOOOOOOOOOOOOOOOOOOOOOOOOOOOOOOO
>GJFE01072032.1.p1|Stichodactyla_mertensii | SP
MALKFQLLLLLILGVVFVQSARLLPGLEDIPAEDQQKRGGYYPTYGSATCDWPRGYCVYKYDSCSYGMTACANQYSCSLYTNKCCCWPGYGRR*
SSSSSSSSSSSSSSSSSSSSOOOOOOOOOOOOOOOOOOOOOOOOOOOOOOOOOOOOOOOOOOOOOOOOOOOOOOOOOOOOOOOOOOOOOOOOOO
>GJHC01017670.1.p1|Scleronephthya_gracillima | SP
MDFRLSICLLLIIFVTAFSVDGREQGEKRLYQDEFYTDCNINAPDGICIPRPRRCPFPTKPCPTYFCPIFRHKCCCLIPRK*
SSSSSSSSSSSSSSSSSSSSSSOOOOOOOOOOOOOOOOOOOOOOOOOOOOOOOOOOOOOOOOOOOOOOOOOOOOOOOOOOOO
>GJHC01018341.1.p2|Scleronephthya_gracillima | SP
MDFRMNICLFLIIFVAAFSVNGLEEAIDEIAAPCHVVGGRCIPRHMWCDPPRRPCPELMCPPDQKCCCPF*
SSSSSSSSSSSSSSSSSSSSSSOOOOOOOOOOOOOOOOOOOOOOOOOOOOOOOOOOOOOOOOOOOOOOOOO
>GJHC01019603.1.p2|Scleronephthya_gracillima | SP
MDFRLNICLLLIIFVAAFGVDGRQQDDKQAYQFNICDNMGGHCKNEFEPCPPGSQPCKEHLCPPGGRCCCPFYHGK*
SSSSSSSSSSSSSSSSSSSSSSOOOOOOOOOOOOOOOOOOOOOOOOOOOOOOOOOOOOOOOOOOOOOOOOOOOOOOO
>GJHC01022593.1.p1|Scleronephthya_gracillima | SP
MEFRLNICLLLIIFVTAFSVDGREQGGPFFTSCEPNHGSCTPRSVQCSLGDFRCPMSCSGGYACCCHLIAYRK*
SSSSSSSSSSSSSSSSSSSSSSOOOOOOOOOOOOOOOOOOOOOOOOOOOOOOOOOOOOOOOOOOOOOOOOOOOO
>GJHC01022697.1.p2|Scleronephthya_gracillima | SP
MDFRMNICLFLIIFVAAFSVNGVEQEEIAVSCHTVGGICVPRHAPCYDAEHHCPQYTCEPGEKCCCPFAGK*
SSSSSSSSSSSSSSSSSSSSSSOOOOOOOOOOOOOOOOOOOOOOOOOOOOOOOOOOOOOOOOOOOOOOOOOO
>BLEZ01002438.1|Acropora_acuminata | SP
MDVWFRLCLFLVILVIVANANVIKEPEKRFHPNLWRPPRCDWPHGVCSYIRDRCAPDTPYPCGANFACPLPTNKCCCRRPYLPPWAGRR*
SSSSSSSSSSSSSSSSSSSSOOOOOOOOOOOOOOOOOOOOOOOOOOOOOOOOOOOOOOOOOOOOOOOOOOOOOOOOOOOOOOOOOOOOOO
>BLEZ01000840.1a|Acropora_acuminata | SP
MRSQHVLILLLGLVCASQVLGKHLTKVHAKALNHDKRGDCDWPIGVCTYIYDPCPPGLRRCPQHDDGCSLPTNHCCCYP*
SSSSSSSSSSSSSSSSSSSSSOOOOOOOOOOOOOOOOOOOOOOOOOOOOOOOOOOOOOOOOOOOOOOOOOOOOOOOOOOO
>BLEZ01000589.1|Acropora_acuminata | SP
MGVKLNFCLLLLLVAIISSQAFNLRKKEDSKDEKPFGNYRRGSPCSNYGGRCIPHDFPCPLGSHECRQFPGCYPGVQRCC
SSSSSSSSSSSSSSSSSSSSSOOOOOOOOOOOOOOOOOOOOOOOOOOOOOOOOOOOOOOOOOOOOOOOOOOOOOOOOOOO
>BLEZ01002435.1b|Acropora_acuminata | SP
MGVSLNICLLMLMVATISSQGSKLRVKDDSKDEQPFGIYRRATGCQQAGGYCIRSFRLCKEGSRPCPKFEGCPDQLKCC
SSSSSSSSSSSSSSSSSSSSSOOOOOOOOOOOOOOOOOOOOOOOOOOOOOOOOOOOOOOOOOOOOOOOOOOOOOOOOOO
>BLFA01000299.1|Acropora_awi | SP
MGVKLNICLLLLLVAIISSQGFNLRKKEDSKDGKPFGNYRRGSPCSNYGGRCTPNHFLCPPGSHECRQVPGCYPGVERCC
SSSSSSSSSSSSSSSSSSSSSOOOOOOOOOOOOOOOOOOOOOOOOOOOOOOOOOOOOOOOOOOOOOOOOOOOOOOOOOOO
>BLFA01001218.1a|Acropora_awi | SP
MGVNLNICLLMLMVATISSQGFKLRVKDDSKDEKPFGIYRRVNECQLARGYCSQSLLLCDKGFIACPELEGCPDLYKCC
SSSSSSSSSSSSSSSSSSSSSOOOOOOOOOOOOOOOOOOOOOOOOOOOOOOOOOOOOOOOOOOOOOOOOOOOOOOOOOO
>BLFA01001218.1b|Acropora_awi | SP
MGVSLNICLLMLMVATISSQGSKLRVKDDSKDEQPFGIYRRATGCQQAGGLCIRSLRLCKEGSRPCPKFEGCPDQFKCC
SSSSSSSSSSSSSSSSSSSSSOOOOOOOOOOOOOOOOOOOOOOOOOOOOOOOOOOOOOOOOOOOOOOOOOOOOOOOOOO
>BLFB01000322.1|Acropora_cytherea | SP
MDVRFRLCLFLVISVIVANANVIKEPEKRFHPNLWRPPRCDWPHGVCSYISDRCAPDTPYPCGANFACPLPTNKCCCRRPYLPPWAGRR*
SSSSSSSSSSSSSSSSSSSSOOOOOOOOOOOOOOOOOOOOOOOOOOOOOOOOOOOOOOOOOOOOOOOOOOOOOOOOOOOOOOOOOOOOOO
>BLFB01002272.1a|Acropora_cytherea | SP
MGVKLNICLLLLLVAIISSQGFNLRKKEDSKDEKPFGNYRRGSPCSSYGGRCTPNHFPCPPGSHECRQLPGCYPGVERCC
SSSSSSSSSSSSSSSSSSSSSOOOOOOOOOOOOOOOOOOOOOOOOOOOOOOOOOOOOOOOOOOOOOOOOOOOOOOOOOOO
>BLFB01002272.1b|Acropora_cytherea | SP
MGVKLNICLLLLLVAIISSQAFNLRKKEDSKDEKPFGNYRRGGPCTSLGGFCAFEHYPCPSGSRDCRQLQGCYPGVEKCC
SSSSSSSSSSSSSSSSSSSSSOOOOOOOOOOOOOOOOOOOOOOOOOOOOOOOOOOOOOOOOOOOOOOOOOOOOOOOOOOO
>BLFB01001896.1a|Acropora_cytherea | SP
MGVKLNICLLLLLVATISSQGFNLRKKDDSKDEKPFGIYRRGGECDQFGGRCIPNDVKCPPNTLICSLAGCSYYEKCC
SSSSSSSSSSSSSSSSSSSSSOOOOOOOOOOOOOOOOOOOOOOOOOOOOOOOOOOOOOOOOOOOOOOOOOOOOOOOOO
>BLFB01000613.1a|Acropora_cytherea | SP
MGVNLNIRLLMLMVATITSQGFKLRVKDDSKDEKPFGIYRRANECQLARGYCSQSLLLCEKGFIACPELEGCPYLSKCC
SSSSSSSSSSSSSSSSSSSSSOOOOOOOOOOOOOOOOOOOOOOOOOOOOOOOOOOOOOOOOOOOOOOOOOOOOOOOOOO
>BLFB01001896.1b|Acropora_cytherea | SP
MGVKLNICLFLLLVATISSQGFNLRKKDDSKDEKPFGIDGRFVSCHTFKGRCTSNRAPCHSGYRQCPLPGCGITSKCCCPHGPLPIGEE*
SSSSSSSSSSSSSSSSSSSSSOOOOOOOOOOOOOOOOOOOOOOOOOOOOOOOOOOOOOOOOOOOOOOOOOOOOOOOOOOOOOOOOOOOOO
>BLFC01000341.1|Acropora_digitifera | SP
MRSQHVLILLLGLVCASQVLGKHLTKVQAKALNHDKRGDCGWPTGVCFYIHDPCPPGLRRCPQHDDGCYLPTYHCCCYP*
SSSSSSSSSSSSSSSSSSSSSOOOOOOOOOOOOOOOOOOOOOOOOOOOOOOOOOOOOOOOOOOOOOOOOOOOOOOOOOOO
>BLFD01000679.1|Acropora_echinata | SP
MRSQHVLILLLGLICASQVLGKHLSKAKALQMSQSKRGLCDPPTGVCTYIYDPCPPGLRRCPQYDDECTLATNHCCC
SSSSSSSSSSSSSSSSSSSSSOOOOOOOOOOOOOOOOOOOOOOOOOOOOOOOOOOOOOOOOOOOOOOOOOOOOOOOO
>BLFD01000518.1a|Acropora_echinata | SP
MGVKLNICLLLLLVAIISSQGFNLRKKEDSKDEKPFGNYRRGSPCSNYGGSCTPNHIPCPPGSHECRQLPGCYPGVERCC
SSSSSSSSSSSSSSSSSSSSSOOOOOOOOOOOOOOOOOOOOOOOOOOOOOOOOOOOOOOOOOOOOOOOOOOOOOOOOOOO
>BLFD01000518.1b|Acropora_echinata | SP
MGVKLNICLLLLLVAIISSQGFNLRKKEDSKDEKSFGNYRRGSPCSNYGGRCTPNHFPCPPGSGECPELSGCHPGFERCC
SSSSSSSSSSSSSSSSSSSSSOOOOOOOOOOOOOOOOOOOOOOOOOOOOOOOOOOOOOOOOOOOOOOOOOOOOOOOOOOO
>BLFD01001626.1b|Acropora_echinata | SP
MGVSLNICLLMLMVATISSQGSKLRVKDDSKDEQPFGIYRRATGCRQAGGYCIRSLRLCKEGSRRCRKFEGCPDQFKCC
SSSSSSSSSSSSSSSSSSSSSOOOOOOOOOOOOOOOOOOOOOOOOOOOOOOOOOOOOOOOOOOOOOOOOOOOOOOOOOO
>BLFE01005037.1|Acropora_florida | SP
IRSQHVLILLLGLVCASQVLGKHLTKVQAKALNHDKRGDCDWPTGVCTYIHDPCPPGLRRCPQHDDGCSLPTNHCCCYP*
SSSSSSSSSSSSSSSSSSSSSOOOOOOOOOOOOOOOOOOOOOOOOOOOOOOOOOOOOOOOOOOOOOOOOOOOOOOOOOOO
>BLFE01002075.1|Acropora_florida | SP
MGVKLNICLLLLLVAIISSQGFNLRKKEDSKDEKPFGNYRRGSPCSNYGGRCTPNHFLCPPGSHECRQVPGCYPGVERCC
SSSSSSSSSSSSSSSSSSSSSOOOOOOOOOOOOOOOOOOOOOOOOOOOOOOOOOOOOOOOOOOOOOOOOOOOOOOOOOOO
>BLFE01002392.1a|Acropora_florida | SP
MGVNLNICLLMLMVATISSQGFKLRVKDDAKDEKPFGIYRRVNECQLARGYCSQSLLLCDKGFIACPELEGCPDLYKCC
SSSSSSSSSSSSSSSSSSSSSOOOOOOOOOOOOOOOOOOOOOOOOOOOOOOOOOOOOOOOOOOOOOOOOOOOOOOOOOO
>BLFE01005644.1b|Acropora_florida | SP
MGVKLNICLLVLLVATISSQGYKRRVKDDSKEEKPFGIDRRILSCQYARGYCSPPRLFCRPGFAMCPHVHGCPGVLACC
SSSSSSSSSSSSSSSSSSSSSOOOOOOOOOOOOOOOOOOOOOOOOOOOOOOOOOOOOOOOOOOOOOOOOOOOOOOOOOO
>BLFE01002392.1b|Acropora_florida | SP
MGVSLNICLLMLMVATISSQGSKLRVKDDSKDEQPFGIYRRATGCQQAGGYCIRSLRLCKEGSRPCPKFEGCPDQFKCC
SSSSSSSSSSSSSSSSSSSSSOOOOOOOOOOOOOOOOOOOOOOOOOOOOOOOOOOOOOOOOOOOOOOOOOOOOOOOOOO
>BLFF01001832.1|Acropora_gemmifera | SP
MDVRFRLCLFLVILVIVANANVIKEPEKRFHPNLWRPPRCDWPHGVCSYIHDRCAPDAPYPCGAIFSCPLRTNKCCCRRPYLPPWAGRR*
SSSSSSSSSSSSSSSSSSSSOOOOOOOOOOOOOOOOOOOOOOOOOOOOOOOOOOOOOOOOOOOOOOOOOOOOOOOOOOOOOOOOOOOOOO
>BLFF01001061.1|Acropora_gemmifera | SP
MGVKLNICLLLLLVAIISSQGFNLRKKADSKDEKPFGNYRRGGPCSDYGGSCTPHDYPCRPGSYECPQFPGCHPGVEKCC
SSSSSSSSSSSSSSSSSSSSSOOOOOOOOOOOOOOOOOOOOOOOOOOOOOOOOOOOOOOOOOOOOOOOOOOOOOOOOOOO
>BLFF01001092.1|Acropora_gemmifera | SP
MGVKLNICLLLLLVAIISSQAFNLRKKADSKDEKLFGNYRRGGPCTSLGGFCAFERYPCPSGTRDCRQLQGCYPGVEKCC
SSSSSSSSSSSSSSSSSSSSSOOOOOOOOOOOOOOOOOOOOOOOOOOOOOOOOOOOOOOOOOOOOOOOOOOOOOOOOOOO
>BLFF01000895.1|Acropora_gemmifera | SP
MGVKLNICLLLLLVATISSQGFNLRKKDDSKDEKPFGIYRRGGECDRFGGRCIPRDIKCPPNTLICSLGGCRYYQKCC
SSSSSSSSSSSSSSSSSSSSSOOOOOOOOOOOOOOOOOOOOOOOOOOOOOOOOOOOOOOOOOOOOOOOOOOOOOOOOO
>JAIFHZ010000241.1|Acropora_hyacinthus | SP
MDVRFRLCLFLVTLVIVANANVIKEPEKRFHPNLWRPPRCDWPHGVCSYIRDRCAPDTPYPCGANFACPLPTNKCCCRRRHQPPWAGRR*
SSSSSSSSSSSSSSSSSSSSOOOOOOOOOOOOOOOOOOOOOOOOOOOOOOOOOOOOOOOOOOOOOOOOOOOOOOOOOOOOOOOOOOOOOO
>CM035872.1a|Acropora_hyacinthus | SP
MRSQHVLILLLGLVCASQVLGKHLTKVQAKALNHDKRGDCDWPTGVCTYIYDPCPPGLRRCLQHDDGCYLPTNHCCCYP*
SSSSSSSSSSSSSSSSSSSSSOOOOOOOOOOOOOOOOOOOOOOOOOOOOOOOOOOOOOOOOOOOOOOOOOOOOOOOOOOO
>CM035877.1a|Acropora_hyacinthus | SP
MGVKLNICLLLLLVAIISSQGFNLRKKEDSKDEKSFGNYRRGSPCSSYGGRCTPNHFPCPPGSGECPEIPGCYPGVERCC
SSSSSSSSSSSSSSSSSSSSSOOOOOOOOOOOOOOOOOOOOOOOOOOOOOOOOOOOOOOOOOOOOOOOOOOOOOOOOOOO
>CM035872.1b|Acropora_hyacinthus | SP
MGVKLNICLLLLLVATITSQGFNLRKKDDSKDEKPFRIYRRVTQCARFGGRCIPNPITCPPNTFICTLTGCPSSQKCC
SSSSSSSSSSSSSSSSSSSSSOOOOOOOOOOOOOOOOOOOOOOOOOOOOOOOOOOOOOOOOOOOOOOOOOOOOOOOOO
>CM035877.1c|Acropora_hyacinthus | SP
MGVSLNICLLMLMVATISSQGFKLRVKDDSKDEKPFGIYRRVNECQLARGYCSQSLLLCEKGFIVCPELEGCPDLYKCC
SSSSSSSSSSSSSSSSSSSSSOOOOOOOOOOOOOOOOOOOOOOOOOOOOOOOOOOOOOOOOOOOOOOOOOOOOOOOOOO
>CM035872.1c|Acropora_hyacinthus | SP
MGVKLNICLLVLLVATISSQGYKLRVKDDSKEEKPFGIDRRILSCQYARGYCSPPRMFCRPGFAMCPHVHGCPGVLACC
SSSSSSSSSSSSSSSSSSSSSOOOOOOOOOOOOOOOOOOOOOOOOOOOOOOOOOOOOOOOOOOOOOOOOOOOOOOOOOO
>CM035877.1d|Acropora_hyacinthus | SP
MGVSLNICLLMLMVATVSSQGSKLRVKDDSKDEQPFGIYRRATGCQQAGGYCIRSFRLCKEGSRPCPKFEGCPDQLKCC
SSSSSSSSSSSSSSSSSSSOOOOOOOOOOOOOOOOOOOOOOOOOOOOOOOOOOOOOOOOOOOOOOOOOOOOOOOOOOOO
>BLFH01003668.1|Acropora_intermedia | SP
MDVRFRLCLFLVILVIVANANVIKEPEKRFHPNLWRPPRCDWPHGVCSYIHDRCAPDTPFPCGANFACPLRTNKCCCRRPYLPPWAGRR*
SSSSSSSSSSSSSSSSSSSSOOOOOOOOOOOOOOOOOOOOOOOOOOOOOOOOOOOOOOOOOOOOOOOOOOOOOOOOOOOOOOOOOOOOOO
>BLFH01003237.1|Acropora_intermedia | SP
IRSQHVLILLLGLVCASQVLGKHLTKAQAKALNHDKRGDCDWPTGVCTYIHDPCPPGLRRCPQHDDGCSLPTNHCCCFP*
SSSSSSSSSSSSSSSSSSSSSOOOOOOOOOOOOOOOOOOOOOOOOOOOOOOOOOOOOOOOOOOOOOOOOOOOOOOOOOOO
>BLFH01005292.1|Acropora_intermedia | SP
MGVKLNICLLLLLVAIISSQAFNLRKKADSKDEKLFGNYRRGGPCTSLGGFCAFERYPCPPGSRDCRQLQGCYPGVEKCC
SSSSSSSSSSSSSSSSSSSSSOOOOOOOOOOOOOOOOOOOOOOOOOOOOOOOOOOOOOOOOOOOOOOOOOOOOOOOOOOO
>BLFH01002940.1|Acropora_intermedia | SP
MGVKLNICLLLLLVATITSQGFNLRKKDDSKDEKPFGIYRRVTQCERFGGRCIPDVITCPPNTVQCNLTGCSTSRKCC
SSSSSSSSSSSSSSSSSSSSSOOOOOOOOOOOOOOOOOOOOOOOOOOOOOOOOOOOOOOOOOOOOOOOOOOOOOOOOO
>BLFH01000037.1b|Acropora_intermedia | SP
MGVSLNICLLMLMVATISSQRSKLRVKDDSKDEQPFGIYRRATGCQQAGGYCIRSLRLCKEGSRPCPKFEGCPDQLKCC
SSSSSSSSSSSSSSSSSSSOOOOOOOOOOOOOOOOOOOOOOOOOOOOOOOOOOOOOOOOOOOOOOOOOOOOOOOOOOOO
>BLFI01003632.1a|Acropora_microphthalma | SP
MGVKLNICLLLLLVAIISSQGFNLRKKEDSKDEKPFGNYRRGSPCSNYGGRCTPNHILCPPGSHECRQLPGCYPGVERCC
SSSSSSSSSSSSSSSSSSSSSOOOOOOOOOOOOOOOOOOOOOOOOOOOOOOOOOOOOOOOOOOOOOOOOOOOOOOOOOOO
>BLFI01003927.1|Acropora_microphthalma | SP
MGVKLNICLLLLLVAIVSSQAFNLRKKEDSKDEKPFGNYRRGSPCSNYGGRCAPNHFQCPPGSGECPELPGCHPFERCC
SSSSSSSSSSSSSSSSSSSSSOOOOOOOOOOOOOOOOOOOOOOOOOOOOOOOOOOOOOOOOOOOOOOOOOOOOOOOOOO
>BLFI01003312.1|Acropora_microphthalma | SP
MGVKLNICLLLLLVATITSQGFNLRKKDNSKDEKPFSIYRRATECERFGGRCIPDEITCFPNTSECNLRGCRRSQKCC
SSSSSSSSSSSSSSSSSSSSSOOOOOOOOOOOOOOOOOOOOOOOOOOOOOOOOOOOOOOOOOOOOOOOOOOOOOOOOO
>BLFI01003632.1b|Acropora_microphthalma | SP
MGVSLNICLLMLMVATISSQGFKLRGKDDSKDEKPFGIYRRLNECQLARGYCSQSLLLCDQGFVQCPLQGCRELQKCC
SSSSSSSSSSSSSSSSSSSSSOOOOOOOOOOOOOOOOOOOOOOOOOOOOOOOOOOOOOOOOOOOOOOOOOOOOOOOOO
>NC_058070.1a|Acropora_millepora | SP
MGVKLNICLLLLLVATITSQGFNLRKKDDSKDERPFRIYRRVTQCARFGGRCIPNEITCPPNTFICTLTGCPRSQKCC
SSSSSSSSSSSSSSSSSSSSSOOOOOOOOOOOOOOOOOOOOOOOOOOOOOOOOOOOOOOOOOOOOOOOOOOOOOOOOO
>BLFJ01000981.1|Acropora_muricata | SP
MGVKLDICLLLLLVAIISSQAFNLRKKEDSKNEKPFGNYRRGSPCSNYGGRCTPIHFPCPPGSGECPELSGCHPGFERCC
SSSSSSSSSSSSSSSSSSSSSOOOOOOOOOOOOOOOOOOOOOOOOOOOOOOOOOOOOOOOOOOOOOOOOOOOOOOOOOOO
>BLFJ01001893.1|Acropora_muricata | SP
MGASLIICLLMLMVATISSQWSKLRVKDDSKDEQPFGIYRRATGCQQAGGLCIRSLRLCKEGSRPCPKFEGCPDQFKCC
SSSSSSSSSSSSSSSSSSSOOOOOOOOOOOOOOOOOOOOOOOOOOOOOOOOOOOOOOOOOOOOOOOOOOOOOOOOOOOO
>BLFJ01006329.1a|Acropora_muricata | SP
MGVNLNICLLMLMVATISSQGFKLRVKDDSKDEKPFGVYRRVNECQLARGYCSQSLLLCDKGFIACPELKGCPDLYKCC
SSSSSSSSSSSSSSSSSSSSSOOOOOOOOOOOOOOOOOOOOOOOOOOOOOOOOOOOOOOOOOOOOOOOOOOOOOOOOOO
>BLFJ01003759.1|Acropora_muricata | SP
MSVKLNICLLVLLVAIICSQGFNLRKKDDSKDNNPFGIDRRPKQCQKRGYCTLHRLLCRSGFRACPHFPGCPGVLTCC
SSSSSSSSSSSSSSSSSSSSSOOOOOOOOOOOOOOOOOOOOOOOOOOOOOOOOOOOOOOOOOOOOOOOOOOOOOOOOO
>BLFL01002837.1|Acropora_nasuta | SP
MDVRFRLCLFLVILVIVANANVIKEPEKRFHPNLWRPPRCDWPHGVCSYIRDRCAPDTPYPCGANFACPLPTNKCCCRRPYLPPWAGRR*
SSSSSSSSSSSSSSSSSSSSOOOOOOOOOOOOOOOOOOOOOOOOOOOOOOOOOOOOOOOOOOOOOOOOOOOOOOOOOOOOOOOOOOOOOO
>BLFL01000821.1|Acropora_nasuta | SP
MGVKLNICLLLLLVAIISSQGFNLRKKEDSKDEKPFGNYRRGSPCSNYGGRCTPNHILCPPGSYECRQLPGCYPGVERCC
SSSSSSSSSSSSSSSSSSSSSOOOOOOOOOOOOOOOOOOOOOOOOOOOOOOOOOOOOOOOOOOOOOOOOOOOOOOOOOOO
>BLFL01001936.1a|Acropora_nasuta | SP
MGVKLNICLLLLLVATISSHGSKLRVKDNSKDEKPFGIDRRQPQCETFGGRCIPNPITCPPNTFICTLTGCRRSQKCC
SSSSSSSSSSSSSSSSSSSSSOOOOOOOOOOOOOOOOOOOOOOOOOOOOOOOOOOOOOOOOOOOOOOOOOOOOOOOOO
>BLFL01001338.1a|Acropora_nasuta | SP
MAVSLNICLLILMVATISSQGFKLRVKDDSKDEKPFGIYRRVNECQLARGYCSQSLRLCNEGFIACPELEGCPDLYKCC
SSSSSSSSSSSSSSSSSSSSSOOOOOOOOOOOOOOOOOOOOOOOOOOOOOOOOOOOOOOOOOOOOOOOOOOOOOOOOOO
>BLFL01001936.1b|Acropora_nasuta | SP
MGVKLNICLFLLLVATISSQGFNLRKKDDSKDEKPFGIDGRFVSCHTFKGRCTSNRAPCHSGYRQCPLPGCGFTGKCCCPHGPMPIGQE*
SSSSSSSSSSSSSSSSSSSSSOOOOOOOOOOOOOOOOOOOOOOOOOOOOOOOOOOOOOOOOOOOOOOOOOOOOOOOOOOOOOOOOOOOOO
>JAOVVL010000338.1a|Acropora_palmata | SP
MGVKLNICLLLLLVAIISSQAFNLRKKEDSKDEKPFGNYRRGGPCSDYGGRCTPHDFPCRPGSYECPQFPGCHPGVEKCC
SSSSSSSSSSSSSSSSSSSSSOOOOOOOOOOOOOOOOOOOOOOOOOOOOOOOOOOOOOOOOOOOOOOOOOOOOOOOOOOO
>JAOVVL010000338.1b|Acropora_palmata | SP
MGVKLNICLLLLLVAIISSQAFNLRKKEDSKDEKPFGNYRRGSPCSNYGGRCAPNHFQCPPGDGECPELPGCHPFERCC
SSSSSSSSSSSSSSSSSSSSSOOOOOOOOOOOOOOOOOOOOOOOOOOOOOOOOOOOOOOOOOOOOOOOOOOOOOOOOOO
>JAOVVL010000338.1c|Acropora_palmata | SP
MGVKLNICLLLLLVAIISSQAFNLRKKEDSKDEKPFGNYRRGGLCSDYGGRCAPYDFSCRPGSYECPQFPGCHPGVEKCC
SSSSSSSSSSSSSSSSSSSSSOOOOOOOOOOOOOOOOOOOOOOOOOOOOOOOOOOOOOOOOOOOOOOOOOOOOOOOOOOO
>JAOVVL010000163.1|Acropora_palmata | SP
MGVKLNICLLVLLVATICSQGFNLRKKDDSKDDNPFGIDRGLNRCRYERGYCTPPRRPCRPGFRACPDSPGCRGVLTCC
SSSSSSSSSSSSSSSSSSSSSOOOOOOOOOOOOOOOOOOOOOOOOOOOOOOOOOOOOOOOOOOOOOOOOOOOOOOOOOO
>BLFM01000310.1a|Acropora_selago | SP
MGVKLNICLLLLLVAIISSQGFNLRKKEDSKDEKPFGNYRRGSPCSSYGGSCTPNHYPCPPGRHECRQLPGCYPGVERCC
SSSSSSSSSSSSSSSSSSSSSOOOOOOOOOOOOOOOOOOOOOOOOOOOOOOOOOOOOOOOOOOOOOOOOOOOOOOOOOOO
>BLFM01005134.1|Acropora_selago | SP
MGVKLNICLLLLLVATISSQGFNLRKKDDSKDEKPFGIYRRGGECDQFGGRCFPNDVKCPPNTLICSLAGCSYYEKCC
SSSSSSSSSSSSSSSSSSSSSOOOOOOOOOOOOOOOOOOOOOOOOOOOOOOOOOOOOOOOOOOOOOOOOOOOOOOOOO
>BLAZ01000547.1|Acropora_tenuis | SP
IRSQHVLILLLGLVCASQVLGKHLTKVQAKALNHDKRGDCDWPIGVCTYIYDPCPPHTVRCPQHDDGCSVPTNHCCCYP*
SSSSSSSSSSSSSSSSSSSSSOOOOOOOOOOOOOOOOOOOOOOOOOOOOOOOOOOOOOOOOOOOOOOOOOOOOOOOOOOO
>BLAZ01000657.1b|Acropora_tenuis | SP
MGVSLNICLLMLMVATISSQGSKLRVKDDSKDKKPFGIYRRATECQQAGGYCSRSLLPCNRGTEPCPELKGCRPLDRCC
SSSSSSSSSSSSSSSSSSSSSOOOOOOOOOOOOOOOOOOOOOOOOOOOOOOOOOOOOOOOOOOOOOOOOOOOOOOOOOO
>BLAZ01000935.1|Acropora_tenuis | SP
MGVKLNICLLLLLVATISSQGFSLRKKDNSKDEKPFGIYRRVTECARFGGRCIPNPITCPPNTFQCTLRGCPRSRKCC
SSSSSSSSSSSSSSSSSSSSSOOOOOOOOOOOOOOOOOOOOOOOOOOOOOOOOOOOOOOOOOOOOOOOOOOOOOOOOO
>BLAZ01000657.1c|Acropora_tenuis | SP
MGVSLNICLLMLMVATISSQGSKLRVKDDSKDERPFGIYRRATDCQQAGGLCSRSLRPCKEGFRPCPKFEGCRDLFKCC
SSSSSSSSSSSSSSSSSSSSSOOOOOOOOOOOOOOOOOOOOOOOOOOOOOOOOOOOOOOOOOOOOOOOOOOOOOOOOOO
>BLFN01000860.1|Acropora_yongei | SP
MDLSLNICLLMLLVATISSQGSKLGARDEFKDEKPFGIYRRTNKCIIARGYCTSPLRLCIEGYQPCPLEGCPSLYTCC
SSSSSSSSSSSSSSSSSSSSSOOOOOOOOOOOOOOOOOOOOOOOOOOOOOOOOOOOOOOOOOOOOOOOOOOOOOOOOO
>BLFN01000225.1|Acropora_yongei | SP
MGVKLSFCLLLLLVAIISSQAFNLRKKEDSKDEKPFGNYRRGPSCSNYGGRCYPRHAICPPYITVDCPLPGCDGNERCC
SSSSSSSSSSSSSSSSSSSSSOOOOOOOOOOOOOOOOOOOOOOOOOOOOOOOOOOOOOOOOOOOOOOOOOOOOOOOOOO
>BLFO01000222.1|Montipora_cactus | SP
MDIRFRLCLFLVILVIVANANVIKEPEKRFHPNLWRPPRCDWPHGVCSYIHDRCAPDTPFPCGANFACPLPTNKCCCRRPYLPPWAGRR*
SSSSSSSSSSSSSSSSSSSSOOOOOOOOOOOOOOOOOOOOOOOOOOOOOOOOOOOOOOOOOOOOOOOOOOOOOOOOOOOOOOOOOOOOOO
>BLFO01002695.1|Montipora_cactus | SP
MDVRFRLCLFLVILVIVANANVIKEPEKRFHPAYWRPPRCDWPHGVCSFIRDRCAQDTPFPCEANFACQLPTNKCCCRQPHRPPWAGRR*
SSSSSSSSSSSSSSSSSSSSOOOOOOOOOOOOOOOOOOOOOOOOOOOOOOOOOOOOOOOOOOOOOOOOOOOOOOOOOOOOOOOOOOOOOO
>BLFP01004919.1|Montipora_efflorescens | SP
MDVRFRLCLFLVILVIVANANVIKEPEKRFHPAFWRPPRCDWPHGVCSFIHDRCAPDTPFPCGANFACPLPTNKCCCRQPHRPPWAGRR*
SSSSSSSSSSSSSSSSSSSSOOOOOOOOOOOOOOOOOOOOOOOOOOOOOOOOOOOOOOOOOOOOOOOOOOOOOOOOOOOOOOOOOOOOOO
>MZGG01000730.1|Orbicella_faveolata | SP
MEAKFHLSLLLIILGTLAVHGARLENKPENPLHVDAKRTVNCQSAIGVCMYGLCTQGTTFCGYMPDCGAHPNICCCPD*
SSSSSSSSSSSSSSSSSSSSSOOOOOOOOOOOOOOOOOOOOOOOOOOOOOOOOOOOOOOOOOOOOOOOOOOOOOOOOOO
>MZGG01001191.1|Orbicella_faveolata | SP
MDTKVACLLLIILGALTVQGAVSGNKRMNPLHARQYGEECKNDLEEFCVQQNRDCPPQYEPCDKYCEENYSCCCMSSGY
SSSSSSSSSSSSSSSSSSSSOOOOOOOOOOOOOOOOOOOOOOOOOOOOOOOOOOOOOOOOOOOOOOOOOOOOOOOOOOO
>MZGG01001581.1|Orbicella_faveolata | SP
MDTKVACLLLIILGALTVQGAVSGSKRMNPLHARQYGEDCKNDLEEFCVQQNRDCPPQYKPCNKYCEENYSCCCVSSGY
SSSSSSSSSSSSSSSSSSSSOOOOOOOOOOOOOOOOOOOOOOOOOOOOOOOOOOOOOOOOOOOOOOOOOOOOOOOOOOO
>CM042756.1|Catalaphyllia_jardinei | SP
MDLRFCLCLFLVILVIAANADVIKEPERRFSIVHPPVRQRCDWPHGVCKYSRDRCGPGMIPCGHIYYCPLPTNACCCR
SSSSSSSSSSSSSSSSSSSSOOOOOOOOOOOOOOOOOOOOOOOOOOOOOOOOOOOOOOOOOOOOOOOOOOOOOOOOOO
>CM042750.1a|Catalaphyllia_jardinei | SP
MEAKFCLSLLLIILGTLAVQGARLENELESPLHDEAKRSTCTYELSGTCFNGFCGHGTTFCGYDGCGGYPQMCCCRD*
SSSSSSSSSSSSSSSSSSSSSOOOOOOOOOOOOOOOOOOOOOOOOOOOOOOOOOOOOOOOOOOOOOOOOOOOOOOOOO
>JAEMPF020035530.1|Catalaphyllia_jardinei | SP
MEAKLCLSLLLIILGTLAVQGARLENKLENPLHVSAKRYACTDELSGTCFKGFCGHGTTFCGYAGCGGYPQMCCCRD*
SSSSSSSSSSSSSSSSSSSSSOOOOOOOOOOOOOOOOOOOOOOOOOOOOOOOOOOOOOOOOOOOOOOOOOOOOOOOOO
>CM042750.1b|Catalaphyllia_jardinei | SP
MEAKFCLNLLLIILGTLAVQGARLENELESPLHDEAKRSNACTDELGGTCFKGFCGQGTSFCGYDGCGGYPQMCCCSD*
SSSSSSSSSSSSSSSSSSSSSOOOOOOOOOOOOOOOOOOOOOOOOOOOOOOOOOOOOOOOOOOOOOOOOOOOOOOOOOO
>JAEMPF020006601.1|Catalaphyllia_jardinei | SP
MEGKFHLCLLLIILGTLAVQGARLENKVKNPLHVRAKHENNCESVSGRFCNAKGFCGQETTFCGYTCGDYPNVCCCMD*
SSSSSSSSSSSSSSSSSSSSSOOOOOOOOOOOOOOOOOOOOOOOOOOOOOOOOOOOOOOOOOOOOOOOOOOOOOOOOOO
>CM042751.1|Catalaphyllia_jardinei | SP
MAAKFHLCLLLIIWGTVVVQGAHPGPYESNVFLFTADCASIHGTCTPINGYCPYGECHAQSCSGYQEKCCCP
SSSSSSSSSSSSSSSSSSSSSOOOOOOOOOOOOOOOOOOOOOOOOOOOOOOOOOOOOOOOOOOOOOOOOOOO
>JAHPZR010025642.1|Platygyra_sinensis | SP
MDVKFRLCLFLVILVIVANANVIKEPEKRFHPQHWNPPRCDWPHGVCTYIGDRCPPDVPFRCAANFDCPLPTNTCCCR
SSSSSSSSSSSSSSSSSSSSOOOOOOOOOOOOOOOOOOOOOOOOOOOOOOOOOOOOOOOOOOOOOOOOOOOOOOOOOO
>JAHPZR010025919.1|Platygyra_sinensis | SP
MDLRFFLSLFLVILVIGANANVIKDPERRFHPSFRPRCDWPHGVCSWSGGPCPPGMVPCDYSYFCPVSTNKCCCR
SSSSSSSSSSSSSSSSSSSSOOOOOOOOOOOOOOOOOOOOOOOOOOOOOOOOOOOOOOOOOOOOOOOOOOOOOOO
>JAHPZR010031442.1|Platygyra_sinensis | SP
MEAKFHLCILLIVLGTLAMQGAGLENKVKNPLHVQRAKRDTCESVSGRFCNANGFCGQGTTFCGYTCGAYPNVCCCMD*
SSSSSSSSSSSSSSSSSSSSSSSOOOOOOOOOOOOOOOOOOOOOOOOOOOOOOOOOOOOOOOOOOOOOOOOOOOOOOOO
>MU825887.1a|Desmophylum_pertusum | SP
MGAKFHLCLLLITLGIVWAQAEFTELPPCDWPVGFCVYIHDPCPQDTHDCGSSVVQTCRVPTNKCCCW
SSSSSSSSSSSSSSSSSSSSSOOOOOOOOOOOOOOOOOOOOOOOOOOOOOOOOOOOOOOOOOOOOOOO
>MU826837.1|Desmophylum_pertusum | SP
MDAKFHLCLLLIMLGTITVQGARPGNPMHVDAKRQDPCESVGGICIPPNEICPPPFVPCAVLCPGFLQCCCPL*
SSSSSSSSSSSSSSSSSSSSSOOOOOOOOOOOOOOOOOOOOOOOOOOOOOOOOOOOOOOOOOOOOOOOOOOOOO
>WHPX01001152.1|Actinia_equina | SP
MKLQLCLLMLVLGVLYVQGASLTEEMADDMPLDEQDVEVPQEEKRHGYQNGRGNCDWPHGYCVYIKDPCSPGMIPCHNQYHCALSTNKCCCWPSGGR
SSSSSSSSSSSSSSSSSSSOOOOOOOOOOOOOOOOOOOOOOOOOOOOOOOOOOOOOOOOOOOOOOOOOOOOOOOOOOOOOOOOOOOOOOOOOOOOOO
>JALHLI010000015.1|Anthopleura_sola | SP
MKLQLCLLMMLLGVMFVQGARLMQEVEDIPEEEQDVPEKRTNYNTCDWPRGYCVYKYDHCSPGMVACNQVYSCSLYTNKCCCWSGYGRR*
SSSSSSSSSSSSSSSSSSSOOOOOOOOOOOOOOOOOOOOOOOOOOOOOOOOOOOOOOOOOOOOOOOOOOOOOOOOOOOOOOOOOOOOOOO
