# Supplementary material for: Evolutionary Analysis of Cnidaria Small Cysteine-Rich Proteins (SCRiPs), an Enigmatic Neurotoxin Family from Stony Corals and Sea Anemones (Anthozoa: Hexacorallia)
Source: Toxins (Basel). 2024 Feb 2;16(2):75. doi: 10.3390/toxins16020075 (PMC10892658; doi:10.3390/toxins16020075)
Supplement: Supplementary file 1 [file toxins-16-00075-s001.zip › File_S5.fas]

>BK006534.1|Amil_SCRiP1|Acropora_millepora
ATGGATGTAAGGTTTCGTCTGTGCTTGTTTCTGGTTATTTTGGTGATT------GTTGCA
AATGCTAATGTTATAAAAGAACCA---------------------------------GAA
AAACGCTTT------CATCCAAATCTCTGGCGTCCACCGAGATGTGACTGG---CCTCAT
GGTGTG---TGCTCC------TATATTCGTGATCGCTGTGCACCAGACACGCCGTTTCCT
TGTGGACCTATT---TTTGCCTGTCCATTACCAACAAACAAATGTTGCTGCCGACGACCG
TACCTGCCTCCAGGGAGGCGA
>GHGS01021216.1.p1|Acropora_millepora_Planula
ATGGATGTAAGGTTTCGTCTGTGCTTGTTTCTGGTTATTTTGGTGATT------GTTGCA
AATGCTAATGTTATAAAAGAACCA---------------------------------GAA
AAACGCTTT------CATCCAAATCTCTGGCGTCCACCGAGATGTGACTGG---CCTCAT
GGTGTG---TGCTCC------TATATTCGTGATCGCTGTGCACCAGACACGCCGTTTCCT
TGTGGACCTATT---TTTGCCTGTCCATTACCAACAAACAAATGTTGCTGCCGACAACCG
TACCTGCCTCCAGGGAGGCGA
>XM_044309040.1|Amil_SCRiP1like|Acropora_millepora
ATGGATGTAAGGTTTCGTCTGTGCTTGTTTCTGGTTACTTTGGTGATT------GTTGCA
AATGCTAATGTTATAAAAGAACCA---------------------------------GAA
AAACGCTTT------CATCCAAATCTCTGGCGTCCACCGAGATGTGACTGG---CCTCAT
GGTGTG---TGCTCC------TACATTCGTGATCGCTGTGCACCAGACACGCCGTTTCCT
TGTGGAGCTAAC---TTTGCCTGTCCATTACCAACAAACAAATGTTGCTGCCGACGACCG
TACCTGCCTCCAGGGAGGCGA
>GIVI01025129.1.p1|Acropora_digitifera
ATGGATGTAAGGTCTCGTCTGTGCTTGTTTCTGGTTATTTTGGTGATT------GTTGCA
AATGCTAATGTTATAAAAGAACCA---------------------------------GAA
AAACGCTTT------CATCCAAATCTCTGGCGTCCACCGAGATGTGACTGG---CCTCAT
GGTGTG---TGCTCC------TACATTCGTGATCGCTGTGCACCAGACACGCCGTATCCT
TGTGGAGCTAAC---TTTGCCTGTCCATTACCAACAAACAAATGTTGCTGCCGACGACCG
TATCTGCCTCCAGGGAGGCGA
>BLFL01002837.1|Acropora_nasuta
ATGGATGTAAGGTTTCGTCTGTGCTTGTTTCTGGTTATTTTGGTGATT------GTTGCA
AATGCTAATGTTATAAAAGAACCA---------------------------------GAA
AAACGCTTT------CATCCAAATCTCTGGCGTCCACCGAGATGTGACTGG---CCTCAT
GGTGTA---TGCTCC------TACATTCGTGATCGCTGTGCACCAGACACGCCGTATCCT
TGTGGAGCTAAC---TTTGCCTGTCCATTACCAACAAACAAATGTTGCTGCCGACGACCG
TACCTGCCTCCAGGGAGGCGA
>BLEZ01002438.1|Acropora_acuminata
ATGGATGTATGGTTTCGTCTGTGCTTGTTTCTGGTTATTTTGGTGATT------GTTGCA
AATGCTAATGTTATAAAAGAACCA---------------------------------GAA
AAACGCTTT------CATCCAAATCTCTGGCGTCCACCGAGATGTGACTGG---CCTCAT
GGTGTG---TGCTCC------TATATTCGTGATCGCTGTGCACCAGACACGCCGTATCCT
TGTGGAGCTAAC---TTTGCCTGTCCATTACCAACAAACAAATGTTGCTGCCGACGACCG
TACCTGCCTCCAGGGAGGCGA
>BLFH01003668.1|Acropora_intermedia
ATGGATGTAAGGTTTCGTCTGTGCTTGTTTCTGGTTATTTTGGTGATT------GTTGCA
AATGCTAATGTTATAAAAGAACCA---------------------------------GAA
AAACGCTTT------CATCCAAATCTCTGGCGTCCACCGAGATGTGACTGG---CCTCAT
GGTGTG---TGCTCC------TATATTCATGATCGCTGTGCACCAGACACGCCGTTTCCT
TGTGGAGCTAAC---TTTGCCTGTCCATTACGAACAAACAAATGTTGCTGCCGACGACCG
TACCTGCCTCCAGGGAGGCGA
>BLFO01000222.1|Montipora_cactus
ATGGATATAAGGTTTCGTCTGTGCTTGTTTCTGGTTATTTTGGTGATT------GTTGCA
AATGCTAATGTTATAAAAGAACCA---------------------------------GAA
AAACGCTTT------CATCCAAATCTCTGGCGTCCACCGAGATGTGACTGG---CCTCAT
GGTGTG---TGCTCC------TATATTCATGATCGCTGTGCACCAGACACGCCTTTTCCT
TGTGGAGCTAAC---TTTGCCTGTCCATTACCAACAAACAAATGTTGCTGCCGACGACCG
TACCTGCCTCCAGGGAGGCGA
>BLFB01000322.1|Acropora_cytherea
ATGGATGTAAGGTTTCGTCTGTGCTTGTTTCTGGTTATTTCGGTGATT------GTTGCA
AATGCTAATGTTATAAAAGAACCA---------------------------------GAA
AAACGCTTT------CATCCAAATCTCTGGCGTCCACCGAGATGTGACTGG---CCTCAT
GGTGTG---TGCTCC------TATATTAGTGATCGCTGTGCACCAGACACGCCGTATCCT
TGTGGAGCTAAC---TTTGCCTGTCCATTACCAACAAACAAATGTTGCTGCCGACGACCG
TACCTGCCTCCAGGGAGGCGA
>BLFF01001832.1|Acropora_gemmifera
ATGGATGTAAGGTTTCGTCTGTGCTTGTTTCTGGTTATTTTGGTGATT------GTTGCA
AATGCTAATGTTATAAAAGAACCA---------------------------------GAA
AAACGCTTT------CATCCAAATCTCTGGCGTCCACCGAGATGTGACTGG---CCTCAT
GGTGTG---TGCTCC------TATATTCATGATCGCTGTGCACCAGACGCGCCGTATCCT
TGTGGAGCTATC---TTTTCCTGTCCATTACGAACAAACAAATGTTGCTGCCGACGACCG
TACCTGCCTCCAGGGAGGCGA
>XM_015918508.1|Adig_SCRiP1|Acropora_digitifera
ATGGATGTAAGGTTTCGTCTGTGCTTGTTTCTGGTTATTTTGGTGATT------GTTGCA
AATGCTAATGTTATAAAAGAACCA---------------------------------GAA
AAACGCTTT------CATCCAAATCTCTGGCGTCCACCGAGATGTGACTGG---CCTCAT
GGTGTG---TGCTCC------TATATTAGTGATCGCTGTGCACCAGACACGCCGTATCCT
TGTGGAGCTAAC---TTTGCCTGTCCATTACCAACAAACAAATGTTGCTGCCGACGACGG
CACCAGCCTCCAGGGAGGCGA
>GHGH01040329.1.p1|Acropora_millepora_Late_Planula
ATGGATGTAAGGTTTCGTCTGTGCTTGTTTCTGGTTATTTTGGTGATT------GTTGCA
AATGCTAATGTTATAAAAGAACCA---------------------------------GAA
AAACGCTTT------CATCCAAATCTCTGGCGTCCACCGAGATGTGACTGG---CCTCAT
GGTGTG---TGCTCC------TATATTCGTGATCGCTGTGCACCAGACACGCCGTATCCT
TGTGGAGCTAAC---TTTGCCTGTCCATTACCAACAAACAAATGTTGCTGCCGACGACGG
CACCAGCCTCCAGGGAGGCGA
>JAIFHZ010000241.1|Acropora_hyacinthus
ATGGATGTAAGGTTTCGTCTGTGCTTGTTTCTGGTTACTTTGGTGATT------GTTGCA
AATGCTAATGTTATAAAAGAACCA---------------------------------GAA
AAACGCTTT------CATCCAAATCTCTGGCGTCCACCGAGATGTGACTGG---CCTCAT
GGTGTG---TGTTCC------TACATTCGTGATCGCTGTGCACCAGACACGCCGTATCCT
TGTGGAGCTAAC---TTTGCCTGTCCATTACCAACAAACAAATGTTGCTGCCGACGACGG
CACCAGCCTCCAGGGAGGCGA
>BLFO01002695.1|Montipora_cactus
ATGGATGTAAGGTTTCGTCTGTGCCTGTTTCTGGTTATTTTGGTGATT------GTTGCA
AATGCTAATGTTATAAAAGAACCA---------------------------------GAA
AAACGCTTT------CATCCAGCTTACTGGCGTCCACCGAGATGTGACTGG---CCTCAT
GGTGTG---TGCTCA------TTTATTCGTGATCGCTGTGCACAAGACACGCCGTTTCCT
TGTGAAGCTAAC---TTTGCCTGCCAATTACCAACAAACAAATGTTGCTGCCGACAACCG
CATCGGCCTCCAGGGAGGCGA
>BLFP01004919.1|Montipora_efflorescens
ATGGATGTAAGGTTTCGTCTGTGCCTGTTTCTGGTTATTTTGGTGATT------GTTGCA
AATGCTAATGTTATAAAAGAACCA---------------------------------GAA
AAACGCTTT------CATCCAGCTTTCTGGCGTCCACCGAGATGTGACTGG---CCTCAT
GGTGTG---TGCTCA------TTTATTCATGATCGCTGTGCACCAGACACGCCGTTTCCT
TGTGGAGCTAAC---TTTGCCTGTCCATTACCAACAAACAAATGTTGCTGCCGACAACCG
CATCGGCCTCCAGGGAGGCGA
>comp25570_c0_seq1.p1|Seriatopora_hystrix
ATGGATGTAAGGTTTCGTCTGTGCTTGTCTCTGGTTATTTTGGTGATT------GTTGCA
AATGCTAATGTTATAAAAGAACCA---------------------------------GAA
AAACGCTTT------CATCCAGCTCTCTGGCGTCCACCGAGATGTGACTGG---CCTCAT
GGTGTG---TGCTCA------TTTATTGGTGATCGCTGTGCACCAGACACGCCGTTTCCT
TGTGGAGATAAC---TTTGCCTGTCCATTACCAACAAACAAATGTTGCTGCCGACAACGG
CATCGACCTCCAGGGAAGCGA
>XM_022954873.1|Spis_SCRiP1like|Stylophora_pistillata
ATGGATGTAAGGTTTCGTCTGTGCTTGTTTCTGGTTATTTTGGTGATT------GTTGCA
AATGCAAATGTTATAAAAGAACCA---------------------------------GAA
AAACGCTTT------CATCCAGCTCACTGGCGTCCACCGAGATGTGACTGG---CCTCAT
GGTGTG---TGCTCA------TTTGTTGGTGATCGCTGTGCACCAGGGACGCCGTTTCCT
TGTGAAGCTAAC---TTTGCCTGTCCATTACATACAAACAAATGTTGCTGCCGACATCCG
CACCGGCCTCCAGGGGGGCGA
>JAHPZR010025642.1|Platygyra_sinensis
ATGGATGTAAAGTTTCGTCTGTGTTTGTTTCTGGTTATTTTGGTGATC------GTTGCA
AATGCTAATGTTATAAAAGAACCA---------------------------------GAA
AAACGCTTT------CATCCACAACACTGGAATCCACCGAGATGTGACTGG---CCTCAT
GGTGTG---TGCACA------TATATTGGTGATCGCTGTCCACCAGACGTGCCGTTCCGT
TGTGCAGCGAAC---TTTGACTGTCCATTACCAACAAACACATGTTGCTGCCGG------
---------------------
>GGJR01065388.1.p1|Alveopora_japonica
ATGGATGTAAGGTTTCGTCTGGGCTTGTTTCTGGTTATTTTGGTGATT------GTTGCA
AATGCTAAAGTTATAAAAGAACCA---------------------------------GAA
AAACGCTTT------CATCCACAGCTCTGGCGTCCACAGAGATGTGACTGG---CCTCAT
GGTGTG---TGCTCA------TTTGTTGGTGATCGCTGTGCAAGAGACACGCCGTATTCT
TGTGAACACATC---TTTGCCTGTCCATCTCCAACAAACAAATGTTGCTGCCGACAACGT
CATGTGCTTCCAGGGAGGCGA
>CM042756.1|Catalaphyllia_jardinei
ATGGATCTGAGGTTTTGTCTGTGCTTGTTTCTGGTTATTTTGGTGATC------GCTGCA
AATGCTGATGTTATAAAAGAACCG---------------------------------GAA
CGACGCTTTAGTGTGCATCCACCTGTG------CGTCAAAGGTGTGACTGG---CCTCAT
GGTGTG---TGCAAA------TATTCTCGTGATCGCTGTGGACCAGGCATG---ATTCCT
TGTGGACATATC---TACTACTGTCCATTACCAACAAATGCATGTTGCTGCCGG------
---------------------
>JAHPZR010025919.1|Platygyra_sinensis
ATGGATTTGAGGTTTTTCCTGAGCTTGTTTCTGGTTATTTTGGTGATC------GGTGCA
AATGCTAATGTTATAAAAGACCCA---------------------------------GAA
CGACGCTTT------CATCCATCTTTT------CGTCCAAGATGTGACTGG---CCTCAT
GGTGTG---TGCTCA------TGGTCTGGTGGTCCCTGTCCACCAGGCATG---GTTCCT
TGTGACTATTCC---TACTTCTGTCCAGTATCAACGAACAAATGTTGCTGCCGG------
---------------------
>GETH01076864.1.p2|Cyphastrea_serailia
ATGGCTGTGAAGTTTCAACTGTGCTTGTTGTTGTTCATTTTGATGGTT------CCCGCC
AGTGCGTTCACTCAGGAGGAGCCA------------------------------------
---------------TTTCCAAGTCTC---------CCAAGGTGTGATTGG---CCAAAT
GGTGTC---TGCGTA------TATATTTACGATCCTTGCCCGCCAGATATACCTTATGAA
TGCCGGACAGAG---TATTACTGCCCACTTGCGACAAACAAATGTTGTTGTCGGCGTCCG
CCC---CCGCCA---------
>GETH01070434.1.p1|Cyphastrea_serailia
ATGGCTGTGAAGTTTTATCTTTCCATCCTATTGATTACTTTGGGGATC------ACTGCT
TACGCTAACAAGGATCAAGAACTT---------------------------------ACC
GAACGTGCG---------------------------AAACAATGTGACTGG---CCGGAT
GGCGTT---TGCGTA------TACTACGATGACCCTTGCCCAGCAGATGTACCTAATCCC
TGCGATGAT---------CATTGCTCACTTGCAACAGACAAATGCTGCTGCGGGGAACCA
---------------------
>FJ842103.1|Ofav_SCRiP2|Orbicella_faveolata
ATGGCTGTTAAGTTTCATCTGTGCCTGTTGCTGATAATCTTG------------------
GTGGGGATGGGT------------------------------------------------
------------GCGCATGTTGCATTCGCAGATCAACAATTCTGCGACCAC---CCATAT
GGAACG---TGTTAC------TATGTTGAGGACGAATGTCCAGAAGATATGCCGGTTGAC
TGTTCAGAAAAT---TTCTACTGCACGGAGCCGACAAACAAATGCTGCTGTTACGAA---
---------------------
>FJ842107.1|Ofav_SCRiP5|Orbicella_faveolata
ATGGCTGTTAAGTTTCATCTGTGCCTGTTGCTGATTATCTTG------------------
GTGGGGATGGGT------------------------------------------------
------------GCGCATGTTGCATTCGCAGATCTCCCATTGTGCGACTAC---CCATAT
GGAGCG---TGTTTC------TATCGTGCTGACCCATGTCCAGACGATATGCCGGTTGAA
TGTCCAAACTAT---TTCTACTGCCCGCAGCAAACAGACAGATGCTGCTGTTACGAA---
---------------------
>GHDD01209983.1.p1|Desmophyllum_pertusum
ATGGGTATGAAGTTTCATTTGTGCTTGCTGTTGATTACTTTGGGCATC------GTTACG
TGTGCTCAGCAG------------------------------------------------
------------GAGCAGACCCAAGCA---GAGCTACCGCCATGCGACTGG---CCAGTT
GGCTAT---TGCGTA------TATTATAAAGATCCTTGTCCACCAGATACGCAT---CCC
TGTGGTAGTTCCGTGCAACCTTGTAGCTTACCCACAAACAAATGCTGCTGCTGGGAC---
---------------------
>GHDD01210001.1.p1|Desmophyllum_pertusum
ATGGGTGCGAAGTTTCATTTGTGCTTGTTGTTGATTACTTTGGGCATC------GTTACG
TGTGCTCAGCAG------------------------------------------------
------------GAGCAGACCCAAGCA---GAGCTACCGCCATGCGACTGG---CCAGTT
GGCTAT---TGCGTA------TATTATAAAGATCCTTGTCCACCAGATACGCAT---CCC
TGTGGTAGTTCCGTGCAACCTTGTAGCTTACCCACAAACAAATGCTGCTGCTGGGAC---
---------------------
>GHDD01209992.1.p1|Desmophyllum_pertusum
ATGGGTGCGAAGTTTCATTTGTGCTTGTTGTTGATTACTTTGGGCATC------GTT---
TGGGCTCAGGCG------------------------------------------------
------------GAGCCGACCCAAGCACCAGAGCTACCGCCATGCGACTGG---CCAGTT
GGCTTT---TGCGTA------TATATTCACGATCCTTGTCCACAAGATACGCAT---GAC
TGCGGTAGTTCCGTGCAACTTTGTAGCTTACGCACAAACAAATGCTGCTGCTGGAACAAG
---------------------
>GHDD01209997.1.p2|Desmophyllum_pertusum
ATGGGTGCGAAGTTTCATTTGTGCTTGTTGTTGATTACTTTGGGCATC------GTT---
TGGGCTCAGGCG------------------------------------------------
------------GAGCCGACCCAAGCACCAGAGCTACCGCCATGCGACTGG---CCAGTT
GGCTTT---TGCGTA------TATATTCACGATCCTTGTCCACAAGATACGCAT---GAC
TGCGGTAGTTCCGTGCAAACTTGTAGAGTACCCACAAACAAATGCTGCTGCTGGGAC---
---------------------
>MU825887.1a|Desmophylum_pertusum
ATGGGTGCGAAGTTTCATTTGTGCTTGTTGTTGATTACTTTGGGCATC------GTT---
TGGGCTCAGGCG------------------------------------------------
------------GAGTTTACA---------GAGCTACCGCCATGCGACTGG---CCAGTT
GGCTTT---TGCGTA------TATATTCACGATCCTTGTCCACAAGATACGCAT---GAC
TGCGGTAGTTCCGTGCAAACTTGTAGAGTACCCACAAACAAATGCTGCTGCTGG------
---------------------
>GHDD01209995.1.p1|Desmophyllum_pertusum
ATGGGTGCGAAGTTTCATTTGTGCTTGTTGTTGATTACTTTGGGCATC------GTTACG
TGTGCTCAGCAG------------------------------------------------
------------GAGCAGACCCAAGCA---GAGCTACCGCCATGCGACTGG---CCAGTT
GGCTTT---TGCGTA------TATATTCACGATCCTTGTCCACAAGATACGCAT---GAC
TGCGGTAGTTCCGTGCAACTTTGTAGCTTACGCACAAACAAATGCTGCTGCTGGAACAAG
---------------------
>GIVN01215367.1.p1|Favites_colemani
ATGGCTGTGAAGTTTCATCTGTGCCTGTTGCTGATTATCTTGAGTATC------ACTGCC
TACTCTCAGACA------------------------------------------------
------------GGAAATGCCGCACTA---------------TGTGACTGG---CCGCAT
GGCGTA---TGCGCG------TTTATTAACGATCGCTGCCCACCAAATAGTTCC---GAC
TGCCGGGCATCG---TATAACTGCACACTTGGTACAAACAAATGTTGCTGCTGGGATTCA
---------------------
>KY176766.1|Aten_SCRiP|Actinia_tenebrosa
------ATGAAGCTTCAGTTGTGTTTGTTGATGTTGGTTTTGGGTGTCATGTACGTGCAA
GGTGCTAGTTTGACCGAAGAGATGGCGGAAGATATGCCACTAGATGAACAAGACGTTGAA
AAACGTCATGGATATTCA---------CATGGGCATGGAAATTGTGATTGG---CCACAT
GGATAC---TGTGTC------TACATCAAAGATCCTTGCTCACCAGGAATGCTCCCT---
TGCCACAATCAA---TATAATTGTGCTTTGTCTACTAACAAGTGTTGCTGTTGGCCATCA
GGC---------GGAAGACGT
>WHPX01001152.1|Actinia_equina
------ATGAAGCTTCAGTTGTGTTTGTTGATGTTGGTTTTGGGTGTCTTGTACGTGCAA
GGTGCTAGTTTGACCGAAGAGATGGCGGACGATATGCCACTAGATGAACAAGACGTTGAA
AAACGTCATGGATATCAA---------AATGGTAGAGGAAATTGTGATTGG---CCACAT
GGATAC---TGTGTG------TACATCAAAGATCCTTGCTCACCAGGAATGATCCCT---
TGCCACAATCAA---TATCATTGTGCTTTGTCTACTAACAAGTGTTGTTGTTGGCCATCA
GGC---------GGTCGT---
>GHCD01011398.1.p1|Anemonia_viridis
ATGACCATGAAGCTTCAGTTGTGTTTGTTGATGTTGCTTTTGGCGGTGATGTACGTGCAG
AGTGCTCGACTGATGCAAGAAGTCATGGAGGATATCCCTGAGGAAGAACAGGACCTCGAA
AAACGTAGTAGC------------------------AGTACATGTGATTGG---CCTCGT
GGATAT---TGTGTG------CATACCTATAACCATTGCCAACCAGGAATGCACGAA---
TGTGGT---------TTAAGCTGTACTTTATATACTAACAAGTGTTGCTGTTATGATGGA
TAT---------GGACGTCGT
>comp30_c0_seq1.p1|Anthopleura_elegantissima
------ATGAAGCTTCAGTTGTGTTTGTTGATGATGCTGTTGGGGGTTATGTTCGTGCAG
GGTGCCCGTCTGATGCAAGAAGTG---GAAGACATCCCAGAGGAAGAACAGGACGTCGAA
AAACGCACTTATTAT---------------------GGTACCTGTGATTGG---CCAAGA
GGATAT---TGTGTG------TACAAATATGATCCTTGCTCACCGGGAATGGTCGCA---
TGCCATCAAGCA---TACTCTTGTTCATTGTACACTAACAAGTGCTGCTGTTGGTCAGGA
TAC---------GGACGTCGT
>JALHLI010000015.1|Anthopleura_sola
------ATGAAGCTTCAGTTGTGTTTGTTGATGATGCTGTTGGGGGTTATGTTCGTGCAG
GGTGCCCGTCTGATGCAAGAAGTG---GAAGACATCCCAGAGGAAGAACAGGACGTCGAA
AAACGCACTAATTAT---------------------AATACCTGTGATTGG---CCAAGA
GGATAT---TGTGTG------TACAAATATGATCATTGCTCACCGGGAATGGTCGCA---
TGCAATCAAGTA---TACTCTTGTTCATTGTACACTAACAAGTGCTGCTGTTGGTCAGGA
TAC---------GGACGTCGT
>GJFF01118526.1.p2|Entacmaea_quadricolor
ATGACGTTGAAATTCCAGTTG---TTGTTGCTTCTGATCTTGGGGGTCGTGTTCGTTCAG
AGTGCAAGGCTGTTGCCAGAATTG---GAGGACATTCCAGCTGAAGACCAG------GAG
AAACGAGGACGCTACCCTCCTTAT---GGCCGCCCAGGGAGATGTGACTGG---CCTAGA
GGAGTT---TGCACG------TACATTTATGACCCCTGTCCCCCAGATATACCGTATAAC
TGCCGTAGCAGG---TTCCCTTGTCCCGTTCGTACCAACAAATGCTGCTGT------CGA
TAC------------------
>GJFE01051040.1.p1|Stichodactyla_mertensii
ATGGTGTTGAAATTCCAGTTG---TTGTTGCTTCTGATCTTGGGGGTCGTGTTCGTTCAG
AGTGCAAGGCTGTTGCCAGAATTG---GAGGACATTCCAGCTGAAGACCAG------GAG
AAACGAGGACGCTACCCTCCTTAT---GGCCGCCCAGGGAGATGTGACTGG---CCTAGA
GGAGTT---TGCACG------TACATTTATGACCCCTGTCCCCCAGATATACCGTATAAC
TGCCGTAGCAGG---TTCCCTTGTCCCGTTCGTACCAACAAATGCTGCTGT------CGA
TAC------------------
>GJFG01143536.1.p2|Heteractis_aurora
ATGACGTTGAAATTCCAGTTG---TTGTTGCTTCTGATCTTGGGGGTCGTGTTCGTTCAG
AGTGCAAGGCTGTTGCCAGAATTG---GAGGACATTCCAGCTGAAGACCAG------GAG
AAACGAGGAGGCTACCCTCCTTAT---GGCCGCCGAGCGAGATGTGACTGG---CCTAGA
GGAGTT---TGCGCG------TACATATATGACTCCTGCCCCCCAGATATACCGTTTGAC
TGCCGTTATAAG---TTCCCTTGTCCCCTTCGTACCAACAAATGCTGCTGT------CGA
TAC------------------
>GJFJ01078215.1.p2|Heteractis_magnifica
ATGACGTTGAAATTCCAGTTG---TTGTTGCTTCTGATCTTGGGGGTCGTGTTCGTTCAG
AGTGCAAGGCTGTTGCCAGGATTG---GAGGACATTCCAGCTGAAGACCAG------GAG
AAACGAGGAGGCTACCCTCCTTAT---GGCCGCCGAGCGAGATGTGACTGG---CCTAGA
GGAGTT---TGCGCG------TACATATATGACTCCTGCCCCCCAGATATACCGTTTGAC
TGCCGTTATAAG---TTCCCTTGTCCCCTTCGTACCAACAAATGCTGCTGT------CGA
TAC------------------
>GJFA01043050.1.p2|Heteractis_crispa
ATGGTGTTGAAATTCCAGTTG---TTGTTGCTTCTGATCTTGGGGGTCGTGTTCGTTCAG
AGTGCAAGGCTGTTGCCAGAATTG---GAGGACATTCCAGCTGAAGACCAG------GAG
AAACGAGGAGGCTACCCTCCTTAT---GGCCGCCGAGCGAGATGTGACTGG---CCTAGA
GGAGTT---TGCGCG------TACATATATGACTCCTGCCCCCCAGATATACCGTTTGAC
TGCCGTTATAAG---TTCCCTTGTCCCGTTCGTACCAACAAATGCTGCTGT------CGA
TAC------------------
>GJFH01137706.1.p1|Stichodactyla_haddoni
ATGGCGTTGAAATTCCAGTTG---TTGTTGCTTCTGATCTTGGGGGTCGTGTTCGTTCAG
AGTGCAAGGCTGTTGCCAGGAATG---GAGGACATTCTAGCTGAAGACCAG------GAG
AAACGAGGAGGTTACTCTCCTTAT---GGCCGCCGAGCGAGATGTGACTGG---CCTAGA
GGAGTT---TGTACG------TACATATATGACCGCTGTCCTCCAGATATACCGTTTGAC
TGCCGTTCTACG---TTCCCTTGTCCCGTTCGTACCAACAAATGCTGCTGT------CGA
TAC------------------
>GGNY01129791.1.p1|Stichodactyla_helianthus
ATGGCGTTGAAATTCCAGTTG---TTGTTGCTTCTGATCTTGGGGGTCGTGTTCGTTCAG
AGTGTAAGGCTGTTGCCAGGAATG---GAGGACATTCCAGCTGAAGACCAG------GAG
AAACGAGGAGGCTACAACCCC------------GCGAGGAGATGTGACTGG---CCTAGA
GGTGTT---TGCACG------TACATATATGACCTCTGTCCTCCAGATATACCGTATGAC
TGCCGCAGGCGG---TACAAATGTCCCCTTCGTACTAACAAATGCTGCTGT------CGA
TAC------------------
>GGNY01129792.1.p2|Stichodactyla_helianthus
ATGGCGTTGAAATTCCAGTTG---TTGTTGCTTCTGATCTTGGGGGTCGTGTTCGTTCAG
AGTGTAAGGCTGTTGCCAGGAATG---GAGGACATTCCAGCTGAAGACCAG------GAG
AAACGAGGAGGCTACTACCGC------------GCGAGGAGATGTGACTGG---CCTAGA
GGAGTT---TGCACG------TACATATATGACTCTTGTCCCCCAGATATACCGTATGAC
TGCCGCAGGCGG---TACAGTTGTCCCCTTCGTACTAACAAATGCTGCTGT------CGA
TAC------------------
>GJFJ01070538.1.p2|Heteractis_magnifica
ATGGCGTTCAAATTCCAGTTG---TTGTTGATTCTGATCTTGGGTGTCGTGTTCGTTCAG
AGTGCAAGGCTGTTGCCAGGATTG---GAGGACATTCCAGCTGAAGACCAG------GAG
AAACGAGGAGGCTACTACCCTCCCTACCCATCGAGTTCGACATGTGACTGG---CCTAGA
GGATAT---TGCGTC------TACATATATGACTCCTGTCCCTATGGTATGAACGCG---
TGCAGCAGTCTG---TACAGCTGTAGCCTTTATACTAACAAATGCTGCTGTTGGCCTGGA
TAC---------GGACGACGT
>GJFK01114434.1.p3|Stichodactyla_gigantea
ATGGCGTTGAAATTCCAGTTG---TTGTTGCTTCTGATCTTGGGGGTCGTGTTCGTTCAG
AGTGCAAGGCTGTTGCCAGGAATG---GAGGACATTCCAGCTGAAGACCAG------GAG
AAACGAGGAGGCTACTACCCTCCCTACCCATCGAGTTCGACATGTGACTGG---CCTAGA
GGATAT---TGCATC------TATATACATGACTCCTGTCCCTATGGTATGAGCCCG---
TGCAGCAGTCTG---TACAGCTGTAGCCTTTATACTAACAAATGCTGCTGTTGGCCTGGA
TAC---------GGACGACGT
>GJFH01137705.1.p2|Stichodactyla_haddoni
ATGGCGTTGAAATTCCAGTTG---TTGTTGCTTCTGATCTTGGGGGTCGTGTTCGTTCAG
AGTGCAAGGCTGTTGCCAGGAATG---GAGGACATTCCAGCTGAAGACCAG------GAG
AAACGAAGAGGTTACTAC---------CCATCGAGTTCGACATGTGACTGG---CCTAGA
GGATAT---TGCATC------TATAAATATGACTCCTGTCCCTATGGTATGAGCCTG---
TGCAGCAGTCTG---TACAGCTGTAGCCTTTATACTAACAAATGCTGCTGTTGGCCTGGA
TAC---------GGACGGCGT
>GJFE01072032.1.p1|Stichodactyla_mertensii
ATGGCGTTAAAATTCCAGTTG---TTGTTGCTTCTGATCTTGGGGGTGGTGTTCGTTCAG
AGTGCAAGGCTGTTGCCAGGATTG---GAGGACATTCCAGCTGAAGACCAG------CAG
AAACGAGGAGGTTACTACCCTACCTAC---GGCTCAGCGACATGTGACTGG---CCTAGA
GGATAT---TGCGTG------TACAAGTATGACTCCTGTTCCTATGGTATGACCGCG---
TGCGCCAATCAG---TACAGTTGTAGCCTTTATACTAACAAATGCTGCTGTTGGCCTGGA
TAC---------GGACGACGT
>GGNY01129790.1.p2|Stichodactyla_helianthus
ATGGCGTTGAAATTCCAGTTG---TTGTTGCTTTTGATCTTGGGGCTCGTGTTCGTTCAG
AGTGCAAGGTTGTTGCCAGGAATG---GAGGATATTCCAGCAGAAGACCAG------GAG
AAACGAGGAGTCTACTACCCCAGC---CCATCACTTCCGAGATGTGACTGG---CCTGCA
GGATTT---TGCGTG------TACATATATGACCCTTGTCCCCAAGGTACACAAGCC---
TGTAACAGTCAG---TATGGTTGTAGTCTTGCTACTAACAAATGCTGCTGTTGGTCTGGA
TAC---------GGACGACGT
>FC835414.1|Msen_SCRiP|Metridium_senile
------ATGAAGCTTCAACTGTGTCTTGTGCTGTTGCTGTTGGGGGTGTTGTACGTACAG
AGTGTT---------------------------------------------------GAA
AAACGTAACAAA------------------------CCCGAATGTAATTCG---TATCGT
GGTCAA---TGTACG------TATATGGGCCATCCATGTCCGGATCACACA---TTTCCA
TGTGAAACTTAT---TTTGATTGCCCAGCTCCTCATGAGAGATGCTGCTGTTATAAAGAC
---------------------
>BK006535.1|Amil_SCRiP2|Acropora_millepora
------ATGCGCAGTCAGCACGTTTTGATTTTACTG---CTGGGCCTG------GTTTGT
GCTTCACAAGTTCTTGGCAAACATCTTACCAAAGTTAAAGCCAAAGCTCTGCATTACGAC
AAACGTGGCGAT------------------------------TGTGACTGG---CCAACC
GGCGTA---TGTTTC------TACATTCATGATCCCTGTCCACCTGGCTTACGACGT---
TGTCCTCAACACGATGATGGATGCTATCTTCCCACGAACCACTGCTGCTGCTATCCT---
---------------------
>BLFC01000341.1|Acropora_digitifera
------ATGCGCAGTCAGCACGTTTTGATTTTACTG---CTGGGCCTG------GTTTGT
GCTTCACAAGTTCTTGGCAAACATCTTACCAAAGTTCAAGCCAAAGCTCTGAATCACGAC
AAACGTGGCGAT------------------------------TGTGGCTGG---CCAACC
GGCGTA---TGTTTC------TACATTCATGATCCCTGTCCACCTGGCTTACGACGT---
TGTCCTCAACACGATGATGGATGCTATCTTCCCACGTACCACTGCTGCTGCTATCCT---
---------------------
>GIVI01144187.1.p1|Acropora_digitifera
------ATGCGCAGTCAGCACGTTTTGATTTTACTG---CTGGGCCTG------GTTTGT
GCTTCACAAGTTCTTGGCAAACATCTTACCAAAGCTCAAGCCAAAGCTCTGAATCACGAC
AAACGTGGCGAT------------------------------TGTGACTGG---CCAACC
GGCGTA---TGTACT------TACATTTATGATCCCTGTCCACCTGGCTTACGACGT---
TGTCCTGAACACGATGATGGATGCTCTCTTCCCACGAACCACTGCTGCTGCTTTCAG---
---------------------
>GHGU01084929.1.p1|Acropora_millepora_Adult
------ATGCGCAGTCAGCACGTTTTGATTTTACTG---CTGGGCCTG------GTTTGT
GCTTCACAAGTTCTTGGCAAACATCTTACCAAAGCTCAAGCCAAAGCTCTGAATCACGAG
AAACGTGGCGAT------------------------------TGTGACTGG---CCAACC
GGCGTA---TGTACC------TACATTTACGATCCCTGTCCACCTGACTTACGACGT---
TGTCCTGAACACGATGATGGATGCTCTCTTCCCACGAACCACTGCTGCTGCTTTCAG---
---------------------
>GFQE01065629.1.p1|Acropora_gemmifera
---ATGATACGCAGTCAGCACGTTTTGATTTTACTG---CTGGGCCTG------GTTTGT
GCTTCACAAGTTCTTGGCAAACATCTTACCAAAGTTCAAGCCAAAGCTCTGAATCACGAC
AAACGTGGCGAT------------------------------TGTGACTGG---CCAACC
GGCGTA---TGTACC------TACATTCATGATCCCTGTCCACCTGGCTTACGACGT---
TGTCCTCAACACGATGATGGATGCTCTCTTCCCACGAACCACTGCTGCTGCTTTCCT---
---------------------
>BLFE01005037.1|Acropora_florida
------ATACGCAGTCAGCACGTTTTGATTTTACTG---CTGGGCCTG------GTTTGT
GCTTCACAAGTTCTTGGCAAACATCTAACCAAAGTTCAAGCCAAAGCTCTGAATCACGAC
AAACGTGGCGAT------------------------------TGTGACTGG---CCAACC
GGCGTA---TGTACC------TACATTCATGATCCCTGTCCACCTGGCTTACGACGT---
TGTCCTCAACACGATGATGGATGCTCTCTTCCCACGAACCACTGCTGCTGCTATCCT---
---------------------
>BLFH01003237.1|Acropora_intermedia
------ATACGCAGTCAGCACGTTTTGATTTTACTG---CTGGGCCTG------GTTTGT
GCTTCACAAGTTCTTGGCAAACATCTTACCAAAGCTCAAGCCAAAGCTCTGAATCACGAC
AAACGTGGCGAT------------------------------TGTGACTGG---CCAACC
GGCGTA---TGTACC------TACATTCATGATCCCTGTCCACCTGGCTTACGACGT---
TGTCCTCAACACGATGATGGATGCTCTCTTCCCACGAACCACTGCTGCTGCTTTCCT---
---------------------
>BLEZ01000840.1a|Acropora_acuminata
------ATGCGCAGTCAGCACGTTTTGATTTTACTG---CTGGGCCTG------GTTTGT
GCTTCACAAGTTCTTGGCAAACATCTTACCAAAGTTCATGCCAAAGCTCTGAATCACGAC
AAACGTGGCGAT------------------------------TGTGACTGG---CCAATC
GGCGTA---TGTACC------TACATTTATGATCCCTGTCCACCTGGCTTACGACGT---
TGTCCTCAACACGATGATGGATGCTCTCTTCCCACGAACCACTGCTGCTGCTATCCT---
---------------------
>CM035872.1a|Acropora_hyacinthus
------ATGCGCAGTCAGCACGTTTTGATTTTACTG---CTGGGCCTG------GTTTGT
GCTTCACAAGTTCTTGGCAAACATCTTACCAAAGTTCAAGCCAAAGCTCTGAATCACGAC
AAACGTGGCGAT------------------------------TGTGACTGG---CCAACC
GGCGTA---TGTACC------TACATTTATGATCCCTGTCCACCTGGCTTACGACGT---
TGTCTTCAACACGATGATGGATGCTATCTTCCCACGAACCACTGCTGCTGCTATCCT---
---------------------
>BLAZ01000547.1|Acropora_tenuis
------ATACGCAGTCAGCACGTTTTGATTTTACTG---CTGGGCCTT------GTTTGT
GCTTCACAAGTTCTTGGCAAACATCTTACCAAAGTTCAAGCCAAAGCTCTGAATCACGAC
AAACGTGGCGAT------------------------------TGTGACTGG---CCAATC
GGCGTG---TGTACA------TATATTTACGATCCCTGTCCACCTCACACAGTACGT---
TGTCCTCAACACGATGATGGATGCTCTGTTCCCACGAACCACTGCTGCTGCTATCCT---
---------------------
>GHGU01224291.1.p1|Acropora_millepora_Adult
---ATGATACGCAGTCAGCACGTTTTGATTTTACTG---CTGGGCCTG------GTTTGT
GTTTCACAAGTTCTTGGCAAACATTTTACCAAAGTTCAAGCCAAAGCTCTGAATCACGAC
AAACGTGGCGTT------------------------------TGTGACTGG---CCAATC
GGTGTG---TGTACA------TATACTTACGATCCCTGTCCATCTGGCAATGTACGT---
TGTCCTCAAAACGATGATGGATGCTCGTCTCCCACGAACCACTGCTGCTGCTATCAT---
---------------------
>BLFD01000679.1|Acropora_echinata
------ATGCGCAGTCAGCACGTTTTGATTTTACTG---CTGGGCCTG------ATTTGT
GCTTCACAAGTTCTTGGCAAACATCTTTCCAAAGCCAAGGCCCTGCAAATGTCTCAAAGC
AAACGTGGCCTT------------------------------TGTGACCCG---CCAACC
GGCGTC---TGTACT------TACATTTATGATCCCTGTCCACCTGGCTTACGACGT---
TGTCCTCAATACGATGATGAATGCACACTCGCCACGAACCACTGCTGCTGC---------
---------------------
>BK006536.1|Amil_SCRiP3|Acropora_millepora
ATGGGTGTCAAACTTAACATCTGTCTGTTGCTGCTTCTGGTGGCGATCATAAGTTCGCAA
GGGTTCAAT---CTCAGAAAGAAAGAAGATTCTAAAGATGAGAAACCTTTTGGTAACTAT
CGCCGAGGT------------------------TCC---CCGTGTTCCAAC---TATGAA
GGCAGT---TGTACCCCAAACCAT------ATTCCATGTCCTCCAGGC---AGTCACGAA
TGTCGTCAGTTACCA---GGATGCTATCCAGGAGTCGAAAGATGTTGCTGCCAATAT---
---------------------
>GHGH01100649.1.p1|Acropora_millepora_Late_Planula
ATGGGTGTCAAACTTAACATCTGTCTGTTGCTGCTTCTGGTGGCGATCATAAGTTCGCAA
GGGTTCAAT---CTCAGAAAGAAAGACGATTCTAAAGATGAGAAACCTTTTGGTAACTAT
CGCCGAGGT------------------------TCC---CCGTGTTCCAAC---TATGAA
GGCAGT---TGTACCCCAAACCAT------ATTCCATGTCCTCCAGGC---AGTCACGAA
TGTCGTCAGTTACCA---GGATGCTATCCAGGAGTCGAAAGATGTTGCTGCCAATAT---
---------------------
>GHGH01063061.1.p1|Acropora_millepora_Late_Planula
ATGGGTGTCAAACTTAACATCTGTCTGTTGCTGCTTCTGGTGGCAACCATAACTTCGCAA
GGGTTCAAT---CTCAGAAAGAAAGACGATTCTAAAGATGAGAAACCTTTTGGTAACTAT
CGCCGAGGT------------------------TCC---CCGTGTTCCAAC---TATGAA
GGCAGT---TGTACCCCAAACCAT------ATTCCATGTCCTCCAGGC---AGTCACGAG
TGTCGTCAGTTACCA---GGATGCTATCCAGGAGTCGAAAGATGTTGCTGCCAATAT---
---------------------
>GHGN01006764.1.p1|Acropora_millepora_Gastrula
ATGGGTGTCAAACTTAACATCTGTCTGTTGCTGCTTCTGGTGGCGATCATAAGTTCGCAA
GGGTTCAAT---CTCAGAAAGAAAGAAGATTCTAAAGATGAGAAATCTTTTGGTAACTAT
CGCCGAGGT------------------------TCC---CCGTGTTCCAGC---TATGGA
GGCAGT---TGTACCCCAAACCAT------ATTCCATGTCCTCCAGGC---AGTCACGAA
TGTCGTCAGTTACCA---GGATGCTATCCAGGAGTCGAAAGATGTTGCTGCCAATAT---
---------------------
>GHGT01019105.1.p1|Acropora_millepora_Primary_Polyp
ATGGGTGTCAAACTTAACATCTGTCTGTTGCTGCTTCTGGTGGCGATCATAAGTTCGCAA
GGGTTCAAT---CTCAGAAAGAAAGAAGATTCTAAAGATGAGAAACCTTTTGGTAACTAT
CGCCGAGGT------------------------TCC---CCGTGTTCCAGC---TATGGA
GGCAGT---TGTACCCCAAACCAT------ATTCCATGTCCTCCAGGC---AGTCACGAG
TGTCGTCAGTTACCA---GGATGCTATCCAGGAGTCGAAAGATGTTGCTGCCAATAT---
---------------------
>BLFA01000299.1|Acropora_awi
ATGGGTGTCAAACTTAACATCTGTCTGTTGCTGCTTCTGGTGGCGATCATAAGTTCGCAA
GGGTTCAAT---CTCAGAAAGAAAGAAGATTCTAAAGATGGGAAACCTTTTGGTAACTAT
CGCCGAGGT------------------------TCC---CCGTGTTCCAAC---TATGGA
GGCCGT---TGTACCCCAAACCAT------TTTCTATGTCCTCCAGGC---AGTCACGAG
TGTCGTCAGGTTCCA---GGATGCTATCCAGGAGTCGAAAGATGTTGC------------
---------------------
>BLFE01002075.1|Acropora_florida
ATGGGTGTCAAACTTAACATCTGTCTGTTGCTGCTTCTGGTGGCGATCATAAGTTCGCAA
GGGTTCAAT---CTCAGAAAGAAAGAAGATTCTAAAGATGAGAAACCTTTTGGTAACTAT
CGCCGAGGT------------------------TCC---CCGTGTTCCAAC---TATGGA
GGCCGT---TGTACCCCAAACCAT------TTTCTATGTCCTCCAGGC---AGTCACGAG
TGTCGTCAGGTTCCA---GGATGCTATCCAGGAGTCGAAAGATGTTGC------------
---------------------
>BLFI01003632.1a|Acropora_microphthalma
ATGGGTGTCAAACTTAACATCTGTCTGTTGCTGCTTCTGGTGGCGATCATAAGTTCGCAA
GGGTTCAAT---CTCAGAAAGAAAGAAGATTCTAAAGATGAGAAACCTTTTGGTAACTAT
CGCCGAGGT------------------------TCC---CCGTGTTCCAAC---TATGGA
GGCCGT---TGTACCCCAAACCAT------ATTCTATGTCCTCCAGGC---AGTCACGAG
TGTCGTCAGCTTCCA---GGATGCTATCCAGGAGTCGAAAGATGTTGC------------
---------------------
>BLFL01000821.1|Acropora_nasuta
ATGGGTGTCAAACTTAACATCTGTCTGTTGCTGCTTCTGGTGGCGATCATAAGTTCGCAA
GGGTTCAAT---CTCAGAAAGAAAGAAGATTCTAAAGATGAGAAACCTTTTGGTAACTAT
CGCCGAGGT------------------------TCC---CCGTGTTCCAAC---TATGGA
GGCCGT---TGTACCCCAAACCAT------ATTCTATGTCCTCCAGGC---AGTTACGAG
TGTCGTCAGCTTCCA---GGATGCTATCCAGGAGTCGAAAGATGTTGC------------
---------------------
>BLFB01002272.1a|Acropora_cytherea
ATGGGTGTCAAACTTAACATCTGTCTGTTGCTGCTTCTGGTGGCGATCATAAGTTCGCAA
GGGTTCAAT---CTCAGAAAGAAAGAAGATTCTAAAGATGAGAAACCTTTTGGCAACTAT
CGCCGAGGT------------------------TCC---CCGTGTTCCAGC---TATGGA
GGCCGT---TGTACCCCAAACCAT------TTTCCATGTCCTCCAGGC---AGTCACGAG
TGTCGTCAGTTACCA---GGATGCTATCCAGGAGTCGAAAGATGTTGC------------
---------------------
>BLFD01000518.1a|Acropora_echinata
ATGGGTGTCAAACTTAACATCTGTCTGTTGCTGCTTCTGGTGGCGATCATAAGTTCGCAA
GGGTTCAAT---CTCAGAAAGAAAGAAGATTCTAAAGATGAGAAACCTTTTGGTAACTAT
CGCCGAGGT------------------------TCC---CCGTGTTCCAAC---TATGGA
GGCAGT---TGTACCCCAAACCAT------ATTCCATGTCCTCCAGGC---AGTCACGAG
TGTCGTCAGTTACCA---GGATGCTATCCAGGAGTCGAAAGATGTTGC------------
---------------------
>BLFM01000310.1a|Acropora_selago
ATGGGTGTCAAACTTAACATCTGTCTGTTGCTGCTTCTGGTGGCGATCATAAGTTCGCAA
GGGTTCAAT---CTCAGAAAGAAAGAAGATTCTAAAGATGAGAAACCTTTTGGTAACTAT
CGCCGAGGT------------------------TCC---CCGTGTTCCAGC---TATGGA
GGCAGT---TGTACCCCAAACCAT------TATCCATGTCCTCCAGGC---CGTCACGAG
TGTCGTCAGTTACCA---GGATGCTATCCAGGAGTCGAAAGATGTTGC------------
---------------------
>BLFD01000518.1b|Acropora_echinata
ATGGGTGTCAAACTTAACATCTGTCTGTTGCTGCTTCTGGTGGCGATCATAAGTTCGCAA
GGGTTCAAT---CTCAGAAAGAAAGAAGATTCTAAAGATGAGAAATCTTTTGGTAACTAT
CGCCGAGGT------------------------TCC---CCGTGTTCCAAC---TATGGA
GGCCGT---TGTACCCCAAACCAT------TTTCCATGTCCTCCAGGC---AGTGGCGAG
TGTCCTGAGCTTTCA---GGGTGCCATCCAGGATTCGAAAGATGCTGC------------
---------------------
>CM035877.1a|Acropora_hyacinthus
ATGGGTGTCAAACTTAACATCTGTCTGTTGCTGCTTCTGGTGGCGATCATAAGTTCGCAA
GGGTTCAAT---CTCAGAAAGAAAGAAGATTCTAAAGATGAGAAATCTTTTGGTAACTAT
CGCCGAGGT------------------------TCC---CCGTGTTCCAGC---TATGGA
GGCCGT---TGTACCCCAAACCAT------TTTCCATGTCCTCCAGGC---AGTGGCGAG
TGTCCTGAGATTCCA---GGGTGCTATCCAGGAGTCGAAAGATGTTGC------------
---------------------
>BLFJ01000981.1|Acropora_muricata
ATGGGTGTCAAACTTGACATCTGTCTGTTGCTGCTTCTGGTGGCGATCATAAGTTCGCAA
GCATTCAAT---CTCAGAAAGAAAGAAGATTCTAAAAATGAGAAACCTTTTGGTAACTAT
CGCCGAGGT------------------------TCC---CCGTGTTCCAAC---TATGGA
GGCCGT---TGTACCCCAATCCAT------TTTCCATGTCCTCCAGGC---AGTGGCGAG
TGTCCTGAGCTTTCA---GGGTGCCATCCAGGATTCGAAAGATGTTGC------------
---------------------
>XM_015917088.1|Adig_SCRiP3|Acropora_digitifera
ATGGGTGTCAAACTTAACATCTGTCTGTTGCTGCTTCTGGTGGCGATCATAAGTTCGCAA
GCGTTCAAT---CTCAGAAAGAAAGAAGATTCTAAAGACGAGAAACCTTTTGGTAACTAT
CGCCGAGGT------------------------TCC---CCGTGTTCCAAC---TATGGA
GGCCGA---TGTATGCCACACGAT------TTTCCATGTCCTCCAGGC---AGTCACGAG
TGTCGTCAGCTTCCA---GGATGCTATCCAGGAGTCGAAAGATGTTGCTGCCAATAT---
---------------------
>BLEZ01000589.1|Acropora_acuminata
ATGGGTGTCAAACTTAACTTCTGTCTGTTGCTACTTCTGGTGGCGATCATAAGTTCGCAA
GCATTCAAT---CTCAGAAAGAAAGAAGATTCTAAAGATGAGAAACCTTTTGGCAACTAT
CGCCGAGGT------------------------TCT---CCGTGTTCCAAC---TATGGA
GGCCGT---TGCATTCCACACGAT------TTTCCATGTCCTCTAGGC---AGTCACGAG
TGTCGTCAGTTTCCA---GGATGCTATCCAGGAGTCCAAAGATGTTGC------------
---------------------
>GJIG01334925.1.p1|Acropora_cervicornis
ATGGGTGTCAAACTTAACATCTGTCTGTTGCTGCTTCTGGTGGCGATCATAAGTTCGCAA
GGGTTCAAT---CTCAGAAAGAAAGAAGATTCTAAAGATGAGAAACCTTTTGGTAACTAT
CGCCGAGGT------------------------TCC---CCGTGTTCCAAC---TATGGA
GGCCGT---TGTGCCCCAAACCAT------TTTCAATGTCCTCCAGGC---AATGGCGAG
TGTCCTGAGCTTCCA---GGGTGTCATCCA---TTCGAAAGATGTTGCTGCCGTATGTAC
AAG------------------
>BLFI01003927.1|Acropora_microphthalma
ATGGGTGTCAAACTTAACATCTGTCTGTTGCTACTTCTGGTGGCGATCGTAAGTTCGCAA
GCATTTAAT---CTCAGAAAGAAAGAAGATTCTAAAGATGAGAAACCTTTTGGTAACTAT
CGCCGAGGT------------------------TCC---CCGTGTTCCAAT---TATGGA
GGCCGT---TGTGCCCCAAACCAT------TTTCAATGTCCTCCAGGC---AGTGGCGAG
TGTCCTGAGCTTCCA---GGGTGTCATCCA---TTCGAAAGATGTTGC------------
---------------------
>JAOVVL010000338.1b|Acropora_palmata
ATGGGTGTCAAACTTAACATCTGTCTGTTGCTACTTCTGGTGGCGATCATAAGTTCGCAA
GCATTCAAT---CTCAGAAAGAAAGAAGATTCTAAAGATGAGAAACCTTTTGGTAATTAT
CGCCGAGGT------------------------TCC---CCGTGTTCCAAC---TATGGA
GGCCGT---TGTGCCCCAAACCAT------TTTCAATGTCCTCCAGGC---GATGGCGAG
TGTCCTGAGCTTCCA---GGGTGTCATCCA---TTCGAAAGATGTTGC------------
---------------------
>GHGQ01040688.1.p2|Acropora_millepora_Unfertilized_Egg
ATGGGTGTCAAACTTAACATCTGTCTGTTGCTGCTTCTGGTGGCGATCATAAGTTCGCAA
GGGTTCAAT---CTCAGAAAGAAAGAAGATTCTAAAGATGAGAAACCTTTTGGTAACTAT
CGCCGAGGT------------------------TCC---CCGTGTTCCAAC---TATGGA
GGCCGT---TGTACCGCAAACCAT------TTTCAATGTCCTCCAGGC---AGTGGCGAG
TGTCCAGAGGTTCCA---GGGTGTCATCCA---ACCGAAAGATGTTGCTGCCAATTT---
---------------------
>BLFF01001061.1|Acropora_gemmifera
ATGGGTGTCAAACTTAACATCTGTCTGTTGCTGCTTCTGGTGGCGATCATAAGTTCGCAA
GGGTTCAAT---CTCAGAAAGAAAGCAGATTCTAAAGATGAGAAACCTTTTGGTAACTAT
CGCCGAGGT------------------------GGC---CCGTGTTCAGAC---TATGGA
GGCAGT---TGCACTCCACATGAT------TATCCATGTCGTCCAGGC---AGTTACGAG
TGTCCTCAGTTTCCA---GGGTGCCATCCAGGAGTCGAAAAATGTTGC------------
---------------------
>JAOVVL010000338.1a|Acropora_palmata
ATGGGTGTCAAACTTAACATCTGTCTGTTGCTGCTTCTGGTGGCGATCATAAGTTCGCAA
GCATTCAAT---CTCAGAAAGAAAGAAGATTCTAAAGATGAGAAACCTTTTGGCAACTAT
CGCCGAGGT------------------------GGC---CCTTGTTCAGAC---TATGGA
GGCCGT---TGCACTCCACATGAT------TTTCCATGTCGTCCAGGC---AGTTACGAG
TGTCCTCAGTTTCCA---GGGTGCCATCCAGGAGTCGAAAAATGTTGC------------
---------------------
>JAOVVL010000338.1c|Acropora_palmata
ATGGGTGTCAAACTTAACATCTGTCTGTTGCTACTTCTGGTGGCGATCATAAGTTCGCAA
GCATTCAAT---CTCAGAAAGAAAGAAGATTCTAAAGATGAGAAACCTTTTGGTAATTAT
CGCCGAGGT------------------------GGC---CTGTGTTCAGAC---TATGGA
GGCCGT---TGCGCTCCGTATGAT------TTTTCATGTCGTCCAGGC---AGTTACGAG
TGTCCTCAGTTTCCA---GGGTGCCATCCAGGAGTCGAAAAATGTTGC------------
---------------------
>BLFB01002272.1b|Acropora_cytherea
ATGGGTGTCAAACTTAACATCTGTCTGTTGCTGCTTCTGGTGGCGATCATAAGTTCGCAA
GCGTTCAAT---CTCAGAAAGAAAGAAGATTCTAAGGACGAGAAACCTTTTGGTAACTAT
CGCCGAGGT------------------------GGC---CCGTGTACAAGC---CTTGGA
GGCTTT---TGCGCTTTTGAGCAT------TATCCATGTCCTTCAGGC---TCTCGCGAT
TGTCGTCAGCTTCAA---GGGTGTTATCCGGGAGTCGAAAAATGTTGC------------
---------------------
>BLFF01001092.1|Acropora_gemmifera
ATGGGTGTCAAACTTAACATCTGTCTGTTGCTGCTTCTGGTGGCGATCATAAGTTCGCAA
GCGTTCAAT---CTCAGAAAGAAAGCAGATTCTAAAGACGAGAAACTTTTTGGGAACTAT
CGCCGAGGT------------------------GGC---CCGTGTACAAGC---CTTGGA
GGCTTT---TGTGCTTTTGAGCGT------TATCCATGTCCTTCAGGC---ACTCGCGAT
TGTCGTCAGCTTCAA---GGGTGTTATCCGGGAGTCGAAAAATGTTGC------------
---------------------
>BLFH01005292.1|Acropora_intermedia
ATGGGTGTCAAACTTAACATCTGTCTGTTGCTGCTTCTGGTGGCGATCATAAGTTCGCAA
GCGTTCAAT---CTCAGAAAGAAAGCAGATTCTAAAGACGAGAAACTTTTTGGTAACTAT
CGCCGAGGT------------------------GGC---CCGTGTACAAGC---CTTGGA
GGCTTT---TGTGCTTTTGAGCGT------TATCCATGTCCTCCAGGC---TCTCGCGAT
TGTCGTCAGCTTCAA---GGGTGTTATCCGGGTGTCGAAAAATGTTGC------------
---------------------
>BLFN01000225.1|Acropora_yongei
ATGGGTGTCAAACTTAGCTTCTGTCTGTTGCTGCTTCTGGTGGCGATCATAAGTTCGCAA
GCGTTCAAT---CTCAGAAAGAAAGAAGATTCTAAAGATGAGAAACCTTTTGGTAACTAT
CGCCGAGGT------------------------CCC---TCGTGTTCCAAC---TATGGA
GGCCGT---TGTTACCCACGCCAC------GCTATATGTCCTCCATACATTACTGTCGAC
TGTCCT---CTTCCA---GGATGC---GATGGAAACGAAAGATGTTGC------------
---------------------
>BK006537.1|Mcap_SCRiP1a|Montipora_capitata
ATGGGTGTCCATTTTAACATCTGTTTGTTGCTGCTTCTGGTGGCGACCATAAGTTCGCAG
ACGTTAAAG---GCCACAGAGAAAGATGACTCTACAGATGAGAACCCTTTTGGTATCTAT
CGACGAGGT------------------------AGT---CAGTGTGCCGTT---TATGGA
GGCCGT---TGTATTCCAACATCC------GTTAGATGTCCTCCAAAC---ACTTTCCAG
TGTGAT---TTATCT---GGGTGC---AGTTGGAGCGAAAGATGCTGCTGCCATCTT---
---------------------
>BK006538.1|Mcap_SCRiP1b|Montipora_capitata
ATGGGTGTCAATTTTAACATCTGTTTGTTGCTGCTTCTGGTGGCGACCATAAGTTCGCAG
CCGTTAAAG---GCCACAGAGAAAGATGATTCTACAGATGAGAACCCTTTTGGTATCTAT
CGACGAGGT------------------------AGT---CAGTGTGCCGTT---TATGGA
GGCCGT---TGTATTCCAACATCC------GTTAGATGTCCTCCAAAC---ACTTTCCAG
TGTGAT---TTATCT---GGGTGC---AGTTGGAGCGAAAGATGCTGCTGCCATCTT---
---------------------
>GASU01031274.1.p1|Acropora_cervicornis
ATGGGTGTCAAACTTAACATCTGTCTGTTGCTGCTTCTGGTGGCGACAATAAGTTCGCAA
GGGTTCAAT---CTCCGAAAGAAAGACGATTCTAAAGATGAGAAACCTTTTGATATCTAT
CGCCGAGGT------------------------GGT---GAATGTGACCGT---TTTGGA
GGCCGT---TGTATTCCAAATGTT------GTTAAATGTCCTCCAAAC---ACTTTGATG
TGCGGT---TTACAA---GGGTGC---TTTTATGGCGAAAAATGCTGCTGCCATCTT---
---------------------
>GHGQ01002170.1.p1|Acropora_millepora_Unfertilized_Egg
ATGGGTGTCAAACTTAACATCTGTCTGTTGCTGCTTCTGGTGGCGATCATAAGTTCGCAA
GGGTTCAAT---CTCAGAAAGAAAGAAGATTCTAAAGATGAGAAACCTTTTGGTACCTAT
CGCCGAGGT------------------------GGT---GAATGTGACCAG---TTTGGA
GGCCGT---TGTATTCCAAATGAA------GTTAAATGTCCTCCAAAC---ACTTTGATA
TGCAGT---TTAGGA---GGGTGC---AGTTATTACGATAAATGCTGCTGCCATCTT---
---------------------
>BLFB01001896.1a|Acropora_cytherea
ATGGGTGTCAAACTTAACATCTGTCTGTTGCTCCTTCTGGTGGCGACAATAAGTTCGCAA
GGGTTCAAT---CTCCGAAAGAAAGATGATTCTAAAGATGAGAAACCTTTTGGTATCTAT
CGCCGAGGT------------------------GGT---GAATGTGACCAG---TTTGGA
GGCCGT---TGTATTCCAAATGAT------GTTAAATGTCCTCCAAAC---ACTTTGATA
TGCAGT---TTAGCA---GGGTGC---AGTTATTACGAAAAATGCTGC------------
---------------------
>BLFM01005134.1|Acropora_selago
ATGGGTGTCAAACTTAACATCTGTCTGTTGCTCCTTCTGGTGGCGACAATAAGTTCGCAA
GGGTTCAAT---CTCCGAAAGAAAGATGATTCTAAAGATGAGAAACCTTTTGGTATCTAT
CGCCGAGGT------------------------GGT---GAATGTGACCAG---TTTGGA
GGCCGT---TGTTTTCCAAATGAT------GTTAAATGTCCTCCAAAC---ACTTTGATA
TGCAGT---TTAGCA---GGGTGC---AGTTATTACGAAAAATGCTGC------------
---------------------
>BLFF01000895.1|Acropora_gemmifera
ATGGGTGTCAAACTTAACATCTGTCTGTTGCTGCTTCTGGTGGCGACAATAAGTTCGCAA
GGGTTCAAT---CTCAGAAAGAAAGACGATTCTAAAGATGAGAAACCTTTTGGTATATAT
CGCCGAGGT------------------------GGT---GAATGTGACCGT---TTTGGA
GGCCGT---TGTATTCCACGTGAT------ATTAAATGTCCTCCAAAC---ACTTTGATA
TGCAGT---TTAGGA---GGGTGC---AGGTATTACCAAAAATGCTGC------------
---------------------
>CM035872.1b|Acropora_hyacinthus
ATGGGTGTCAAACTTAACATCTGTCTGTTGCTGCTTCTGGTGGCAACCATAACTTCGCAA
GGGTTCAAT---CTCAGAAAGAAAGACGATTCTAAAGATGAGAAACCTTTTCGTATATAT
CGCCGAGTT------------------------ACT---CAGTGTGCACGT---TTTGGA
GGCCGT---TGTATTCCAAATCCT------ATTACATGTCCTCCAAAC---ACTTTCATA
TGCACT---TTAACA---GGGTGC---CCTTCCTCCCAAAAATGCTGC------------
---------------------
>NC_058070.1a|Acropora_millepora
ATGGGTGTCAAACTTAACATCTGTCTGTTGCTGCTTCTGGTGGCAACCATAACTTCGCAA
GGGTTCAAT---CTCAGAAAGAAAGACGATTCTAAAGATGAGAGACCTTTTCGTATATAT
CGCCGAGTT------------------------ACT---CAGTGTGCACGT---TTTGGA
GGCCGT---TGTATTCCAAATGAA------ATTACATGTCCTCCAAAC---ACTTTCATA
TGCACT---TTAACA---GGGTGC---CCTCGCTCCCAAAAATGCTGC------------
---------------------
>BLAZ01000935.1|Acropora_tenuis
ATGGGTGTCAAACTTAACATTTGTCTGTTGCTGCTTCTGGTGGCGACCATAAGTTCGCAA
GGGTTCAGT---CTCAGAAAGAAAGACAATTCTAAAGATGAGAAACCTTTTGGTATATAT
CGCCGAGTT------------------------ACT---GAGTGTGCACGT---TTTGGA
GGCCGT---TGTATTCCAAATCCA------ATTACTTGTCCTCCAAAC---ACTTTCCAA
TGCACT---TTAAGA---GGGTGC---CCTAGGTCCCGAAAATGCTGC------------
---------------------
>BLFH01002940.1|Acropora_intermedia
ATGGGTGTCAAACTTAACATCTGTCTGTTGCTGCTTCTGGTGGCAACCATAACTTCGCAA
GGGTTCAAT---CTCAGAAAGAAAGACGATTCTAAAGATGAGAAACCTTTTGGTATATAT
CGCCGAGTT------------------------ACT---CAGTGTGAACGT---TTTGGA
GGCCGT---TGTATTCCAGATGTA------ATTACATGTCCTCCAAAC---ACTGTCCAA
TGCAAT---TTAACT---GGGTGC---TCTACCTCCCGAAAATGCTGC------------
---------------------
>BLFI01003312.1|Acropora_microphthalma
ATGGGTGTCAAACTTAACATCTGTCTGTTGCTGCTTCTGGTGGCAACCATAACTTCGCAA
GGGTTCAAT---CTCAGAAAGAAAGACAATTCTAAAGATGAGAAACCTTTTAGTATATAT
CGCCGAGCT------------------------ACT---GAGTGTGAACGT---TTTGGA
GGCCGT---TGTATTCCAGATGAA------ATTACATGTTTTCCAAAC---ACTTCGGAA
TGCAAT---TTAAGA---GGGTGC---CGTCGCTCCCAAAAATGCTGC------------
---------------------
>BLFL01001936.1a|Acropora_nasuta
ATGGGTGTCAAACTTAACATCTGCCTGTTGCTGCTTCTGGTGGCGACCATAAGTTCGCAT
GGGTCCAAG---CTCAGAGTCAAAGACAACTCTAAAGATGAGAAACCTTTTGGTATCGAT
CGCCGACAA------------------------CCT---CAGTGTGAAACT---TTTGGA
GGCCGT---TGTATTCCAAATCCT------ATTACATGTCCTCCAAAC---ACTTTCATA
TGCACT---TTAACA---GGGTGC---CGTCGCTCCCAAAAATGCTGC------------
---------------------
>GIVI01130418.1.p2|Acropora_digitifera
ATGGGTGTCAAACTTAACATCTGCCTGTTGCTGCTTCTGGTGGCGACCATAAGTTCGCAT
GGGTCCAAG---CTCAGAGTGAAAGACGATTCTAAACATGAGGAACCTTTTGGTATCGAT
CGCCGACAA------------------------CCTCTTACATGTCAAGAC---GTTGAA
GGGTTG---TGTATACCACATGGG------GTTCTATGTCGTCCAGGA------TTTTTG
TGTGGG---TTATCT---GGGTGC---CCTTCGTCCTATTTATGCTGCTGCCCTCCTCCC
AAC------------------
>GIVI01130424.1.p1|Acropora_digitifera
ATGGGTGTCAAACTTAACATCTGTCTGTTGGTGCTTCTGTTGGCGACCATAAGTTCGCAA
GGGTACAAG---CTCAGAGTGAAAGACGACTCTAAAGATGAGAAACCTTTTGGTAACTAT
CGCCGAGGT------------------------GGC---CTGTGTTCCAAC---CGTCGA
GGTCTT---TGTTTACAACGTGAA------GTTAGATGTCCTCCATAC---ACTTTCGAT
TGTCCT---TTTCAA---GTGTGC---GATGGAATCCAAAAATGTTGCTGCCCTATGTTC
AAG------------------
>XM_044325847.1|Amil_SCRiP3like|Acropora_millepora
ATGGGTGTCAATCTTAACATCTGTCTGTTGATGCTTATGGTGGCGACCATAAGTTCGCAA
GGGTTCAAG---CTCAGAGTGAAAGATGATTCAAAAGATGAAAAACCTTTTGGTGTCTAT
CGCCGA---------------------------GTTAATGAATGTCAACTA---GCTAGA
GGCTAC---TGTTCTCAGTCTCTA------CTTCTATGTGACAAAGGA---TTTATAGCG
TGTCCTGAGTTGGAA---GGGTGC---CCTGATCTCTATAAATGCTGCTGCCCTCAGCTC
AAC------------------
>XM_015924724.1|Adig_SCRiP3like2.2|Acropora_digitifera
ATGGGTGTCAGCCTTAACATCTGTCTGTTGATGCTTATGGTGGCGACCATAAGTTCGCAA
GGGTTCAAG---CTCAGAGTGAAAGATGATTCAAAAGATGAGAAACCTTTTGGTATCTAT
CGCCGA---------------------------GTTAATGAATGTCAACTA---GCTAGA
GGCTAC---TGTTCTCAGTCTCTA------CTTCTATGTGACAAAGGA---TTTATAGCG
TGTCCTGAGTTGGAA---GGGTGC---CCTGATCTCTATAAATGCTGCTGCCCTCAGCTC
AAC------------------
>GFQE01035229.1.p1|Acropora_gemmifera
ATGGGTGTCAGTCTTAACATCTGTCTGTTGATGCTTATGGTGGCGACCATAAGTTCGCAA
GGGTTCAAG---CTCAGAGTGAAAGATGATGCAAAAGATGAAAAACCTTTTGGTATCTAT
CGCCGA---------------------------GTTAATGAATGTCAACTA---GCTAGA
GGCTAC---TGTTCTCAGTCTCTA------CTTCTATGTGACAAAGGA---TTTATAGCG
TGTCCTGAGTTGGAA---GGGTGC---CCTGATCTCTATAAATGCTGCTGCCCTCAGCTC
AAC------------------
>XM_015894477.1|Adig_SCRiP3like2.1|Acropora_digitifera
ATGGGTGTCAGTCTTAACATCTGTCTGTTGATGGTTATGGTGGCGACCATAAGTTCGCAA
GGGTTCAAG---CTCAGAGTAAAAGATGATTCCAAAGATGAAAAACCTTTTGGCATCTAT
CGCCGA---------------------------GTTAATGAATGTCAACTA---GCTAGA
GGCTAC---TGTTCTCAGTCTCTA------CTTCTATGTGAAAAAGGA---TTTATAGCG
TGTCCTGAGTTGGAA---GGGTGC---CCTGATCTCTATAAATGCTGCTGCCCTCAGCTC
AAC------------------
>BLFA01001218.1a|Acropora_awi
ATGGGTGTCAATCTTAACATCTGTCTGTTGATGCTTATGGTGGCGACCATAAGTTCGCAA
GGGTTCAAG---CTCAGAGTGAAAGATGATTCAAAAGATGAAAAACCTTTTGGTATCTAT
CGCCGA---------------------------GTTAATGAATGTCAACTA---GCTAGA
GGCTAC---TGTTCTCAGTCTCTA------CTTCTATGTGACAAAGGA---TTTATAGCG
TGTCCTGAGTTGGAA---GGGTGC---CCTGATCTCTATAAATGCTGC------------
---------------------
>BLFE01002392.1a|Acropora_florida
ATGGGTGTCAATCTTAACATCTGTCTGTTGATGCTTATGGTGGCGACCATAAGTTCGCAA
GGGTTCAAG---CTCAGAGTGAAAGATGATGCAAAAGATGAAAAACCTTTTGGTATCTAT
CGCCGA---------------------------GTTAATGAATGTCAACTA---GCTAGA
GGCTAC---TGTTCTCAGTCTCTA------CTTCTGTGTGACAAAGGA---TTTATAGCG
TGTCCTGAGTTGGAA---GGGTGC---CCTGATCTCTATAAATGCTGC------------
---------------------
>BLFJ01006329.1a|Acropora_muricata
ATGGGTGTCAATCTTAACATCTGTCTGTTGATGCTTATGGTGGCGACCATAAGTTCGCAA
GGGTTCAAG---CTCAGAGTGAAAGATGATTCAAAAGATGAAAAACCTTTTGGTGTCTAT
CGCCGA---------------------------GTTAATGAATGTCAACTA---GCTAGA
GGCTAC---TGTTCTCAGTCTCTA------CTTCTATGTGACAAAGGA---TTTATAGCG
TGTCCTGAGTTGAAA---GGGTGC---CCTGATCTCTATAAATGCTGC------------
---------------------
>CM035877.1c|Acropora_hyacinthus
ATGGGTGTCAGTCTTAACATCTGTCTGTTGATGCTTATGGTGGCGACCATAAGTTCGCAA
GGGTTCAAG---CTCAGAGTGAAAGATGATTCAAAAGATGAAAAACCTTTTGGTATCTAT
CGCCGA---------------------------GTTAATGAATGTCAACTA---GCTAGA
GGCTAC---TGTTCTCAGTCTCTA------CTTCTATGTGAAAAAGGA---TTTATAGTG
TGTCCTGAGTTGGAA---GGGTGC---CCTGATCTCTATAAATGCTGC------------
---------------------
>BLFL01001338.1a|Acropora_nasuta
ATGGCTGTCAGTCTTAACATCTGTCTGTTGATACTTATGGTGGCGACCATAAGTTCGCAA
GGGTTCAAG---CTCAGAGTGAAAGATGATTCAAAAGATGAAAAACCTTTTGGTATCTAT
CGCCGA---------------------------GTTAATGAATGTCAACTA---GCTAGA
GGCTAC---TGTTCTCAGTCTCTA------CGTCTATGTAACGAAGGC---TTTATAGCG
TGTCCTGAGTTGGAA---GGGTGC---CCTGATCTCTATAAATGCTGC------------
---------------------
>BLFB01000613.1a|Acropora_cytherea
ATGGGTGTCAATCTTAACATCCGTCTGTTGATGCTTATGGTGGCGACCATAACTTCGCAA
GGGTTCAAG---CTCAGAGTAAAAGATGATTCCAAAGATGAAAAACCTTTTGGCATCTAT
CGCCGA---------------------------GCTAATGAATGTCAACTA---GCTAGA
GGCTAC---TGTTCTCAGTCTCTA------CTTCTATGTGAAAAAGGA---TTTATAGCG
TGTCCTGAGTTGGAA---GGGTGC---CCTTATCTCTCTAAATGCTGC------------
---------------------
>BLFI01003632.1b|Acropora_microphthalma
ATGGGTGTCAGTCTTAACATCTGTCTGTTGATGCTTATGGTGGCGACCATAAGTTCGCAA
GGGTTCAAG---CTCAGAGGGAAAGATGATTCCAAAGATGAGAAACCTTTTGGTATCTAT
CGCCGA---------------------------CTTAATGAATGTCAACTA---GCTAGA
GGCTAC---TGTTCTCAGTCTCTA------CTTCTATGTGACCAAGGA---TTTGTACAG
TGTCCT---TTGCAA---GGGTGC---CGTGAGCTCCAGAAATGCTGC------------
---------------------
>XM_015894478.1|Adig_SCRiP3like1|Acropora_digitifera
ATGGGTGTCAGTCTTAACATCTGTCTGTTGATGCTTATGGTGGCGACCATAAGTTCGCAG
GGGTCCAAG---CTCAGAGTGAAAGATGATTCTAAAGATGAGCAACCTTTTGGTATCTAT
CGCCGA---------------------------GCTAGTGCTTGTCAACAA---GCAGGA
GGCCTT---TGTATTCGATCTCTA------CGTCTCTGTAAGGAGGGA---TTTCGAGCA
TGTCCCAAGTTCGAA---GGGTGC---CCTGATCAATTTAAATGCTGCTGCCCTAAGCGC
AAC------------------
>GIVI01158201.1.p1|Acropora_digitifera
ATGGGTGTCAGTCTTAACATCTGTCTGTTGATGCTTATGGTGGCGACCATAAGTTCGCAG
GGGTCCAAG---CTCAGAGTGAAAGATGATTCTAAAGATGAGCAAACTTTTGGTATCTAT
CGCCGA---------------------------GCTAGTGCTTGTCAACAA---GCAGGA
GGCCTT---TGTATTCGATCTCTA------CGTCTCTGTAAGGAGGGA---TTTCGAGCA
TGTCCTAAGTTCGAA---GGGTGC---CCTGATCAATTTAGATGCTGCTGCCCTAAGCGC
AAC------------------
>GFQE01035219.1.p2|Acropora_gemmifera
ATGGGTGTCAGTCTTAACATCTGTCTGTTGATGCTTATGATGGCGACCATAAGTTCGCAG
GGGTCCAAG---CTCAGAGTGAAAGATGATTCTAAAGATGAGCAACCTTTTGGTATCTAT
CGCCGA---------------------------GCTACTGGTTGTCAACAA---GCAGGA
GGCCTT---TGTATTCGATCTCTA------CGTCTCTGTAAGGAGGGA---TTTCGAGCA
TGTCCTAAGTTCGAA---GGGTGC---CCTGATCAATTTAAATGCTGCTGCCCTAAGCGG
CGCAAC---------------
>GHGH01097606.1.p1|Acropora_millepora_Late_Planula
ATGGGTGTCAGTCTTAACATCTGTCTGTTGATGCTTATGGTGGCGACCATAAGTTCGCAG
GGGTCCAAG---CTCAGAGTGAAAGATGATTCTAAAGATGAGCAACCTTTTGGTATCTAT
CGCCGA---------------------------GCTACTGGTTGTCGACAA---GCAGGA
GGCTAT---TGTATTCGATCTCTA------CGCCTCTGTAAGGAGGGA---TCTCGACGG
TGTCCTAAGTTCGAA---GGGTGC---CCTGATCAATTTAAATGCTGCTGCCCTAAGCGC
AAC------------------
>BLFD01001626.1b|Acropora_echinata
ATGGGTGTCAGTCTTAACATCTGTCTGTTGATGCTTATGGTAGCGACCATAAGTTCGCAG
GGGTCCAAG---CTCAGAGTGAAAGATGATTCTAAAGATGAGCAACCTTTTGGTATCTAT
CGCCGA---------------------------GCTACTGGTTGTCGACAA---GCAGGA
GGCTAT---TGTATTCGATCTCTA------CGCCTCTGTAAGGAGGGA---TCTCGACGG
TGTCGTAAGTTCGAA---GGGTGC---CCTGATCAATTTAAATGCTGC------------
---------------------
>BLEZ01002435.1b|Acropora_acuminata
ATGGGTGTCAGTCTTAACATCTGTCTGTTGATGCTTATGGTGGCGACCATAAGTTCGCAG
GGGTCCAAG---CTCAGAGTGAAAGATGATTCTAAAGATGAGCAACCTTTTGGTATCTAT
CGCCGA---------------------------GCTACTGGTTGTCAACAA---GCAGGA
GGCTAT---TGTATTCGATCTTTT------CGCCTCTGTAAGGAGGGA---TCTCGACCG
TGTCCTAAGTTCGAA---GGGTGC---CCTGATCAATTAAAATGCTGC------------
---------------------
>CM035877.1d|Acropora_hyacinthus
ATGGGTGTCAGTCTTAACATCTGTCTGTTGATGCTTATGGTGGCGACCGTAAGTTCGCAG
GGGTCCAAG---CTCAGAGTGAAAGATGATTCTAAAGATGAGCAACCTTTTGGTATCTAT
CGCCGA---------------------------GCTACTGGTTGTCAACAA---GCAGGA
GGCTAT---TGTATTCGATCCTTT------CGCCTCTGTAAGGAGGGA---TCTCGACCG
TGTCCTAAGTTCGAA---GGGTGC---CCTGATCAATTAAAATGCTGC------------
---------------------
>BLFA01001218.1b|Acropora_awi
ATGGGTGTCAGTCTTAACATCTGTCTGTTGATGCTTATGGTGGCGACCATAAGTTCGCAG
GGGTCCAAG---CTCAGAGTGAAAGATGATTCTAAAGATGAGCAACCTTTTGGTATCTAT
CGCCGA---------------------------GCTACTGGTTGTCAACAA---GCAGGA
GGCCTT---TGTATTCGATCTCTA------CGTCTCTGTAAGGAGGGA---TCTCGACCG
TGTCCTAAGTTCGAA---GGGTGC---CCTGATCAATTTAAATGCTGC------------
---------------------
>BLFE01002392.1b|Acropora_florida
ATGGGTGTCAGTCTTAACATCTGTCTGTTGATGCTTATGGTGGCGACCATAAGTTCGCAG
GGGTCCAAG---CTCAGAGTGAAAGATGATTCTAAAGATGAGCAACCTTTTGGTATCTAT
CGCCGA---------------------------GCTACTGGTTGTCAACAA---GCAGGA
GGCTAT---TGTATTCGATCTCTA------CGCCTCTGTAAGGAGGGA---TCTCGACCG
TGTCCTAAGTTCGAA---GGGTGC---CCTGATCAATTTAAATGCTGC------------
---------------------
>BLFH01000037.1b|Acropora_intermedia
ATGGGTGTCAGTCTTAACATCTGTCTGTTGATGCTTATGGTGGCGACCATAAGTTCGCAG
AGGTCCAAG---CTCAGAGTGAAAGATGATTCTAAAGATGAGCAACCTTTTGGTATCTAT
CGCCGA---------------------------GCTACTGGTTGTCAACAA---GCAGGA
GGCTAT---TGTATTCGATCTCTA------CGCCTCTGTAAGGAGGGA---TCTCGACCG
TGTCCTAAGTTCGAA---GGGTGC---CCTGATCAATTAAAATGCTGC------------
---------------------
>BLFJ01001893.1|Acropora_muricata
ATGGGTGCCAGTCTTATCATCTGTCTGTTGATGCTTATGGTGGCGACCATAAGTTCGCAG
TGGTCCAAA---CTCAGAGTGAAAGATGATTCTAAAGATGAGCAACCTTTTGGTATCTAT
CGCCGA---------------------------GCTACTGGTTGTCAACAA---GCAGGA
GGCCTT---TGTATTCGATCTCTA------CGTCTCTGTAAGGAGGGA---TCTCGACCG
TGTCCTAAGTTCGAA---GGGTGC---CCTGATCAATTTAAATGCTGC------------
---------------------
>BLAZ01000657.1c|Acropora_tenuis
ATGGGTGTCAGTCTTAACATCTGTCTGTTGATGCTTATGGTGGCGACCATAAGTTCGCAG
GGGTCCAAG---CTCAGAGTGAAAGATGATTCTAAAGATGAGAGACCTTTTGGTATTTAT
CGCCGA---------------------------GCCACTGATTGTCAACAA---GCTGGA
GGCCTT---TGTTCTCGATCTCTA------CGTCCCTGTAAGGAAGGA---TTTCGACCG
TGTCCTAAGTTTGAA---GGGTGC---CGTGATCTCTTTAAATGCTGC------------
---------------------
>BLAZ01000657.1b|Acropora_tenuis
ATGGGTGTCAGTCTTAACATCTGTCTGTTAATGCTTATGGTGGCGACCATAAGCTCGCAG
GGGTCCAAG---CTCAGAGTGAAAGATGATTCTAAAGATAAGAAACCTTTTGGTATCTAT
CGCCGA---------------------------GCTACTGAATGTCAACAA---GCTGGA
GGCTAC---TGTTCTCGATCTCTG------CTTCCATGTAACCGAGGA---ACTGAACCG
TGTCCTGAGTTGAAA---GGGTGC---CGTCCTCTCGACAGATGCTGC------------
---------------------
>BLFN01000860.1|Acropora_yongei
ATGGATCTGAGTCTTAACATCTGTCTGTTGATGCTTCTGGTGGCGACCATAAGTTCGCAA
GGGTCCAAG---CTCGGAGCGAGAGATGAATTTAAAGATGAGAAACCTTTTGGTATCTAT
CGCCGG---------------------------ACTAATAAATGTATAATA---GCTAGA
GGCTAT---TGTACTTCACCACTG------CGTCTATGTATTGAAGGA---TATCAACCG
TGTCCT---TTGGAA---GGGTGC---CCTAGCCTCTATACGTGCTGC------------
---------------------
>BLFE01005644.1b|Acropora_florida
ATGGGTGTCAAACTTAACATCTGTCTGTTGGTGCTTTTGGTGGCGACCATAAGTTCGCAA
GGGTACAAG---CGCAGAGTGAAAGACGATTCTAAAGAGGAGAAACCTTTTGGTATCGAT
CGCCGA---------------------------ATTCTTTCATGTCAATAC---GCTAGA
GGCTAT---TGTTCTCCACCTCGG------CTTTTTTGTCGTCCAGGA---TTTGCAATG
TGTCCGCATGTTCAT---GGGTGC---CCTGGCGTTCTTGCATGCTGC------------
---------------------
>CM035872.1c|Acropora_hyacinthus
ATGGGTGTCAAACTTAACATCTGTCTGTTGGTGCTTTTGGTGGCGACCATAAGTTCGCAA
GGGTACAAG---CTCAGAGTGAAAGACGATTCTAAAGAGGAGAAACCTTTTGGTATCGAT
CGCCGA---------------------------ATTCTTTCATGTCAATAC---GCTAGA
GGCTAT---TGTTCTCCACCTCGG------ATGTTTTGTCGTCCAGGA---TTTGCAATG
TGTCCGCATGTTCAT---GGGTGC---CCTGGCGTTCTTGCATGCTGC------------
---------------------
>GJIG01286498.1.p1|Acropora_cervicornis
ATGGGTGTCAAACTTAACATCTGTCTGTTGCTGCTTCTGGTGGCGATCATAAGTTCGCAA
GGGTTCAAT---CTCAGAAAGAAAGACGATTCTAAGGATGACAATCCTTTTGGTATCGAT
CGCGGACGT------------------AATCCACTTAATCGTTGTCGATAT---GAAAGA
GGCTAT---TGTACTCCACCTCGG------CGTCCATGTCGTCCAGGA---TTTAGAGCG
TGTCCGGATTCTCCT---GGGTGC---CGTGGCGTTCTAACATGCTGTTGCCTT------
---------------------
>JAOVVL010000163.1|Acropora_palmata
ATGGGTGTCAAACTTAATATTTGTCTGTTGGTGCTTCTGGTGGCGACCATATGTTCGCAA
GGGTTCAAT---CTCAGAAAGAAAGACGATTCTAAGGATGACAATCCTTTTGGTATCGAT
CGCGGA---------------------------CTTAATCGTTGTCGATAT---GAAAGA
GGCTAT---TGTACTCCACCTCGG------CGTCCATGTCGTCCAGGA---TTTAGAGCG
TGTCCGGATTCTCCT---GGGTGC---CGTGGCGTTTTAACATGCTGT------------
---------------------
>GFQE01035222.1.p1|Acropora_gemmifera
ATGAGTGTCAAACTTAACATTTGTCTGTTGGTGCTTTTGGTGGCGATCATATGTTCGCAA
GGATTCAAT---CTCAGAAAGAAAGACGATTCTAAAGATGACAATCCTTTTGGTATCGAT
CGCCGACAT------------------CGTCCACCTAAGCAATGTCAA------AAAAGA
GGCTAT---TGTACTCTACATCGG------CTTCTATGTCGTTCAGGA---TTTAGAGCG
TGTCCACATTTTCCT---GGGTGC---CCTGGCGTTCTAACATGCTGCTGCCGTAAATAC
AAG------------------
>BLFJ01003759.1|Acropora_muricata
ATGAGTGTCAAACTTAACATTTGTCTGTTGGTGCTTCTGGTGGCGATCATATGTTCGCAA
GGATTCAAT---CTCAGAAAGAAAGACGATTCTAAAGATAACAATCCTTTTGGTATCGAT
CGCCGA---------------------------CCTAAGCAATGTCAA------AAAAGA
GGCTAT---TGTACTCTACATCGG------CTTCTATGTCGTTCAGGA---TTTAGAGCG
TGTCCACATTTTCCT---GGGTGC---CCTGGCGTTCTAACATGCTGC------------
---------------------
>XM_015910226.1|Adig_SCRiP3like3|Acropora_digitifera
ATGGGTGTCAAACTTAACATCTGTCTGTTTCTGCTTCTGGTGGCGACCATAAGTTCGCAA
GGGTTCAAT---CTCAGAAAGAAAGACGATTCTAAAGATGAGAAACCTTTTGGTATCGAT
GGCCGA---------------------------TTTGTTTCATGTCACACC---TTTAAA
GGCCGT---TGTACTTCAAATCGG------GCTCCTTGTCATTCAGGA---TATCGACAG
TGTCCT---CTTCCT---GGGTGC---GGTCTCACTGGCAAGTGCTGCTGCCCTGAACCA
CCGAGGCCCATTGGCCAGGAA
>BLFB01001896.1b|Acropora_cytherea
ATGGGTGTCAAACTTAACATCTGTCTGTTTCTGCTTCTGGTGGCGACCATAAGTTCGCAA
GGGTTCAAT---CTCAGAAAGAAAGACGATTCTAAAGATGAGAAACCTTTTGGTATCGAT
GGCCGA---------------------------TTTGTTTCATGTCACACC---TTTAAA
GGCCGT---TGTACTTCAAATCGG------GCTCCTTGTCATTCAGGA---TATCGACAG
TGTCCT---CTTCCT---GGGTGC---GGTATCACTAGCAAGTGCTGCTGCCCTCATGGA
CCGCTCCCCATTGGCGAGGAA
>BLFL01001936.1b|Acropora_nasuta
ATGGGTGTCAAACTTAACATCTGTCTGTTTCTGCTTCTGGTGGCGACCATAAGTTCGCAA
GGGTTCAAT---CTCAGAAAGAAAGACGATTCTAAAGATGAGAAACCTTTTGGTATCGAT
GGCCGA---------------------------TTTGTTTCATGTCACACC---TTTAAA
GGCCGT---TGTACTTCAAATCGG------GCTCCTTGTCATTCAGGA---TATCGACAG
TGTCCT---CTTCCT---GGGTGC---GGTTTCACTGGCAAGTGCTGCTGCCCTCATGGA
CCGATGCCCATTGGCCAGGAA
>GHGU01084628.1.p2|Acropora_millepora_Adult
ATGGGTGTCAAACTTAACATCTGTCTGTTTCTGCTTCTGGTGGCGACCATAAGTTCGCAA
GGGTTCAAT---CTCAGAAAGAAAGACGATTCTAAAGATGAGAAACCTTTTGGTATCGAT
CGCCGA---------------------------AATTTTAATTGTGCACAG---GTAAGA
GGCTAT---TGTGCACATTTTATG------CTTCCATGTAGGTCATCA---TTTATTCCG
TGTCCG---CTACCT---GGGTGC---AGGCCCTCCTTAACATGCTGCTGCCCTTATCGC
AAG------------------
>GHGN01000532.1.p2|Acropora_millepora_Gastrula
ATGGGTTTCAAACTTAAAATCTGTCTGTTTCTGCTTCTGGTGGCGACCATAAGTTCGCAC
GGGTTCAAT---CTCAGAAAGAAAGACGATTCTAAAGATGAGAAACCTTTTGGTATCGAT
CGCCGA---------------------------AATTTTAATTGTGCACAG---GTAAGA
GGCTAT---TGTGCACATTTTATG------CTTCCATGTAGGCCATCA---TTTATTCCG
TGTCCG---CTACCT---GGGTGC---AGGCCCTCCTTAACATGCTGCTGCCCTTATCGC
AAG------------------
>GJIG01271889.1.p1|Acropora_cervicornis
ATGGGTGTCAAACTTAACATCTGTCTGTTGCTGCTTCTGGTGGCGATCATAAGTTCGCAA
GGGTTCAAT---CTCAGAAAGGAAGACGACTCTAAAGATGAGAAACCTTTTGGTGTCAAT
CGCCGA---------------------------TCTGATACATGTCAAAAC---GATGGA
GGCTAT---TGTATTTCATTTAAT------GCTCGATGTGGTTCAGGA---TTTTTAACG
TGTCTT---TCATCT---GGGTGCTCTTTCCCCAATGTTGTATGCTGCTGCCCTGGACGA
CAGTTTCCCATTGGCCAGGAA
>GIVI01130426.1.p2|Acropora_digitifera
ATGGGTTTCCAACTTAACATCTTTCTGTTGGTGCTTCTCGTGGCGAGCATAAGTTCGCAA
GGGTTCAAT---CTCAGAAATGAAGACGACTCTAAAGATGAGAAACCTTTTGGTGTCAAT
CGCCGA---------------------------TTTGATACATGTCAAAAC---AATGGA
GGCCAT---TGTATTTCAGTTAAT------GCTGGATGTGGTCCAAGA---TCTAAAAAG
TGTCTG---TCACCT---GGGTGCTCCCCCCCCAATGTTGTATGCTGCTGCCCTGAA---
---------------------
>GIVI01130423.1.p1|Acropora_digitifera
ATGGTTGTCAAACTTAACATCTGCCTGTTGCTGCTTCTGGTGGCGACCATAAGTTCGCAT
GGGTCCAAG---CTCAGAGTGAAAGACGACTCTAAAGATGAGAAACCTTTTGATATCAAT
CGCCGACAA------------------ACT---CTTCTTGAATGTCAATAC---CATGGA
GGTTAT---TGTATTTCACCTATG------GCTGTATGTTTCCAAGGA---TATCTAAAG
TGTTCG---TATGCT---GGGTGC---GGTCCCATCAATGAATGCTGCTGCCCTGAACCA
CCGAGGCCCATTGGCCAGGAA
>GJIG01231263.1.p4|Acropora_cervicornis
ATGGGTGTCAAACTTAACATCTGTCTGTTGCTGCTTCTGGTGGCGATCATAAGTTCGCAA
GGGTTCAAT---CTCAGAGAGGAAGACCATTCTAAA------------------------
---------------------------GTTCCAGATGATTACTGTTCTGGT---GTTGGA
GGCCAT---TGTACTCGAACCTAT------TTTCCATGTAAAGATCGA---TATCATGTC
TGTGATTACTTTGCA---GACTGC---GATCTTGATGAAACATGCTGCTGCCCTGACAAG
---------------------
>GIVI01130419.1.p1|Acropora_digitifera
ATGGGTGTCAAACTTAACATCTGTCTGTTGCTGCTTCTGGTGGCGATCATAAGTTCACAA
GGGTTCAAT---CTCAGAGAGGAAGACCATTCTAAAGATGAGAAACCTATTGCTATCCAT
CGCAAGTCA------------------ATTCCAGATCATTACTGTTCTGGT---GTTGGA
GGCTAT---TGTATTCTAACCTCA------TTTCTATGTAAAGATGGA---TATCATGAG
TGTAATTACTTTGCA---GACTGC---GATCTTGATGAAGCATGCTGCTGCCCTGACGAC
AAG------------------
>FJ842102.1|Ofav_SCRiP1|Orbicella_faveolata
ATGGAAGCTAAGTTTCGTTTGAGCCTATTGCTTATCATTTTGGGGGCTCTTGCCGTGCAT
GGAGCACGC---CTTGAAAACAAACTGGAGAATCCC------TTGCCTGTTGGCGCTAAA
CGT------------------------------TCAGTGAACTGTCAGAGT---ATGAAC
GGTATC---TGT---------ATGTAT---GGTAATTGCCCCGCTGGA---ACTACATTC
TGTGGTTATGATCCATACACGTGTGGATCTCCTCCAGGGATGTGCTGTTGCTATGAT---
---------------------
>MZGG01000730.1|Orbicella_faveolata
ATGGAAGCTAAGTTTCATTTGAGCCTTTTGCTTATCATTTTGGGGACTCTTGCCGTGCAT
GGAGCACGC---CTTGAAAACAAACCGGAGAATCCC------TTGCATGTTGACGCTAAA
CGT------------------------------ACAGTCAATTGTCAATCA---GCAATC
GGTGTC---TGT---------ATGTAT---GGTTTGTGCACCCAAGGA---ACTACATTC
TGTGGTTATATGCCG---GACTGTGGAGCTCATCCAAATATATGCTGTTGCCCTGAT---
---------------------
>comp52_c0_seq1.p1|Seriatopora_hystrix
ATGGAAGCTAAATTTGGTTTGAGCCTTTTGCTTATCATTTTAGGGACTCTTGCCGTGCAT
GGAGCACGC---CAAAAAAACAAACTGGAGAATCCC------TTGCTTGCCGGCGCTAAA
CGT------------------------------GCAGTGACCTGCCAGGAC---TTGCAC
GGTTCC---TGC---------AGGTAT---GGTGACTGCCCCGAAGGA---ACGGAATTC
TGTACTATTTTC------GGATGTCCAGGTGCTCCATGGGTGTGCTGTTGCTCGGAA---
---------------------
>GIVG01137642.1.p1|Seriatopora_caliendrum
ATGGAAGCTAAATTTGGTTTGAGCCTTTTGCTTATCATTTTGGGGACTCTTGCCGTGCAT
GGAGCGCCC---AACACAAACGAACTGGAGAATCCC------TTGCTTGACGGCGCTAAA
CGT------------------------------ACAGGGTGGTGCACTGGA---AGGCAC
GCGCAT---TGT---------TCTTAT---GGGAGCTGCCCCCACGGC---ACTACATAC
TGTGGTTTGGATGTCCAGATATGTGGAAATTATCCTTATAAGTGCTGCTGCCATCGT---
---------------------
>GIVM01175824.1.p2|Montipora_digitata
ATGGAAGCTAAGTTTCATTTGTGCCTTTTGCTTATCATTCTGGGGACTCTTGCCGCGCAG
GGAGCACGC---CTGGAAAACGACCTGGAGAATCCC------TGGCATGTTCTCGCTAAA
CAC---------------------------GGTAGTAATAGCTGTGAAAGCCAGGCTGCT
GGCCGGCACTGT------AATCGGCAT---GGCTACTGTGGACCAGGA---AGTACATTC
TGCGGGTACACC---------TGCGGCAGTTATAAAACAGTGTGCTGTTGCATGGAC---
---------------------
>JAEMPF020006601.1|Catalaphyllia_jardinei
ATGGAAGGTAAGTTTCATTTGTGCCTTTTGCTTATCATTCTGGGGACTCTTGCCGTGCAG
GGAGCACGC---CTGGAAAACAAAGTGAAGAACCCC------TTACATGTTCGCGCTAAA
CAT------------------------------GAAAATAACTGTGAGTCT---GTGTCT
GGTCGGTTCTGT------AATGCAAAG---GGCTTCTGTGGACAAGAA---ACTACATTC
TGCGGGTACACC---------TGCGGAGATTATCCAAACGTGTGCTGTTGCATGGAC---
---------------------
>JAHPZR010031442.1|Platygyra_sinensis
ATGGAAGCTAAGTTTCATTTGTGCATTTTGCTTATCGTTCTGGGAACTCTTGCTATGCAG
GGAGCAGGC---CTGGAAAACAAAGTGAAGAACCCC------TTACACGTTCAGCGCGCT
AAG------------------------------CGTGATACTTGTGAATCT---GTGTCT
GGTCGGTTCTGT------AATGCGAAT---GGCTTCTGCGGACAAGGA---ACTACATTC
TGTGGGTACACC---------TGTGGAGCTTATCCTAACGTGTGCTGTTGCATGGAC---
---------------------
>CM042750.1a|Catalaphyllia_jardinei
ATGGAAGCTAAGTTTTGTTTGAGCCTTTTGCTTATCATTTTGGGGACTCTTGCTGTGCAG
GGAGCACGC---CTTGAAAACGAACTGGAGAGCCCC------CTGCATGACGAGGCTAAA
CGT------------------------------TCC---ACATGTACATATGAGCTGAGC
GGGACC---TGT---------TTTAAT---GGCTTCTGCGGACATGGA---ACTACATTC
TGCGGGTATGAT------GGCTGTGGAGGTTATCCACAAATGTGCTGTTGCCGCGAC---
---------------------
>CM042750.1b|Catalaphyllia_jardinei
ATGGAAGCTAAGTTTTGTTTGAACCTTTTGCTTATCATTTTGGGGACTCTTGCTGTGCAG
GGAGCACGC---CTTGAAAACGAACTGGAGAGCCCC------CTGCATGATGAGGCTAAA
CGT------------------------------TCCAATGCATGTACAGATGAGCTGGGC
GGGACC---TGT---------TTTAAA---GGCTTCTGTGGACAAGGA---ACCTCATTC
TGCGGGTATGAT------GGCTGTGGAGGTTATCCACAAATGTGCTGTTGCAGCGAC---
---------------------
>JAEMPF020035530.1|Catalaphyllia_jardinei
ATGGAAGCTAAGTTGTGTTTGAGCCTTTTGCTTATCATTTTGGGGACTCTTGCCGTGCAG
GGAGCACGC---CTTGAAAACAAACTGGAGAACCCC------TTGCATGTTAGCGCTAAA
CGT------------------------------TAT---GCATGTACAGATGAGCTGAGT
GGGACC---TGT---------TTTAAA---GGCTTCTGTGGACATGGA---ACTACATTC
TGCGGGTATGCA------GGCTGTGGAGGTTATCCACAAATGTGCTGTTGCCGGGAC---
---------------------
>EU659816.1|Ofav_SCRiP8|Orbicella_faveolata
ATGGCTGCCAAGTTTCATTTGTGTCTGTTGTTGATTATTTTGGGAACCATTACCGTGCAG
GGAGCACGCCACCCAGGGAAGCCTCAT------------------------TTCTTCCGT
CGGCAG---------------------CCCGGATCGGAT---TGTGCTTCG---ATCAAT
GGCAGG---TGCGTGCCACCAAAT------GAACGTTGCCCG---------------GAA
TGCCATTTGCAG------TCGTGTCCGGGTTACCAGGAAAAATGCTGCTGTCCGGTA---
---------------------
>comp3035_c0_seq1.p1|Montastraea_cavernosa
ATGGCTGCCAAGTTTCATTTGTGTCTGTTGCTGATTATTTTGGGGACCATTACCGTGCAG
GGTGCACGC---CCATGGAACCCTGAT------------------------TTCTTA---
CGTCAG---------------------GTCGGAACGGAT---TGTGCTTCG---ATCCAT
GGCACT---TGTAAGCCACTAAAT------GAATATTGTCCT---------------GAA
TGCCCCAAGTTC------ACGTGTCCAGGCGACCAGCTCAAATGCTGCTGTCCGCCATCT
------------AATGGGAAA
>CM042751.1|Catalaphyllia_jardinei
ATGGCTGCCAAGTTTCATTTGTGTCTGTTGTTGATTATTTGGGGGACCGTTGTCGTGCAG
GGTGCCCAC---CCAGGC---CCATACGAG------------AGCAATGTTTTCTTG---
---------------------------TTCACAGCGGAT---TGTGCTTCG---ATCCAT
GGCACT---TGTACACCAATAAAT------GGATACTGCCCG---------------GAA
TGCCATGCGCAG------TCTTGTTCCGGTTACCAGGAAAAATGCTGCTGTCCT------
---------------------
>GHDD01132066.1.p1|Desmophyllum_pertusum
ATGGATGCCAAGTTTCATTTGTGCCTGCTGTTGATTATGTTGGGGACCATTACCGTGCAA
GGTGCACGC---CCGGGGAACCCCATG------------------CATGTTGATGCCAAA
CGTCAG---------------------TTGCCAACAAGCCCCTGTGAATTT---GATGGC
GGGAAA---TGTATTCTCCCAGGC------GGCTTATGTCCA---GAT---TGGTATCCC
TGCGACAAA---------CAATGTTATGGTATTGGTTACCATTGTTGCTGCCCTACATAC
GGT---CCAGTCCGA------
>GHDD01369504.1.p1|Desmophyllum_pertusum
ATGGATGCCAAGTTTCATTTGTGCCTGCTGTTGATTATGTTGGGGACCATTGCTGTGCAA
GGTGCACGC---CCAGGGAACCCCATG------------------CATGTTGATACCAAG
CGTCAGGGC------------------TTGCCAACAAGCCCCTGTGAATTT---GATGGC
GGGAAA---TGTATTCTCCCAGGC------GGCTTATGTCCA---GAT---TGGTATCCC
TGCGACAAA---------CAATGTTATGGTATTGGTAACCATTGTTGCTGCCCTACT---
------CCACCAAAC------
>GHDD01369503.1.p1|Desmophyllum_pertusum
ATGGATGCCAAGTTTCATTTGTGCCTGCTGTTGATTATGTTGGGGACCATTGCTGTGCAA
GGTGCACGC---CCAGGGAACCCCATG------------------CATGTTGATACCAAG
CGTCAGGGC------------------TTGCCAACAAGCCCCTGTGAATTT---GATGGC
GGGAAA---TGTATTCCCTCAGGC------GGCTTATGTCAA---GAT---TGGTATCCC
TGCGGCAAA---------CAATGTTATGGTATTGGTTACCATTGTTGCTGCCCTACGTAC
GGT---CCAGTCCAA------
>GHDD01132071.1.p1|Desmophyllum_pertusum
ATGGATGCCAAGTTTCATTTGTGCCTGCTGTTGATTATGTTGGGGACCATTACCGTGCAA
GGTGCACGC---CCGGGGAACCCCATG------------------CATGTTGATGCCAAG
CGT------------------------GTGCCAACCGAA---TGTGGATTA---GCTGGC
GGGATA---TGTATTCCCTCAGGC------GGCTTATGTCCA---GAT---TGGTATCCC
TGCGACAAA---------CAATGTTATGGTATTGGTAACCATTGTTGCTGCCCTACT---
------CCACCAAAC------
>GHDD01369509.1.p1|Desmophyllum_pertusum
ATGGATGCCAAGTTTCATTTGTGCCTGCTGTTGATTATGTTGGGGACCATTACCGTGCAA
GGTGCACGC---CCAGGGAACCCCATG------------------CATGTTGATGCCAAG
CGTCAGGGG---------------------------TCT---TGTAAATTT---GCTGGC
GGGTGG---TGTTATCCCAATGAAGTT---GAAATCTGTCCA---GGA---TATGAACCG
TGCAGTGAA---------TATTGTCCTTATGATGATACCTATTGTTGCTGTCCTCTA---
---------------------
>GHDD01369512.1.p1|Desmophyllum_pertusum
ATGGATGCCAAGTTTCATTTGTGCCTGTTGTTGATTATGTTGGGGACCATTACCGTGCAA
GGTGCACGC---CCAGGGAACCCCATG------------------CATGTTGATGCCAAG
CGTCAGCCGGGC---------------GTGCCAAGCCAA---TGTGAATTG---TTTGGC
GGGATA---TGTATTCCCTCAAAA------TTGAGATGTCCA---GGA---TCTAATCCC
TGCCAGGAA---------CATTGTCCT---GTTCGTTTCCATTGTTGCTGCCCTTTTTAT
------CCACCAAAC------
>GHDD01438481.1.p2|Desmophyllum_pertusum
ATGGATGGCAAGTTTCTTTTGTGCCTGCTGTTGATTATGTTGGGGACCATTGCTGTGCAA
GGTGCACGC---CCAGGGAACCCCATG------------------CATGTTGATACCAAG
CGTCAGGGG---------------------CCAAGCCAA---TGTGAATTG---TTTGAC
GGGATA---TGTATTCCCACAACT------TTGTTATGTCCA---GGA---TCGACTCCC
TGCGCCGAA---------CAGTGTCCT---GGTGGTTTCCATTGTTGCTGCCCTTTTTAC
---------------------
>MU826837.1|Desmophylum_pertusum
ATGGATGCCAAGTTTCATTTGTGCCTGCTGTTGATTATGTTGGGGACCATTACCGTGCAA
GGTGCACGC---CCAGGGAACCCCATG------------------CATGTTGATGCCAAG
CGTCAGGAC---------------------CCA---------TGTGAATCA---GTTGGC
GGGATA---TGTATTCCCCCAAAT------GAGATATGTCCA---CCA---TTTGTTCCC
TGTGCCGTA---------CTATGTCCT---GGTTTTCTCCAATGTTGCTGCCCTCTT---
---------------------
>GHDD01382844.1.p1|Desmophyllum_pertusum
ATGGATGCCAAGTTTCATTTGTGCCTGCTGTTGATTATGTTGGGGACCATTACCGTGCAA
GGTGCACGC---CCAGGGAACCCCATG------------------CATGTTGATGCCAAG
CGTCAGCCCGGA---------------TGTCCGCCCAAC---------------CCTCAT
GGGCAG---TGTATTCCGGGACAT------TTCCCATGTGTT---GGA---TTGCATGAA
TGCCCTCATTTT------CGTTGTTTTAATCTCGGATCGAAGTGCTGCTGCAGATAC---
---------------------
>GHDD01369513.1.p2|Desmophyllum_pertusum
ATGGATGCCAAGTTTCATTTGTGCCTGCTGTTGATTATGTTGGGGACCATGACCGTGCAA
GGTGTACGG---CCAGGGAACCCCATG------------------CATGTTGCTGCCAAG
CGTCAACAT------------------GTCCCCTGTAGC---------------------
GGCATA---TGTGTTCTGTTCCAA------ATGGAATGTCCA---GGA---ACTAGTCCC
TGCGTCGAGGAG------CTTTGTACC---TCCTTTCATTATTGTTGCTGCTATGAC---
---------------------
>XM_020757618.1|Ofav_SCRiP8like2|Orbicella_faveolata
ATGGCAGCCAAGTTTCATTTTTCTCTGTTACTGATTATTTTGGGGACCATTATCGTGCAG
GGTGCACGC---CCGGGGAAGCTAAACAAGAACTCCGTGCGCGTGCGGGCTTATTTCTTG
CGTCAGAAACCG---------------CCACCCGGATACTATTGTTCTTCT---ATCGGT
GGCACA---TGTGTGCCAGATTCT------GGCTCTTGCCCT---------------GAG
TGTGCGAAG---------CTCTGTCAAGACTCCACTATGAAGTGCTGCTGTCCGAACAGG
------------GAGGAAGAC
>GIVN01030204.1.p1|Favites_colemani
ATGGCCGCCAAGTTCCACTTTTGTCTGTTACTGATTATTTTGGGGACCATTATCGTGCAG
GGTGCGCGC---GCGGGGAACCTATGCAAGAACTCC------ATGCTGGCTCATTTCTTG
CGTCAGGAACCG---------------CCACCCGGATACTATTGTACTTCG---ATCGGT
GGCGTG---TGTATACCAGATTCT------GGCTCTTGCCCTGAT---------GAGGAG
TGTGGGAAG---------CCCTGTCAGGACTCCACTATGAAGTGCTGCTGTCCATACAGG
------CCGTGGGAGGAA---
>GETH01074041.1.p1|Cyphastrea_serailia
ATGGCAGCCAGGTTTCATTTTTCTCTTTTACTGATTATTTTGGGGACCATAATCGTGCAG
GGTGCTCGC---CCAGGGAGCCTAAACAAGCACTCC------ATACGGGCTCATTTCTTA
CGTCAGGACCCT---------------CCACTAAAG---GATTGTGCTTCT---ATCGAT
GGCACA---TGTATGCCAGACTCT------GGCTCTTGCCAA---------------TGG
TGTCCGCGGATG------CCCTGCCAAGACTCCGCTATGACATGCTGCTGTCCGTCCAGG
------------GAGGAAGAC
>comp1098_c3_seq1.p1|Montastraea_cavernosa
ATGGCTGCCAAGTTTTATTTTTCTCTGTTACTGATTATGTTGGGGACCATTTTCGTGCGG
GGTGCACGC---CCAGGGAACCAAAACAAGAACTCC------ATGCGTGCTCATTTCTTG
CGTCAGGAACCG---------------CCACCCGGATACTTTTGTGCTTCG---ATCGGT
GGCATG---TGTATCCCACATTCT------GGCACTTGTCCT---------------GAG
TGCGAGAAG---------CCCTGCCCAGACACCGTTGTGAAGTGCTGCTGTCCGGACTGG
---------TGGGAGGAAGAA
>FJ842106.1O|Ofav_SCRiP4|Orbicella_faveolata
ATGGACACCAAAGTT---GCCTGCCTGTTGTTGATCATTTTGGGGGCCCTTACCGTGCAG
GGTGCTGTC---TCCGGAAACAAGAGGATGAAC---------------TTGCACGCCAGG
CAGTGGGGCGGC---------------ATT---GAACGAGAATGCATGAATAATGGCGAA
---GAGCAGTGCTTC---CCGATG------GGGCAGTGCCCAGGGGGC---TTTCGTGAA
TGC---TCTGAATAC---TACTGTGGTTCCCCTAGTCTTGGATGCTGCTGCTGGGATGAA
TGG------------------
>comp175_c0_seq1.p1|Montastraea_cavernosa
ATGGACACCAAACTTCGTTTGTGCCTGTTGTTGATCATTTTGGGGGCCCTTACCGTGCAG
GGTGCAGTC---TCCGGAAAGAAGAAGATGAAC------------CCCTTGCATGCCAGG
CAATAC---------------------TTT---GAACGAGAGTGCATGCATAATGAGGAG
---GAGATGTGCTTC---CCGTAC------GAACAGTGCCCACCGGAC---TGGGAACCA
TGC---TATAATTAC---GACTGCGGTCATCCAGACTATGGATGCTGCTGCCAAGGGGGC
TGG------------------
>comp175_c0_seq6.p2|Montastraea_cavernosa
ATGGACACCAAACTTCGTTTGTGCCTGTTGTTGATCATTTTGGGGGCCCTTACCGTGCAG
GGTGCAGTC---TCCGGAAAGAAGAAGATGAAC------------CCCTTGCATGCCAGG
CAATAC---------------------TTT---GAACGAGAGTGCATGCATAATGAGGAG
---GAGATGTGCTTC---CCGTAC------GAACAGTGCCCACCGGAC---TGGGAACCA
TGC---TATAATTAC---GACTGCGGTCATCCAGACTATGGATGCTGCTGCAAAGGGGGC
TGGTAC---------------
>FJ842108.1|Ofav_SCRiP6|Orbicella_faveolata
ATGGACACCAAAGTT---GCCTGCCTGTTGCTGATCATTTTGGGTGCACTTACCGTGCAG
GGTGCAGTC---TCCGGAAACAAGAGGATAAAC------------CCCTTGCACGCCAGG
CAGTGGGGCGAG---------------------------CAGTGCATGAACAGT---ATG
GAAGAGTTTTGCGTCCCAGAGTAC------AGCGAGTGCCCACCTGAA---TATGAACCA
TGCCGCGAAGACAAG---TACTGC---GAGAACGACTATTATTGCTGCTGCAGATACTCT
GGGTAT---------------
>MZGG01001191.1|Orbicella_faveolata
ATGGACACCAAAGTT---GCCTGCCTGTTGTTGATCATTTTGGGGGCCCTTACCGTGCAG
GGTGCTGTC---TCCGGAAACAAGAGGATGAAC------------CCCTTGCACGCCAGG
CAGTATGGCGAA---------------------------GAGTGCAAGAACGAT---TTG
GAAGAGTTTTGCGTCCAGCAGAAC------AGGGACTGCCCACCTCAA---TATGAACCA
TGC------GACAAG---TACTGC---GAGGAGAACTATAGTTGCTGCTGCATGTCCTCT
GGGTAT---------------
>MZGG01001581.1|Orbicella_faveolata
ATGGACACCAAAGTT---GCCTGTCTGTTGTTGATCATTTTGGGGGCCCTTACCGTACAG
GGTGCTGTC---TCCGGAAGCAAGAGGATGAAC------------CCCTTGCACGCCAGG
CAGTATGGCGAG---------------------------GACTGCAAGAACGAT---TTG
GAAGAGTTTTGCGTCCAGCAGAAC------AGGGACTGCCCACCTCAA---TATAAACCA
TGC------AACAAG---TACTGC---GAGGAGAACTATAGTTGCTGCTGCGTGTCCTCT
GGGTAT---------------
>GETH01079369.1.p2|Cyphastrea_serailia
ATGGACACCAAAGTT---GCCTGCCTGTTGTTGATCGTTTTGGGGGCCCTTACCGTGCAG
GGTGCTGTC---TCCGGAAACAAGAGGATGAAC------------CCCTTGCACGCCAGG
CAGATGGAGCGG---------------------------GAGTGCCTGGATGATGGTATC
AACGAGGAGTGCACT---GAGTAC------GGGGAATGCCGACCTGGA---TATCAACCA
TGC---TACCAACAC---TATTGCAATGAACCAGGGTATCATTGCTGCTGCAGGTAC---
---------------------
>GDZU01028349.1.p2|Favia_lizardensis
ATGGACACCAAAGTT---GCATGCCTGTTGTTGATCATTTTGGGGGCCCTTACCGTGCAG
GGTGCTGTC---TCCGGAAACAAGAGAACGAAC------------CCCTTGCATGCCAGG
CAGTGGGGCGGA------------------------GAGGAGTGCATGGACGGCCCTGAG
GATGAGTATTGCTCGTACAAC------------TACTGCCTACCAGGC---TATTATCCA
TGC---ATCGAGAAA---TTCTGT---GAGGGAGGCTATATGTGCTGCTGCAGGCATGGA
TGG------------------
>GIVN01163287.1.p3|Favites_colemani
ATGGACACCAAAGTT---GCCTGCTTGTTGTTGATCATTTTGGGGGCCCTTACCGTGCAG
GGTGCGGTC---TCCGGAAACAAGAGGACGAAC------------CCCTTGCACGCCAGG
CAGTATGGAGAC---------------------------ATGTGCATGAACAATGGGGAA
---GAGTATTGCCATTACGGGGTT------GGGATATGC------------TATCATCCA
TGC---CCCGAAAAG---TACTGC---GAGGAAGGC---ATCTGCTGCTGCGAGGAA---
---------------------
>GIVN01163288.1.p1|Favites_colemani
ATGGACACCAAAGTT---GCCTGCTTGTTGTTGATCATTTTGGGGGCCCTTACCGTGCAG
GGTGCTGTC---TCCGGAAACAAGAGGACGAAC------------CCCTTGCACGCCAGG
CAGTTTGGAGGC---------------------------CTGTGCTTGAGCAATGATGAA
---GAGTATTGCTTTTACGGGGAA------GGGCATTGC------------TCTAATGCA
TGC---CCAGAAAAG---TACTGC---GAGAAAGGC---TTCTGCTGCTGCGATAAAAGG
AAC------------------
>GIVN01163292.1.p1|Favites_colemani
ATGGACACCAAAGTT---GCCTGCTTGTTGTTGATCATTTTGGGGGCCCTTACCGTGCAG
GGTGCGGTC---TCCGGAAACAAGAGGACGAAC------------CCCTTGCACGCCAGG
CAGTGGTATGGG---------------------------GAGTGCAAGAACAATGGGCAA
---GAGTTTTGCTCTTTCGCCGAG---------CAATGCCCCCCTGCC---TATTATCCA
TGC---CCCGGAAAG---TACTGC---GAGGAAGGC---GACTGCTGCTGCGGAAGTGGT
AATGCA---------------
>XM_020754445.1|Ofav_SCRiP6like2|Orbicella_faveolata
ATGGACACCAAAGTT---GCCTGCCTATTGTTGATCATTTTGGGGGCCCTTACCGTACAG
GGTGCAGTC---TCCGGAAACAAGAGGATGAAC------------CCCTTGTACGCCAAG
TCTTACGGG------------------------------ATTTGCAACCCCAAGTTTAGC
GGAGAGATTTGCGTCGAGGAGAAC------ACGGAGTGCCCGTATGGA---TATCAAAAA
TGC------GACAAG---TACTGC---CCGTATGGAAATAAATGCTGCTGCCTGCATCGA
TTGCAACAA------------
>GIVN01163290.1.p2|Favites_colemani
ATGGACACCAAAGTT---GCCTGCTTGTTGTTGATCATTTTGGGGGCCCTTACCGTGCAG
GGTGCTGTC---TCCGGAAGCAAGAGGACGAAC------------CCGTTGCACGCTAGG
TACTATGGCAGT------------------------GAGTCGTGCATGGACATTGATTTT
---GGGATGTGCTAC---CCGGAA------GGGATGTGCCCTAGGACT---CATTATCCA
TGC---CCGGACTAT---GAGTGTCCTGGTTCCGATCAGCATTGCTGCTGCGTGTAC---
---------------------
>GIVN01028810.1.p1|Favites_colemani
ATGGACACTAAAGTT---GCCTGCCTGTTGTTGATCATTTTGGGGGCCGTTACTGTGCAC
TGTGCTCTC---TCCGGAAACAAGGGGATGAAT------------CCCTTGTACGCCAGG
CAGACGTCGCCA---------------TTT---------GCGTGCAAGAACGGTAGAAAT
---GAGTGGTGCTAC---AAGTAC------CCGGAATGCCCACGTGGC---TTTGATCCA
TGC---CGTAATAAG---TATTGTTCTAATTCCGATCAGTGGTGCTGCTGCAACTAT---
---------------------
>comp12715_c0_seq1.p1|Fungia_scutaria
ATGGATTGTAAATTCTATGTGCGCCTGTTGGTGATTATGCTGGGAATCATTTCCGTCCAG
GGTGCACTC---CTAGGGAATCAACAGGAGAAC------------CCCATGCGGGCTTAT
GCCAGG---------------------------TTTACTAACTGTCCGGAT---ATGCAA
GGCTTT---TGTAATTATAACCAT------------TGTCCAGAAGGA---ACTTATTAC
TGCGGGAGCCTG------GGCTGCCCACCGTGGCCGTGGATGTGCTGTTGCAAGTCTACT
TACTAT---------------
>GEFF01011883.1.p1|Pocillopora_damicornis
ATGGCTGCTTTGTTTCGTTTGTGTTTGATCTTGGTTTTGTTGGGAGCTGTTCAAGTACTG
GGTGCACGG---CGTGGCCAAAGTCACAGACATATGAGCCGTCTGCATTCTTATTTCAAG
CGTCAGCAT------------------------GACGTCACCTGTGGCAGGATTCCCGGC
AGCGGAATATGTGTAAAATACACT------GAGCCTTGCCCTCCCTCC---GATGAAGAA
TGTAGAGATCACCTA------TGTCCATTTGGCTCAGGACGCTGCTGCTGCCCTGGTGCA
GGCAAA---------------
>GJZD01088022.1.p2|Pocillopora_verrucosa
ATGGCTGCTTTGTTTCGTTTGTGTTTGATCTTGGTTTTGTTGGGAGCTGTTCAAGTACTG
GGTGCACGA---CGCGGCCAAAGTCACAGACATATGAGCCGTCTGCATTCTTATTTCAAG
CGTCAGCAT------------------------GTCGTCATCTGTGGCAGTATTCCCGGC
AGCGGAATGTGTGTAAAATACACT------GAGCCTTGCCCTCCCTCC---AATGAGGAA
TGTAGAGATCACCTA------TGTCCATACGACTCAGGACGCTGCTGCTGCCCTGGTGCA
GGCAAACGA------------
>GARY01008383.1.p1|Stylophora_pistillata
ATGACTGCGACGTTTCGTTTGTGTTTGATCTTGGTTTTGTTGGGAGTAATTGAAGTACTG
GGTGCAAGC---CATGCCAAAACCAAGAAGCACAGGACCCAGCTACGTTCTTATTTCAAA
CGTCAGCCG------------------------CACTTCATGTGCGGCTCCATGCTTGGA
AGTGGAACATGTGTGGATTGGTAT------AAGATCTGTCCTTCCTCC---TCCGTAGAA
TGTAAAGATCATCAG---GGCTGCCCA------GAGGGACGCTGTTGCTGCCCTGGCCAT
GGCAAACGA------------
>GJHC01017670.1.p1|Scleronephthya_gracillima
ATGGATTTTCGTCTGAGCATTTGCCTGTTGCTGATTATCGTGACCGCTTTTAGTGTTGAT
GGCCGTGAA---CAAGGTGAAAAACGGTTGTATCAAGATGAA------------------
------------------------------TTCTATACGGACTGCAATATT---AATGCG
GGAATC---TGTATTCCTCGTCCC------CGCCGATGTCCCTTTCCA---ACTAAACCA
TGCCCGACGTAT------TTTTGTCCGATTTTTCGCCACAAATGCTGTTGCTTAATACCC
------CGAAAG---------
>GJHC01018341.1.p2|Scleronephthya_gracillima
ATGGATTTTCGTATGAATATTTGTCTGTTCCTGATTATCGTGGCAGCTTTCAGTGTGAAT
GGTCTTGAA---GAAGCTGATGAAATTGCTGCTCCC------------------------
------------------------------------------TGCCACGTG---GTCGGC
GGTAGG---TGTATTCCAAGACAT------ATGTGGTGTGATCCTCCA---CGGCGTCCT
TGCCCGGAACTC------ATGTGTCCACCT---GACCAAAAGTGTTGTTGCCCATTT---
---------------------
>GJHC01022697.1.p2|Scleronephthya_gracillima
ATGGATTTTCGTATGAACATTTGTCTGTTCCTGATTATCGTGGCAGCTTTCAGTGTGAAT
GGTGTTGAA---CAA---GAGGAAATTGCTGTTTCC------------------------
------------------------------------------TGCCACACG---GTCGGC
GGTATC---TGTGTTCCAAGGCAT------GCTCCGTGTTATGATGCA---GAGCATCAT
TGCCCGCAATAT------ACTTGTGAACCT---GGCGAAAAGTGTTGTTGCCCATTTGCA
------GGAAAG---------
>GJHC01019603.1.p2|Scleronephthya_gracillima
ATGGACTTTCGTCTGAATATTTGCCTGTTGCTGATTATCGTGGCAGCTTTTGGTGTTGAT
GGTCGTCAG---CAAGACGACAAGCAGGCGTATCAATTC---------------------
------------------------------------AATATCTGCGATAAT---ATGGGC
GGTCAT---TGTAAGAACGAATTT------GAACCATGTCCTCCAGGA---TCTCAGCCA
TGCAAGGAACAT------CTTTGTCCACCA---GGCGGAAGATGCTGTTGTCCCTTCTAC
---CACGGAAAA---------
>GJHC01022593.1.p1|Scleronephthya_gracillima
ATGGAATTTCGTCTGAACATTTGCCTGTTGCTGATTATCGTGACAGCTTTTAGTGTTGAT
GGTCGCGAA---CAAGGT------------------GGACCC------------------
------------------------------TTTTTTACCAGCTGCGAACCC---AACCAC
GGTAGC---TGTACTCCGCGCAGT------GTGCAGTGTTCTCTTGGA---GATTTCCGT
TGTCCA---ATG------AGTTGCTCAGGG---GGGTACGCATGCTGTTGCCATTTAATT
GCTTACAGAAAG---------
