# Supplementary material for: Evolutionary Analysis of Cnidaria Small Cysteine-Rich Proteins (SCRiPs), an Enigmatic Neurotoxin Family from Stony Corals and Sea Anemones (Anthozoa: Hexacorallia)
Source: Toxins (Basel). 2024 Feb 2;16(2):75. doi: 10.3390/toxins16020075 (PMC10892658; doi:10.3390/toxins16020075)
Supplement: Supplementary file 1 [file toxins-16-00075-s001.zip › File_S6.txt]

Model             -lnL    K      AIC       delta       weight   cumWeight
------------------------------------------------------------------------- 
TVM+I+G     17247.34135   401  35296.682700   0.000000    0.688761   0.688761 
GTR+I+G     17247.32147   402  35298.642940   1.960240    0.258468   0.947229 
TVMef+I+G   17253.77811   398  35303.556220   6.873520    0.022157   0.969386 
TPM1uf+I+G  17252.78345   399  35303.566900   6.884200    0.022039   0.991424 
TIM1+I+G    17252.74821   400  35305.496420   8.813720    0.008398   0.999822 
TPM3uf+I+G  17258.34937   399  35314.698740  18.016040   8.43e-005   0.999907 
TIM3+I+G    17258.31738   400  35316.634760  19.952060   3.20e-005   0.999939 
HKY+I+G     17260.69541   398  35317.390820  20.708120   2.19e-005   0.999961 
TPM1+I+G    17263.32667   396  35318.653340  21.970640   1.17e-005   0.999972 
TrN+I+G     17260.65795   399  35319.315900  22.633200   8.38e-006   0.999981 
TPM2uf+I+G  17260.68865   399  35319.377300  22.694600   8.13e-006   0.999989 
TIM1ef+I+G  17262.71203   397  35319.424060  22.741360   7.94e-006   0.999997 
TIM2+I+G    17260.65101   400  35321.302020  24.619320   3.10e-006   1.000000 
K80+I+G     17270.72392   395  35331.447840  34.765140   1.94e-008   1.000000 
SYM+I+G     17267.48722   399  35332.974440  36.291740   9.07e-009   1.000000 
TPM3+I+G    17277.47593   396  35346.951860  50.269160   8.36e-012   1.000000 
TIM3ef+I+G  17276.96654   397  35347.933080  51.250380   5.12e-012   1.000000 
TPM2+I+G    17278.69899   396  35349.397980  52.715280   2.46e-012   1.000000 
TIM2ef+I+G  17278.65267   397  35351.305340  54.622640   9.48e-013   1.000000 
TrNef+I+G   17280.96360   396  35353.927200  57.244500   2.56e-013   1.000000 
TPM1uf+G    17310.09745   398  35416.194900  119.512200   7.70e-027   1.000000 
TVM+G       17311.26199   400  35422.523980  125.841280   3.25e-028   1.000000 
TIM1+G      17312.67428   399  35423.348560  126.665860   2.15e-028   1.000000 
GTR+G       17320.41410   401  35442.828200  146.145500   1.27e-032   1.000000 
HKY+G       17327.54997   397  35449.099940  152.417240   5.51e-034   1.000000 
TVMef+G     17327.75629   397  35449.512580  152.829880   4.48e-034   1.000000 
TPM3uf+G    17327.15744   398  35450.314880  153.632180   3.00e-034   1.000000 
TIM3+G      17327.43376   399  35452.867520  156.184820   8.37e-035   1.000000 
TIM1ef+G    17331.34151   396  35454.683020  158.000320   3.38e-035   1.000000 
TrN+G       17329.80877   398  35455.617540  158.934840   2.12e-035   1.000000 
K80+G       17334.65093   394  35457.301860  160.619160   9.12e-036   1.000000 
TPM2uf+G    17331.19784   398  35458.395680  161.712980   5.28e-036   1.000000 
TIM2+G      17330.82342   399  35459.646840  162.964140   2.82e-036   1.000000 
TPM1+G      17336.94607   395  35463.892140  167.209440   3.38e-037   1.000000 
TPM3+G      17337.72833   395  35465.456660  168.773960   1.55e-037   1.000000 
TIM3ef+G    17337.47455   396  35466.949100  170.266400   7.33e-038   1.000000 
TIM2ef+G    17338.65989   396  35469.319780  172.637080   2.24e-038   1.000000 
TPM2+G      17339.69605   395  35469.392100  172.709400   2.16e-038   1.000000 
TrNef+G     17340.55473   395  35471.109460  174.426760   9.16e-039   1.000000 
SYM+G       17349.43745   398  35494.874900  198.192200   6.33e-044   1.000000 
F81+I+G     17350.52753   397  35495.055060  198.372360   5.78e-044   1.000000 
JC+I+G      17364.43743   394  35516.874860  220.192160   1.06e-048   1.000000 
F81+G       17411.69367   396  35615.387340  318.704640   4.29e-070   1.000000 
JC+G        17425.86671   393  35637.733420  341.050720   6.02e-075   1.000000 
SYM+I       17816.69504   398  36429.390080  1132.707380   0.00e+000   1.000000 
TVM+I       17814.78670   400  36429.573400  1132.890700   0.00e+000   1.000000 
TVMef+I     17818.23590   397  36430.471800  1133.789100   0.00e+000   1.000000 
GTR+I       17814.67157   401  36431.343140  1134.660440   0.00e+000   1.000000 
TIM3ef+I    17833.28036   396  36458.560720  1161.878020   0.00e+000   1.000000 
TPM2+I      17834.33351   395  36458.667020  1161.984320   0.00e+000   1.000000 
TIM1+I      17830.58987   399  36459.179740  1162.497040   0.00e+000   1.000000 
TIM2ef+I    17833.84681   396  36459.693620  1163.010920   0.00e+000   1.000000 
TPM3+I      17835.20806   395  36460.416120  1163.733420   0.00e+000   1.000000 
TPM1+I      17835.75788   395  36461.515760  1164.833060   0.00e+000   1.000000 
TIM1ef+I    17835.15948   396  36462.318960  1165.636260   0.00e+000   1.000000 
TIM2+I      17832.80224   399  36463.604480  1166.921780   0.00e+000   1.000000 
TPM3uf+I    17833.94105   398  36463.882100  1167.199400   0.00e+000   1.000000 
TPM1uf+I    17834.03093   398  36464.061860  1167.379160   0.00e+000   1.000000 
TPM2uf+I    17834.07585   398  36464.151700  1167.469000   0.00e+000   1.000000 
TIM3+I      17833.79169   399  36465.583380  1168.900680   0.00e+000   1.000000 
K80+I       17840.10157   394  36468.203140  1171.520440   0.00e+000   1.000000 
TrN+I       17836.80540   398  36469.610800  1172.928100   0.00e+000   1.000000 
HKY+I       17838.48508   397  36470.970160  1174.287460   0.00e+000   1.000000 
TrNef+I     17845.81698   395  36481.633960  1184.951260   0.00e+000   1.000000 
F81+I       17922.34912   396  36636.698240  1340.015540   0.00e+000   1.000000 
JC+I        17928.57312   393  36643.146240  1346.463540   0.00e+000   1.000000 
GTR         18132.24138   400  37064.482760  1767.800060   0.00e+000   1.000000 
TVM         18139.46710   399  37076.934200  1780.251500   0.00e+000   1.000000 
TVMef       18174.97899   396  37141.957980  1845.275280   0.00e+000   1.000000 
TPM3uf      18174.52336   397  37143.046720  1846.364020   0.00e+000   1.000000 
SYM         18174.87206   397  37143.744120  1847.061420   0.00e+000   1.000000 
TIM3        18174.51759   398  37145.035180  1848.352480   0.00e+000   1.000000 
TPM2uf      18197.97910   397  37189.958200  1893.275500   0.00e+000   1.000000 
TPM3        18201.75015   394  37191.500300  1894.817600   0.00e+000   1.000000 
TIM2        18197.91499   398  37191.829980  1895.147280   0.00e+000   1.000000 
TIM3ef      18201.59772   395  37193.195440  1896.512740   0.00e+000   1.000000 
TPM2        18210.52696   394  37209.053920  1912.371220   0.00e+000   1.000000 
TIM2ef      18210.39967   395  37210.799340  1914.116640   0.00e+000   1.000000 
TPM1uf      18214.84125   397  37223.682500  1926.999800   0.00e+000   1.000000 
TIM1        18214.52789   398  37225.055780  1928.373080   0.00e+000   1.000000 
TrNef       18221.93195   394  37231.863900  1935.181200   0.00e+000   1.000000 
K80         18223.82146   393  37233.642920  1936.960220   0.00e+000   1.000000 
TPM1        18224.65507   394  37237.310140  1940.627440   0.00e+000   1.000000 
HKY         18222.96132   396  37237.922640  1941.239940   0.00e+000   1.000000 
TIM1ef      18224.59860   395  37239.197200  1942.514500   0.00e+000   1.000000 
TrN         18225.30382   397  37244.607640  1947.924940   0.00e+000   1.000000 
JC          18301.56224   392  37387.124480  2090.441780   0.00e+000   1.000000 
F81         18298.98896   395  37387.977920  2091.295220   0.00e+000   1.000000
-------------------------------------------------------------------------
-lnL:	negative log likelihod
 K:	number of estimated parameters
 AIC:	Akaike Information Criterion
 delta:	AIC difference
 weight:	AIC weight
 cumWeight:	cumulative AIC weight

Model selection results also available at the "Model > Show model table" menu
