# Supplementary material for: Evolutionary Analysis of Cnidaria Small Cysteine-Rich Proteins (SCRiPs), an Enigmatic Neurotoxin Family from Stony Corals and Sea Anemones (Anthozoa: Hexacorallia)
Source: Toxins (Basel). 2024 Feb 2;16(2):75. doi: 10.3390/toxins16020075 (PMC10892658; doi:10.3390/toxins16020075)
Supplement: Supplementary file 1 [file toxins-16-00075-s001.zip › Supplementary_Table_S1.xlsx]

## Sheet: Cnidaria Transcriptomes
Species	Class (Subclass)	Order	SRA/GenBank	Transcriptome assembly	Sequencer	Assembler	Date	Sample Information	Reference
Acropora cervicornis	Anthozoa (Hexacorallia)	Scleractinia	PRJna222758	GASU00000000.1	Illumina Genome Analyzer II	Trinity trinityrnaseq_r2013-02-16	2014-02-12	Adult; susceptible/resistant	Libro et al. 2013
Acropora cervicornis	Anthozoa (Hexacorallia)	Scleractinia	SRX11127112, SRX11127113, SRX11127114, SRX11127115	GJIG00000000.1	Illumina NovaSeq 6000	Velvet-Oases AUGUST-2019	2022-08-30	Adult; coral colony fragment; 17.28 N 87.807778 W	Lesneski et al. 2022
Acropora digitifera	Anthozoa (Hexacorallia)	Scleractinia	SRX3463106, SRX3463103, SRX3463099, SRX3463097	GIVI00000000.1	Illumina HiSeq 4000	Trinity 2.6.5	2020-11-13	Coral tissue	Da-Anoy,J. and Conaco,C. ((in review)
Acropora gemmifera	Anthozoa (Hexacorallia)	Scleractinia	SRX1629970, SRX1629969	GFQE00000000.1	Illumina HiSeq 2500	Trinity v2.4.0	2017-10-03	Tank; branch tip; holobiont; 26ºC	Oldach,M.J. and Vize,P.D. 2018
Acropora hyacynthus	Anthozoa (Hexacorallia)	Scleractinia	PRJna177515	GDIF00000000.1	Illumina Genome Analyzer IIx	CLC Genomics Workbench v4.0	2015-07-29	Adult; various temperatures	Barshis et al. 2013
Acropora millepora	Anthozoa (Hexacorallia)	Scleractinia	SRX5072327	GHGH00000000.1	Illumina HiSeq 2000	Trinity r2013-02-16	2019-04-02	Late planula	Ying et al. 2019
Acropora millepora	Anthozoa (Hexacorallia)	Scleractinia	SRX5072321	GHGM00000000.1	Illumina HiSeq 2000	Trinity r2013-02-16	2019-04-02	Post-gastrula	Ying et al. 2019
Acropora millepora	Anthozoa (Hexacorallia)	Scleractinia	SRX5072323	GHGQ00000000.1	Illumina HiSeq 2000	Trinity 2013	2019-04-02	Unfertilized egg	Ying et al. 2019
Acropora millepora	Anthozoa (Hexacorallia)	Scleractinia	SRX5072320	GHGS00000000.1	Illumina HiSeq 2000	Trinity r2013-02-16	2019-04-02	Planula	Ying et al. 2019
Acropora millepora	Anthozoa (Hexacorallia)	Scleractinia	SRX5072325	GHGT00000000.1	Illumina HiSeq 2000	Trinity r2013-02-16	2019-04-02	Primary polyp	Ying et al. 2019
Acropora millepora	Anthozoa (Hexacorallia)	Scleractinia	SRX5072324	GHGU00000000.1	Illumina HiSeq 2000	Trinity r2013-02-16	2019-04-02	Adult	Ying et al. 2019
Acropora millepora	Anthozoa (Hexacorallia)	Scleractinia	SRX5072322	GHGN00000000.1	Illumina HiSeq 2000	Trinity r2013-02-16	2019-03-08	Gastrula	Ying et al. 2019
Acropora millepora	Anthozoa (Hexacorallia)	Scleractinia	SRX5072326	GHGO00000000.1	Illumina HiSeq 2000	Trinity r2013-02-16	2019-03-08	Settled	Ying et al. 2019
Acropora solitaryensis	Anthozoa (Hexacorallia)	Scleractinia	PRJDB6866	ICPH00000000.1	Illumina HiSeq 4000	Trinity v. 2.1.0	2019-09-27	Whole body; holobiont; 2/3 months	Yuyama et al. 2022
Acropora tenuis	Anthozoa (Hexacorallia)	Scleractinia	DRX156323, DRX156324, DRX156325, DRX156326	ICLB00000000.1	Illumina HiSeq 4000	Trinity v. 2.1.0	2019-02-02	Whole body; normal and low Mg	Yuyama,I. and Tomihiko,H. 2019
Agaricia lamarcki	Anthozoa (Hexacorallia)	Scleractinia	SRX3742568	GGLC00000000.3	ILLUMIna (NextSeq 500	SOAPdenovotrans 1.03; TransAbyss 2.0.1; Velvet 1.2.10; Trinity 2.6.6; Evigenes 2013.07.27	2018-08-28	Coral tissue; mesophotic (45m)	Veglia et al. 2018
Alveopora japonica	Anthozoa (Hexacorallia)	Scleractinia	SRX3777227	GGJR00000000.1	Illumina HiSeq 2000	Trinity v2.3.2	2018-03-19	Coral polyp; wild	Ryu,T. (unpublished)
Astroides calycularis	Anthozoa (Hexacorallia)	Scleractinia	PRJna643775	GIRZ00000000.1	Illumina HiSeq 2500	Trinity 2.8.4	2020-07-23	Adult; whole polyp; oceanic cave; 2m	Teixidó et al. 2020
Ctenactis echinata	Anthozoa (Hexacorallia)	Scleractinia	SRX1298171	GDZV00000000.1	Illumina Genome Analyzer	Trinity r2013-02-16	2015-11-10	Mixed embryonic stages	Okubo et al. 2016
Cyphastrea serailia	Anthozoa (Hexacorallia)	Scleractinia	SRX1661255	GETH00000000.1	Illumina HiSeq 2000	Trinity Sep-2013	2016-06-16	30 degree; 5 meter depth; reef	Chen,M. (in review)
Desmophyllum pertusum	Anthozoa (Hexacorallia)	Scleractinia	SRX4602904, SRX4602905, SRX4602906, SRX4602907	GHDD00000000.1	ILLUMIna (NextSeq 500	Trinity 2.2.0	2019-04-02	Adult; polyp; ambient (467m); tank (4ºC); bucket (22ºC)	Sanders,L. (in review)
Favia lizardensis	Anthozoa (Hexacorallia)	Scleractinia	SRX1298255	GDZU00000000.1	Illumina Genome Analyzer	Trinity r2013-02-16	2015-11-10	Gastrula	Okubo et al. 2016
Favites colemani	Anthozoa (Hexacorallia)	Scleractinia	SRX9275872, SRX9275877, SRX9275880, SRX9275882	GIVN00000000.1	Illumina HiSeq 4000	Trinity 2.7	2020-11-13	Wild	Da-Anoy,J. and Conaco,C. (unpublished)
Fimbriaphyllia ancora	Anthozoa (Hexacorallia)	Scleractinia	PRJDB9831	ICQS00000000.1	llumina HiSeq X Ten	Trinity v. 2.0.6	2020-09-16	Gonads (male and female)	Chiu et al. 2021
Fungia scutaria	Anthozoa (Hexacorallia)	Scleractinia	SRX1205850	Dryad | Data -- De novo assembly and characterization of four anthozoan (phylum Cnidaria) transcriptomes (datadryad.org)	Illumina HiSeq 2000	Trinity	2015-09-10	Planula larvae; whole organism	Kitchen et al. 2016
Galaxea fascicularis	Anthozoa (Hexacorallia)	Scleractinia	SRX1794125	GFAZ00000000.1	Illumina HiSeq 2500	GS De Novo Assembler Trinity v2.2.0	2017-04-17	Coral polyps; wild	Lin,Z. et al. 2017
Montastraea cavernosa	Anthozoa (Hexacorallia)	Scleractinia	SRX1205883	Dryad | Data -- De novo assembly and characterization of four anthozoan (phylum Cnidaria) transcriptomes (datadryad.org)	Illumina HiSeq 2000	Trinity	2015-09-10	Whole organism	Kitchen et al. 2016
Montipora aequituberculata	Anthozoa (Hexacorallia)	Scleractinia	n.a.	Data & Code - Matz Lab (weebly.com)	Illumina	Trinity	n.a.	Adult	Jeroen van de Water, Bette Willis (James Cook University, Australia), and Madeleine van Oppen (Australian Institute of Marine Science).
Montipora capitata	Anthozoa (Hexacorallia)	Scleractinia	PRJna377366	GFRO00000000.1	Illumina HiSeq 2000	Trinity April-2014	2017-07-17	Normal/anormal growth; coral tissue; wild	Frazier et al. 2017
Montipora digitata	Anthozoa (Hexacorallia)	Scleractinia	SRX9277172, SRX9277178, SRX9277180, SRX9277181	GIVM00000000.1	Illumina HiSeq 4000	Trinity 2.7	2020-11-13	Wild	Da-Anoy,J. and Conaco,C. (unpublished)
Pocillopora damicornis	Anthozoa (Hexacorallia)	Scleractinia	PRJna306839	GEFF00000000.1	Illumina MiSeq	CLC Genomic Workbench v8.5	2016-06-17	Larvae (24h; 48h and 11 days post-release); wild	Zelzion et al 2016
Pocillopora verrucosa	Anthozoa (Hexacorallia)	Scleractinia	SRX6409987, SRX6409989, SRX6409989, SRX6409990	GJZD00000000.1	Illumina HiSeq 2500	TRINITY 2.5.0	2023-01-10	adult; Carrizales reef (green; brown); Boquita reef (green; brown); wild	Morales-Guerrero 2023 (in review)
Pocillpora meandrina	Anthozoa (Hexacorallia)	Scleractinia	SRS10335570	GigaDB Dataset - DOI 10.5524/102270 - Genome assembly of Pocillopora meandrin.a.	Illumina NovaSeq 6000	n.a.	2021-01-02	Single colony; coral nubbin	Stephens et al. 2022
Porites lutea	Anthozoa (Hexacorallia)	Scleractinia	SRX3517969	GGER00000000.1	PacBio RS II	Iso-seq pipeline JUNE-2017	2018-01-19	Coral tissue; wild	Pootakham,W. et al. 2018
Seriatopora caliendrum	Anthozoa (Hexacorallia)	Scleractinia	SRX9247440, SRX9247441, SRX9247443, SRX9247444	GIVG00000000.1	Illumina HiSeq 2500	Trinity 2.7	2020-11-13	Wild	Da-Anoy,J. and Conaco,C. (unpublished)
Seriatopora hystrix	Anthozoa (Hexacorallia)	Scleractinia	SRX1205899	Dryad | Data -- De novo assembly and characterization of four anthozoan (phylum Cnidaria) transcriptomes (datadryad.org)	Illumina HiSeq 2000	Trinity	2015-09-10	Whole organism	Kitchen et al. 2016
Stylophora pistillata	Anthozoa (Hexacorallia)	Scleractinia	SRX438143, SRX438229	GARY00000000.1	Illumina HiSeq; Illumina GAIIx	Oases 1.0	2014-03-03	Adult; whole-tissue	Liew,Y.J. et al. 2014
Corynactis australis	Anthozoa (Hexacorallia)	Corallimorpharia	SRX1605875, SRX1608760, SRX1608761	GELM00000000.1	Illumina HiSeq 2500	Trinity r2013_08_14	2016-11-01	Coral tissue; wild	Lin, MF et al. 2016
Rhodactis indosinensis	Anthozoa (Hexacorallia)	Corallimorpharia	SRX1610970, SRX1610971, SRX1610972, SRX1610973	GELO00000000.1	Illumina HiSeq 2500	Trinity r2013_08_14	2016-11-01	Coral tissue; wild	Lin, MF et al. 2016
Ricordea yuma	Anthozoa (Hexacorallia)	Corallimorpharia	SRX1610952, SRX1610963, SRX1610966	GELN00000000.1	Illumina HiSeq 2500	Trinity r2013_08_14	2016-11-01	Coral tissue; wild	Lin, MF et al. 2016
Actinia tenebrosa	Anthozoa (Hexacorallia)	Actiniaria	SRX1253004	GEVE00000000.1	Illumina HiSeq 2000	Trinity r20140717	2016-07-21	Adult; red morphotype; whole body; wild	Prentis et al. 2018
Anemonia viridis	Anthozoa (Hexacorallia)	Actiniaria	PRJna448978	GHCD01000000.1	IonTorrent	Trinity 2.0.6	2018-12-11	Tissue; 12 adult polyps; body wall; oral disc and mouth piece	Urbarova et al. 2019
Anemonia viridis	Anthozoa (Hexacorallia)	Actiniaria	PRJna448978	GGLT00000000.1	IonTorrent	Trinity 2.0.6	2018-10-03	Tissue; 12 adult polyps; body wall; oral disc and mouth piece	Urbarova et al. 2019
Anthopleura elegantissima	Anthozoa (Hexacorallia)	Actiniaria	SRX1205769	Dryad | Data -- De novo assembly and characterization of four anthozoan (phylum Cnidaria) transcriptomes (datadryad.org)	Illumina HiSeq 2000	Trinity	2015-09-10	Whole organism	Kitchen et al. 2016
Anthopleura elegantissima	Anthozoa (Hexacorallia)	Actiniaria	SRX755909	GBYC00000000.1	Illumina HiSeq 2500	Trinity 2013-11-10	2015-01-22	Acrorhagi; non-agressive polyps	Macrander et al. 2015
Anthopleura elegantissima	Anthozoa (Hexacorallia)	Actiniaria	SRX754678	GBXJ00000000.1	Illumina HiSeq 2500	Trinity 2013-11-10	2015-01-22	Acrorhagi; agressive polyps	Macrander et al. 2015
Edwardsiella carnea	Anthozoa (Hexacorallia)	Actiniaria	SRX3570662	GGGB00000000.1	Illumina HiSeq 2500	Trinity 130912	2018-09-14	Six parasitic larvae; whole body	Dnyansagar et al. 2019
Edwardsiella carnea	Anthozoa (Hexacorallia)	Actiniaria	SRX3570663	GGGD00000000.1	Illumina HiSeq 2000	Trinity 130912	2018-09-14	Adult; whole body	Dnyansagar et al. 2019
Entacmaea quadricolor	Anthozoa (Hexacorallia)	Actiniaria	SRX10662938	GJFF00000000.1	Illumina NovaSeq 6000	Trinity v2.11.0	2022-04-19	Adult; tentacles; wild	Kashimoto,R. 2022
Heteractis aurora	Anthozoa (Hexacorallia)	Actiniaria	SRX10662934	GJFG00000000.1	Illumina NovaSeq 6001	Trinity v2.11.1	2022-04-19	Adult; tentacles; wild	Kashimoto,R. 2023
Heteractis crispa	Anthozoa (Hexacorallia)	Actiniaria	SRX10662942	GJFA00000000.1	Illumina NovaSeq 6001	Trinity v2.11.1	2022-04-19	Adult; tentacles; wild	Kashimoto,R. 2023
Heteractis magnifica	Anthozoa (Hexacorallia)	Actiniaria	SRX10662939	GJFJ00000000.1	Illumina NovaSeq 6001	Trinity v2.11.1	2022-04-19	Adult; tentacles; wild	Kashimoto,R. 2023
Metridium senile	Anthozoa (Hexacorallia)	Actiniaria	SRX3570661	GGGC00000000.1	Illumina HiSeq 2000	Trinity 130912	2019-02-27	Adult; whole body	Praher et al. 2021
Nematostella vectensis	Anthozoa (Hexacorallia)	Actiniaria	SRX315372	GAMZ00000000.1	Illumina HiSeq 2000	Velvet/Oases Velvet 1.1; Oases 0.2	2014-01-09	Adult: wild	Fidler et al. 2014
Scolanthus callimorphus	Anthozoa (Hexacorallia)	Actiniaria	SRX3570660	GGGE00000000.1	Illumina HiSeq 2000	Trinity 130912	2019-02-27	Whole body; wild (seabed)	Praher et al. 2021
Stichodactyla gigantea	Anthozoa (Hexacorallia)	Actiniaria	SRX10662941	GJFK00000000.1	Illumina NovaSeq 6001	Trinity v2.11.1	2022-04-19	Adult; tentacles; wild	Kashimoto,R. 2023
Stichodactyla haddoni	Anthozoa (Hexacorallia)	Actiniaria	SRX10662942	GJFH00000000.1	Illumina NovaSeq 6001	Trinity v2.11.1	2022-04-19	Adult; tentacles; wild	Kashimoto,R. 2023
Stichodactyla helianthus	Anthozoa (Hexacorallia)	Actiniaria	SRX4047092	GGNY00000000.1	Illumina NextSeq 500	Trinity 2.0.6	2018-05-22	Adult; whole body (mainly tentacles and column)	Rivera-de-Torre et al. 2018
Stichodactyla mertensii	Anthozoa (Hexacorallia)	Actiniaria	SRX10662940	GJFE00000000.1	Illumina NovaSeq 6000	Trinity v2.11.0	2022-04-19	Adult; tentacles; wild	Kashimoto,R. 2022
Palythoa caribaeorum	Anthozoa (Hexacorallia)	Zoantharia	SRX1752363; SRX1752447	GESO00000000.1	Illumina HiSeq	Trinity FEB-2014	2016-06-01	Healthy/bleached; whole organism; 25-27ºC; 3m depth	Huang et al. 2017
Palythoa sp. QL-2018	Anthozoa (Hexacorallia)	Zoantharia	SRX4482659	GGUI00000000.1	BGISEQ-500	Trinity 2.0.6	2016-04-09	Whole organism; adult; wild; 25-27ºC; 3m depth	Liao et al. 2019
Protopalythoa variabilis	Anthozoa (Hexacorallia)	Zoantharia	SRX978667	GCVI00000000.1	Illumina HiSeq	Trinity April-2014	2016-04-11	Whole organism; wild; adult	Huang et al. 2016
Zoanthus sp. QL-2018	Anthozoa (Hexacorallia)	Zoantharia	SRX4451221; SRX4451222	GGTW00000000.1	BGISEQ-500	Trinity 2.0.6	2018-09-07	Whole organism; adult; wild; 25-27ºC; 3m depth	Liao et al. 2019
Pachycerianthus borealis	Anthozoa (Ceriantharia)	Spirularia	SAMEA55117918	HAGY00000000.1	Illumina HiSeq2500	Trinity v.2	2017-08-15	n.a.	Kayal et al. 2017
Briareum asbestinum	Anthozoa (Octocorallia)	Scleralcyon.a.cea	SRX4732826	GHBD00000000.2	Illumina NextSeq	NCGAS transcriptome assembly pipeline may 2018	15-AUG-2019	Tissue removed from colony; wild; 20-60ft depth	Rivera-Garcia et al. 2019
Calyptrophora lyra	Anthozoa (Octocorallia)	Scleralcyon.a.cea	SRX11723014	GJII00000000.1	Illumina NovaSeq 6000	Trinity r20140717	2022-03-17	Polyps; deep sea	Ryu,T. et al. 2023
Chrysogorgia stellata	Anthozoa (Octocorallia)	Scleralcyon.a.cea	SRX11723011	GJIJ00000000.1	Illumina NovaSeq 6000	Trinity r20140717	2022-03-17	Polyps; deep sea	Ryu,T. et al. 2023
Heliopora coerulea	Anthozoa (Octocorallia)	Scleralcyon.a.cea	SRX3108594; SRX3108593; SRX3108592	GFVH00000000.1	Illumina HiSeq 2000	Trinity Trinity software V.2.1.1	2018-03-07	Polyp; adult; 28ºC 24h; 28ºC 3 weeks; 31ºC 24h	Guzman,C. et al. 2018
Renilla muelleri	Anthozoa (Octocorallia)	Scleralcyon.a.cea	SRX15939167	GJZZ00000000.1	Illumina MiSeq	Trinity MAY-201	02-AUG-2022	2 animals; whole body	Tzertzinis et al. 2022
Rhodaniridogorgia sp.	Anthozoa (Octocorallia)	Scleralcyon.a.cea	SRX11723341	GJIH00000000.1	Illumina NovaSeq 6000	Trinity r20140717	2022-03-17	Polyps; deep sea	Ryu,T. (unpublished)
Clavularia sp	Anthozoa (Octocorallia)	Malacalcyon.a.cea	SRX4929534; SRX4929533	GHAW00000000.1	Illumina MiSeq	Trinity v2.3.2	2018-11-14	Polyp head and body; laboratory culture	Khalturin,K. et al. 2019
Eleutherobia rubra	Anthozoa (Octocorallia)	Malacalcyon.a.cea	SRX5290720	GHFI00000000.1	Illumina HiSeq 3000	Trinity 2.3.2	12-FEB-2019	Polyparium; wild	Ryu,T.. 2019
Scleronephthya gracillima	Anthozoa (Octocorallia)	Malacalcyon.a.cea	SRX11320880	GJHC00000000.1	454 GS FLX Titanium	GS De Novo Assembler 2.8	2021-07-28	Polyp; wild (20m depth)	Woo,S. et al 2017
Xenia sp. KK-2018	Anthozoa (Octocorallia)	Malacalcyon.a.cea	SRX4940275, SRX4940274, SRX4940273; SRX4940272	GHBC00000000.1	Illumina HiSeq	Trinity v2.3.2	2019-01-28	Polyp head and body; laboratory culture; adult; +25ºC	Khalturin,K. et al. 2019
Aurelia aurita	Scyphozoa	Rhizostomeae	PRJna494062	GHAS00000000.1	Illumina HiSeq 2500	Trinity r20140717	14-FEB-2019	Ectoderm (muscle layer and upper bell surface); male gonad; planula; tentacles (distal part); bell edge (ectoderm and canal); mesoglea cells; endoderm (canal system)	Khalturin et al. 2019
Cassiopea andromeda	Scyphozoa	Rhizostomeae	SRX7088781, SRX7088780	GJJJ00000000.1	Illumina HiSeq 2000	Trinity 2.13.1	03-OCT-2022	Young (2 months); oral arms; wild; 22ºC	Gacesa et al( in review)
Chrysaora quinquecirrha	Scyphozoa	Semaeostomeae	SRX6712222	GILX00000000.1	Illumina NovaSeq 6000	Trinity v2.8.4	29-APR-2020	Muscle	Xia et al. 2020
Nemopilema nomurai	Scyphozoa	Rhizostomeae	SRX4928470; SRX4928469; SRX4928468	GHAR00000000.1	Illumina HiSeq 2500	Trinity r20140717	2019-01-28	Juvenile whole body (4 animals); polyp and ephyra	Khalturin et al. 2019
Rhopilema esculentum	Scyphozoa	Rhizostomeae	PRJna394637	GGZZ00000000.1	Illumina HiSeq 2000	Trinity Sept-2017	31-OCT-2019	Whole polyp; early and late strobila; whole ephyra (2 temperatures)	Ge et al. 2018
Clytia hemisphaerica	Hydrozoa (Hydroidolin.a.)	Leptothecata	SAMEA5615246	HAMU00000000.1	genome guided transcriptome	USC Genomics Center + GATC Biotech Sequencing Technology: Trinity.	07-SEP-2019	n.a.	Horin,C. (unpublished)
Dynamena pumila	Hydrozoa (Hydroidolin.a.)	Leptothecata	SRX5733594	GHMC00000000.1	Illumina HiSeq 4000	Trinity v. 2.4.0	29-MAY-2019	Embryonic and larvae tissues; wild	Kremnyov et al. 2020
Hydra oligactis	Hydrozoa (Hydroidolin.a.)	Anthoathecata	PRJna559195	GHUC00000000.1	Illumina HiSeq	Trinity 2.2.0	08-SEP-2020	Male; whole body; cold sensitive/resistant	Sun et al. 2020
Hydra vulgaris	Hydrozoa (Hydroidolin.a.)	Anthoathecata	PRJna497966	GHHG00000000.1	Illumina HiSeq 2000	Trinity 2.1.1	2019-03-13	Laboratory culture; various tissues (body collumn; foot; head; tentacle and whole polyp)	Siebert et al. 2019
Hydractinia symbiolongicarpus	Hydrozoa (Hydroidolin.a.)	Anthoathecata	SRX14251343	GJUZ00000000.1	Illumina NovaSeq 6000	Trinity 2.8.5	2022-03-17	Colony; laboratory strain; 40 feeding polyps + 10 mature female reproductive polyps	Klompen et al. 2022
Millepora complanata	Hydrozoa (Hydroidolin.a.)	Anthoathecata	SAMN11026413	GIXI00000000.1	Illumina NextSeq500	SPAdes JAN-2019	30-AUG-2022	Bleached/normal	Hernandez-Elizarraga et al. 2021
Millepora sp. RR-2016	Hydrozoa (Hydroidolin.a.)	Anthoathecata	SAMN05968780	GFGV00000000.1	Illumina HiSeq	Trinity 2.1.1	2018-03-07	Colony; depth 0.5 m; wild	Ortiz-Gonzalez et al. 2016
Millepora squarrosa	Hydrozoa (Hydroidolin.a.)	Anthoathecata	SAMN05968779	GFGU00000000.1	Illumina HiSeq	Trinity 2.1.1	2018-03-07	Colony; depth 3-5 m; wild	Ortiz-Gonzalez et al. 2016
Phialella quadrata	Hydrozoa (Hydroidolin.a.)	Leptothecata	SRX16055859	GKAK00000000.1	Illumina HiSeq 2500	Trinity v2.11.0	2023-01-09	Pooled male and female; whole body	Raghavan et al. 2022
Physalia physalis	Hydrozoa (Hydroidolin.a.)	Siphonophorae	SRX4942932	GHBB00000000.1	Illumina HiSeq 2500	Trinity r20131110	2019-01-28	Mature floating colony; wild; +18ºC	Khalturin et al. 2019
Podocoryna carnea	Hydrozoa (Hydroidolin.a.)	Anthoathecata	PRJna744579	GJNL00000000.1	Illumina NovaSeq 6000	Trinity 2.13.0	2022-11-21	Non-competent planulae; Non-reproductive polyps (female); Reproductive polyps with bud stages 1 and 2 (male); Reproductive polyps with diverse bud stages (female)	Travert et al. 2022
Porpita porpita	Hydrozoa (Hydroidolin.a.)	Anthoathecata	SRX4941822	GHBA00000000.1	Illumina HiSeq 2500	Trinity r20131110	2019-01-28	Mature floating colony; wild; +18ºC	Khalturin et al. 2019
Rathkea octopunctata	Hydrozoa (Hydroidolin.a.)	Anthoathecata	SRX16055863	GKAO00000000.1	Illumina HiSeq 2500	Trinity v2.11.0	2023-01-09	Pooled male and female; whole body	Raghavan et al. 2022
Turritopsis sp. SK-2016	Hydrozoa (Hydroidolin.a.)	Anthoathecata	PRJDB4516	IAAF00000000.1	Illumina HiSeq 2000	Trinity v. r20140717	17-AUG-2016	Whole body (immature medusa; dumpling; polyp)	Hasegawa et al. 2016
Velella velella	Hydrozoa (Hydroidolin.a.)	Anthoathecata	SRX4941821	GHAZ00000000.1	Illumina HiSeq 2500	Trinity r20131110	2019-01-28	Mature floating colony; wild; +18ºC	Khalturin et al. 2019
Alatina alata	Cubozoa	Carybdeida	PRJna312373	GEUJ00000000.1	Illumina HiSeq 2500	Trinity trinityrnaseq_r20131110	2016-07-05	Wild; ovulating female (gastric cirri; ovaries; tentacles; rhopalium) and planulae larvae	Lewis Ames et al. 2016
Chironex yamaguchii	Cubozoa	Chirodropida	SRX4928708; SRX4928707; SRX4928706; SRX4928705	GHAX00000000.1	Illumina HiSeq 2500	Trinity r20140717	2019-01-28	Wild; adult; +28ºC; various tissues (ropalia (mix of 7); tentacles; jellyfish (without tentaclea and ropalia); muscle layer)	Khalturin et al. 2019
Copula sivickisi	Cubozoa	Carybdeida	SRX4942933	GHBG00000000.1	Illumina HiSeq 2500	Trinity r20131110	2019-01-28	Adult jellyfish (12 animals); wild; +28ºC	Khalturin et al. 2019
Morbakka virulenta	Cubozoa	Carybdeida	SRX4815038, SRX4815039	GHAF00000000.1	Illumina MiSeq	Trinity r20140717	2018-11-08	Laboratory culture; 15 polyps and 7 juvenile jellyfish	Khalturin et al. 2019
Tripedalia cystophora	Cubozoa	Carybdeida	PRJna498176	GHAQ00000000.1	Illumina HiSeq 2500	Trinity r20140717	2019-01-28	Laboratory culture; various tissues (polyp; jellyfish after metamorfosis; adult); +25ºC; male	Khalturin et al. 2019
Calvadosia cruxmelitensis	Staurozoa	Stauromedusae	ERX2300129	HAHC00000000.1	Illumina MiSeq	Trinity v.2	29-SEP-2017	Adult	Kayal et al. 2017
Craterolophus convolvulus	Staurozoa	Stauromedusae	ERX2300131	HAGZ00000000.1	Illumina HiSeq2500	Trinity v.2	29-SEP-2017	Wild	Kayal et al. 2017
Haliclystus auricula	Staurozoa	Stauromedusae	ERX2300132	HAHA00000000.1	Illumina HiSeq2500	Trinity v.2	29-SEP-2017	na	Kayal et al. 2017
Haliclystus sanjuanensis	Staurozoa	Stauromedusae	ERS1511599	HAHB00000000.1	Illumina MiSeq	Trinity v.2	29-SEP-2017	Wild	Kayal et al. 2017
Lucernaria quadricornis	Staurozoa	Stauromedusae	ERX2300133	HAHD00000000.1	Illumina HiSeq2500	Trinity v.2	29-SEP-2017	Wild	Kayal et al. 2017
na - not available

## Sheet: Cnidaria Genomes
Species	Class (Subclass)	Order	Date	Genome Assembly	Submiter	Total sequence length	Total ungapped length	Gaps between scaffolds	Number of scaffolds	Scaffold N50	Scaffold L50	Number of contigs	Contig N50	Contig L50	Total number of chromosomes and plasmids	Number of component sequences (WGS or clone)	Sequencer	Assembler	BioSample	Sample Information	Assembly level
Actinia equina	Anthozoa (Hexacorallia)	Actiniaria	2020-03-02	GCA_011057435.1	Liverpool John Moores University	409,058,306	409,058,306	na	na	na	na	1.486	492.607	248	0	1.486	PacBio Sequel	SMARTdenovo v. DEC-2018	SAMN09602970	Red column and red pedal disc, adult, interdital, whole body	Contig
Actinia tenebrosa	Anthozoa (Hexacorallia)	Actiniaria	2019-11-06	GCA_009602425.1	QUT	238,200,427	214,609,920	0	4.003	188.789	380	30.164	13.051	4.61	1	4.003	Illumina HiSeq	AllPaths v. 2018-09-05	SAMN10439458	Tentacle, column; adult; wild	Scaffold
Anemonia viridis	Anthozoa (Hexacorallia)	Actiniaria	2018-08-01	GCA_900234385.1	UIT	400,604,393	396,841,637	0	1,095,173	2.087	37.917	1,164,058	1.315	59.52	0	1,095,173	n.a.	n.a.	SAMEA104356964	n.a.	Scaffold
Anthopleura sola	Anthozoa (Hexacorallia)	Actiniaria	2022-05-12	GCA_023349425.1	UCLA	288,970,335	288,960,535	0	270	10,852,815	10	368	2,720,395	36	1	270	PacBio Sequel IIe; Dovetail OmniC; Illumina NovaSeq	HiFiasm v. 0.16.1-r375; purge_dups v. 1.2.5; SALSA2 v. 2.2	SAMN24505220	Body wall; wild	Scaffold
Diadumene lineata	Anthozoa (Hexacorallia)	Actiniaria	2021-11-18	GCA_918843875.1	WELLCOME SANGER INSTITUTE	313,006,248	312,939,948	0	138	17,670,263	7	321	2,745,340	29	17	138	n.a.	n.a.	SAMEA7536572	Whole body; adult	Chromossome
Entacmaea quadricolor	Anthozoa (Hexacorallia)	Actiniaria	2022-08-27	GCA_024752375.1	Iridian Genomes	428,330,991	427,595,891	0	249.586	2.481	43.837	257.54	2.318	48.089	0	249.586	Illumina	SPAdes v. 2020	SAMN10992684	Tissue	Scaffold
Exaiptasia diaphana	Anthozoa (Hexacorallia)	Actiniaria	2015-10-28	GCA_001417965.1	KAUST	256,132,296	210,831,060	0	4.312	442.145	171	29.75	14.401	3.853	0	4.312	Illumina HiSeq; Illumina MiSeq	AllPaths v. r44837	SAMN03839803	Whole body; wild	Scaffold
Heteractis crispa	Anthozoa (Hexacorallia)	Actiniaria	2022-10-20	GCA_015164035.2	Iridian Genomes	275,015,094	274,308,384	0	166.207	2.383	29.329	174.004	2.169	33.925	0	166.207	Illumina	SPAdes v. 2021	SAMN10992670	Wild	Scaffold
Heteractis magnifica	Anthozoa (Hexacorallia)	Actiniaria	2022-09-26	GCA_011763375.2	Iridian Genomes	278,966,790	278,675,990	0	147.986	2.808	27.377	152.388	2.652	29.064	0	147.986	Illumina	SPAdes v. 2021	SAMN10992683	Tissue	Scaffold
Nematostella vectensis	Anthozoa (Hexacorallia)	Actiniaria	2022-03-23	GCA_932526225.1	WELLCOME SANGER INSTITUTE	269,418,438	269,383,238	0	47	17,865,913	7	223	2,927,189	25	15	47	n.a.	n.a.	SAMEA8534429	Whole body; adult	Chromossome
Phymanthus crucifer	Anthozoa (Hexacorallia)	Actiniaria	2022-11-30	GCA_009858155.3	Iridian Genomes	297,640,555	297,070,545	0	315.387	2.209	31.957	321.763	2.047	35.961	0	315.387	Illumina	SPAdes v. 2023	SAMN10246555	Wild	Scaffold
Stichodactyla helianthus	Anthozoa (Hexacorallia)	Actiniaria	2022-11-30	GCA_015163945.2	Iridian Genomes	297,322,833	297,053,433	0	209.545	5.578	13.376	213.156	5.181	14.435	0	209.545	Illumina	SPAdes v. 2021	SAMN10992685	Tissue	Scaffold
Stichodactyla mertensii	Anthozoa (Hexacorallia)	Actiniaria	2022-11-30	GCA_011800005.2	Iridian Genomes	294,907,392	294,571,852	0	209.211	5.521	13.351	213.497	5.016	14.739	0	209.211	Illumina	SPAdes v. 2021	SAMN10992686	Tissue; wild	Scaffold
Ricordea florida	Anthozoa (Hexacorallia)	Corallimorpharia	2023-03-28	GCA_949710005.1	WELLCOME SANGER INSTITUTE	537,866,164	537,804,364	0	55	33,962,563	7	364	2,968,506	60	17	55	PacBio,Arima	various	SAMEA9196950	Adult; whole body	Chromossome
Acropora acuminata	Anthozoa (Hexacorallia)	Scleractinia	2020-09-05	GCA_014633975.1	Atmosphere and Ocean Research Institute, The University of Tokyo	394,735,330	373,841,594	0	3.293	1,005,452	114	15.405	51.873	2.071	0	3.293	Illumina HiSeq2500	Platanus genome assembler v. 1.2.440	SAMD00186157	Sperm; wild; diploid; asexual	Scaffold
Acropora awi	Anthozoa (Hexacorallia)	Scleractinia	2020-09-05	GCA_014634005.1	Atmosphere and Ocean Research Institute, The University of Tokyo	428,844,380	371,965,253	0	2.821	1,089,856	109	33.94	22.742	4.346	0	2.821	Illumina HiSeq2500	Platanus genome assembler v. 1.2.440	SAMD00186156	Sperm; wild; diploid; asexual	Scaffold
Acropora cytherea	Anthozoa (Hexacorallia)	Scleractinia	2020-09-05	GCA_014634045.1	Atmosphere and Ocean Research Institute, The University of Tokyo	426,326,548	400,132,656	0	4.046	1,091,490	102	17.433	50.557	2.337	0	4.046	Illumina HiSeq2500	Platanus genome assembler v. 1.2.440	SAMD00186155	Sperm; wild; diploid; asexual	Scaffold
Acropora digitifera	Anthozoa (Hexacorallia)	Scleractinia	2020-09-05	GCA_014634065.1	Atmosphere and Ocean Research Institute, The University of Tokyo	415,828,151	414,059,454	0	955	1,856,312	69	1.593	1,097,941	115	0	955	Illumina HiSeq2500; PacBio	Platanus genome assembler v. 1.2.440; FALCON	SAMD00186141	Sperm; wild; diploid; asexual	Scaffold
Acropora echinata	Anthozoa (Hexacorallia)	Scleractinia	2020-09-04	GCA_014634105.1	Atmosphere and Ocean Research Institute, The University of Tokyo	401,478,809	342,332,818	0	2.002	1,917,675	60	28.82	24.392	3.872	0	2.002	Illumina HiSeq2500	Platanus genome assembler v. 1.2.440	SAMD00186154	Sperm; wild; diploid; asexual	Scaffold
Acropora florida	Anthozoa (Hexacorallia)	Scleractinia	2020-09-05	GCA_014634605.1	Atmosphere and Ocean Research Institute, The University of Tokyo	442,824,714	402,684,082	0	6.979	751.376	174	24.818	34.202	3.419	0	6.979	Illumina HiSeq2500	Platanus genome assembler v. 1.2.440	SAMD00186153	Sperm; wild; diploid; asexual	Scaffold
Acropora gemmifera	Anthozoa (Hexacorallia)	Scleractinia	2020-09-05	GCA_014634125.1	Atmosphere and Ocean Research Institute, The University of Tokyo	400,993,167	362,866,389	0	2.274	1,141,272	101	29.885	25.126	4.182	0	2.274	Illumina HiSeq2500	Platanus genome assembler v. 1.2.440	SAMD00186152	Sperm; wild; diploid; asexual	Scaffold
Acropora hyacinthus	Anthozoa (Hexacorallia)	Scleractinia	2021-10-20	GCA_020536085.1	Palumbi Lab, Stanford University	446,425,040	446,393,405	0	907	26,527,962	8	1.258	2,162,224	52	14	907	PacBio Sequel; Illumina HiSeqX	wtdbg2 v. OCT-2020; HiRise v. DEC-2020	SAMN20335437	Sperm	Chromossome
Acropora intermedia	Anthozoa (Hexacorallia)	Scleractinia	2020-09-05	GCA_014634585.1	Atmosphere and Ocean Research Institute, The University of Tokyo	416,875,905	394,883,861	0	6.224	577.312	216	20.998	40.253	2.794	0	6.224	Illumina HiSeq2500	Platanus genome assembler v. 1.2.440	SAMD00186150	Sperm; wild; diploid; asexual	Scaffold
Acropora microphthalma	Anthozoa (Hexacorallia)	Scleractinia	2020-09-05	GCA_014634165.1	Atmosphere and Ocean Research Institute, The University of Tokyo	383,861,656	348,178,861	0	4.878	1,061,150	115	19.891	36.638	2.639	0	4.878	Illumina HiSeq2500	Platanus genome assembler v. 1.2.440	SAMD00186149	Sperm; wild; diploid; asexual	Scaffold
Acropora millepora	Anthozoa (Hexacorallia)	Scleractinia	2020-07-29	GCA_013753865.1	Columbia	475,381,253	475,342,477	0	854	19,840,543	9	1.251	1,091,365	129	14	854	PacBio	FALCON v. AUG-2019	SAMN14973899	Whole tissue; adult; wild	Chromossome
Acropora muricata	Anthozoa (Hexacorallia)	Scleractinia	2020-09-05	GCA_014634545.1	Atmosphere and Ocean Research Institute, The University of Tokyo	420,731,913	392,078,996	0	6.861	574.627	217	22.492	38.011	2.913	0	6.861	Illumina HiSeq2500	Platanus genome assembler v. 1.2.440	SAMD00186148	Sperm; wild; diploid; asexual	Scaffold
Acropora nasuta	Anthozoa (Hexacorallia)	Scleractinia	2020-09-05	GCA_014634205.1	Atmosphere and Ocean Research Institute, The University of Tokyo	416,422,065	386,463,596	0	4.717	1,051,962	110	19.717	40.13	2.829	0	4.717	Illumina HiSeq2500	Platanus genome assembler v. 1.2.440	SAMD00186147	Sperm; wild; diploid; asexual	Scaffold
Acropora palmata	Anthozoa (Hexacorallia)	Scleractinia	2022-11-02	GCA_025960835.1	Pennsylvania State University	304,252,072	304,059,572	0	441	6,820,020	16	2.366	230.835	400	0	441	Illumina HiSeq; PacBio Sequel	CANU v. 1.5; SOAPdenovo2 v. 2.04-r240; DBG2OLC v. June-2015; QuickMerge v. June-2017; Dovetail Chicago v. May-2018; Dovetail HiC v. May-2018	SAMN09283722	Whole animal; adult; wild	Scaffold
Acropora selago	Anthozoa (Hexacorallia)	Scleractinia	2020-09-05	GCA_014634525.1	Atmosphere and Ocean Research Institute, The University of Tokyo	392,938,768	368,541,612	0	5.816	657.172	173	22.141	34.309	3.14	0	5.816	Illumina HiSeq2500	Platanus genome assembler v. 1.2.440	SAMD00186146	Whole animal; adult; wild	Scaffold
Acropora tenuis	Anthozoa (Hexacorallia)	Scleractinia	2020-09-05	GCA_014633955.1	Atmosphere and Ocean Research Institute, The University of Tokyo	403,138,309	373,348,413	0	1.538	1,165,953	101	25.455	27.215	3.979	0	1.538	Illumina HiSeq2501	Platanus genome assembler v. 1.2.440	SAMD00178855	Sperm; wild; diploid; asexual	Scaffold
Acropora yongei	Anthozoa (Hexacorallia)	Scleractinia	2020-09-05	GCA_014634225.1	Atmosphere and Ocean Research Institute, The University of Tokyo	438,047,505	408,542,223	0	1.01	3,033,871	45	18.271	45.501	2.542	0	1.01	Illumina HiSeq2500	Platanus genome assembler v. 1.2.440	SAMD00186145	Sperm; wild; diploid; asexual	Scaffold
Astreopora myriophthalma	Anthozoa (Hexacorallia)	Scleractinia	2020-09-04	GCA_014634185.1	Atmosphere and Ocean Research Institute, The University of Tokyo	373,482,476	353,413,636	0	1.149	1,634,538	63	20.82	31.248	3.365	0	1.149	Illumina HiSeq2500	Platanus genome assembler v. 1.2.440	SAMD00186144	Sperm; wild; diploid; asexual	Scaffold
Blastomussa wellsi	Anthozoa (Hexacorallia)	Scleractinia	2022-12-21	GCA_947652115.1	WELLCOME SANGER INSTITUTE	368,009,085	367,733,085	0	135	27,335,774	6	1.515	418.556	273	15	135	PacBio,Arima2	various	SAMEA8576599	Adult; whole body; hermaphrodite and monoecious	Chromossome
Catalaphyllia jardinei	Anthozoa (Hexacorallia)	Scleractinia	2022-06-07	GCA_022496165.2	The Chinese University of Hong Kong	651,363,123	615,150,253	0	38.168	28,947,999	9	70.828	20.569	8.242	14	38.168	Illumina HiSeq	HiRise v. 2020-12-15	SAMN17141194	Whole body; wild	Chromossome
Cladopsammia gracilis	Anthozoa (Hexacorallia)	Scleractinia	2022-03-03	GCA_022457155.1	South China Sea Institute of Oceanography	878,658,226	878,658,226	na	n.a.	n.a.	n.a.	1.623	1,308,184	220	0	1.623	PacBio Sequel; DNBSEQ	FALCON v. 3.0	SAMN22814980	Body; wild	Contig
Dendrophyllia cribrosa	Anthozoa (Hexacorallia)	Scleractinia	2022-07-08	GCA_024195265.1	Genome Research Foundation	627,238,274	626,940,274	0	22	48,620,881	6	618	2,020,450	99	0	22	PacBio RSII	FALCON-Unzip v. 1.3.7	SAMN23377876	Adult; whole body, single colony	Scaffold
Desmophyllum pertusum	Anthozoa (Hexacorallia)	Scleractinia	2023-03-08	GCA_029204205.1	Lehigh University	556,858,542	555,472,529	0	2.858	1,614,486	83	5.755	438.598	369	0	5.755	PacBio Sequel; Illumina HiSeq	flye v. 2.9; wtdbg2 v. 2.5; FALCON v. JUNE-2019; NextPolish v. 1.3.1; purge_dups v. 1.2.3; quickmerge v. 0.3; SALSA2 v. 2.2	SAMN31822850	Polyp; wild; 514m	Scaffold
Galaxea fascicularis	Anthozoa (Hexacorallia)	Scleractinia	2023-02-03	GCA_948470475.1	WELLCOME SANGER INSTITUTE	416,866,986	416,794,386	0	178	33,853,504	6	541	1,749,000	68	14	178	PacBio,Illumina	various	SAMEA8576633	Adult, female, wild	Chromossome
Montipora cactus	Anthozoa (Hexacorallia)	Scleractinia	2020-09-05	GCA_014634245.1	Atmosphere and Ocean Research Institute, The University of Tokyo	652,738,455	600,961,335	0	4.925	898.511	220	43.554	26.103	6.732	0	4.925	Illumina HiSeq2500	Platanus genome assembler v. 1.2.440	SAMD00186143	Sperm; wild; diploid; asexual	Scaffold
Montipora capitata	Anthozoa (Hexacorallia)	Scleractinia	2019-07-02	GCA_006542545.1	University of Hawaii	614,509,607	571,886,739	0	27.865	185.537	747	50.174	24.266	6.689	0	27.865	Illumina HiSeq	Supernova v. 2.1.1	SAMN10221787	Sperm; wild; diploid; sexual	Scaffold
Montipora efflorescens	Anthozoa (Hexacorallia)	Scleractinia	2020-09-05	GCA_014634505.1	Atmosphere and Ocean Research Institute, The University of Tokyo	643,322,625	585,515,603	0	5.162	1,132,343	170	43.268	24.965	6.917	0	5.162	Illumina HiSeq2500	Platanus genome assembler v. 1.2.440	SAMD00186142	Sperm; wild; diploid; sexual	Scaffold
Montipora sp. Colony 1 RG-2022	Anthozoa (Hexacorallia)	Scleractinia	2022-04-22	GCA_023091755.1	University of California Santa Cruz	514,221,667	514,221,667	na	n.a.	n.a.	n.a.	18.549	47.391	3.091	0	18.549	Illumina HiSeq; Nanopore	wtdgb2 v. 2.0	SAMN26442120	Tissue; colony	Contig
Orbicella faveolata	Anthozoa (Hexacorallia)	Scleractinia	2017-03-20	GCA_002042975.1	Smithsonian Tropical Research Institute	485,548,939	356,014,643	0	1.933	1,162,446	124	55.729	12.468	7.434	1	1.933	Illumina HiSeq; Illumina MiSeq	ABySS v. Jun 2014	SAMN06562666	Whole organism; adult; hermaphrodite	Scaffold
Pachyseris speciosa	Anthozoa (Hexacorallia)	Scleractinia	2021-01-05	GCA_016490735.1	Reef Future Genomics (ReFuGe 2020) Consortium	984,430,632	984,430,632	na	n.a.	n.a.	n.a.	2.368	766.649	379	0	2.368	PacBio	CANU v. 1.5	SAMN17108255	Single colony	Contig
Platygyra sinensis	Anthozoa (Hexacorallia)	Scleractinia	2021-08-27	GCA_019787425.1	National Science and Technology Development Agency	1,096,359,891	1,096,359,891	na	n.a.	n.a.	n.a.	56.369	32.425	9.373	0	56.369	PacBio Sequel	Flye v. 2.83	SAMN19654032	Egg; wild	Contig
Pocillopora damicornis	Anthozoa (Hexacorallia)	Scleractinia	2018-10-31	GCA_003704095.1	University of Miami	234,350,878	225,744,106	0	4.393	326.133	198	53.034	25.941	2.282	1	4.393	Illumina	Dovetail HiRise Assembly v. Feb-2017	SAMN09007954	Whole animal; wild	Scaffold
Pocillopora verrucosa	Anthozoa (Hexacorallia)	Scleractinia	2020-09-11	GCA_014529365.1	University of Konstanz	380,505,547	380,025,475	0	18.268	333.696	326	25.712	75.683	1.402	0	18.268	Illumina HiSeq	DISCOVAR v. 11-11-2018	SAMN12147516	Body; wild	Scaffold
Porites australiensis	Anthozoa (Hexacorallia)	Scleractinia	2022-01-14	GCA_022179025.1	Marine Genomics Unit, Okinawa Institute of Science and Technology	576,510,620	520,609,955	0	4.983	554.882	282	49.83	17.662	8.46	0	4.983	Illumina MiSeq	Newbler v. 2.8; SSPACE v. 3.0	SAMD00039992	Wild; diploid; sexual	Scaffold
Porites rus	Anthozoa (Hexacorallia)	Scleractinia	2018-05-28	GCA_900290455.1	CEBITEC	470,011,093	332,192,987	0	14.982	137.187	913	81.422	5.319	18.614	0	14.982	n.a.	n.a.	SAMEA104590932	Aquarium; colony	Scaffold
Stylophora pistillata	Anthozoa (Hexacorallia)	Scleractinia	2017-10-17	GCA_002571385.2	KAUST	397,604,852	355,726,647	0	5.513	460.16	243	37.262	20.684	4.737	1	5.513	Illumina HiSeq	AllPaths v. r44837	SAMN03491624	Whole animal; wild	Scaffold
Antipathozoanthus obscurus	Anthozoa (Hexacorallia)	Zoantharia	2022-08-24	GCA_024741335.1	Iridian Genomes	501,183,593	501,173,293	0	610.62	816	209.805	610.732	816	209.828	0	610.62	Illumina	SPAdes v. 2021	SAMN14247556	Whole organism	Scaffold
Antipathozoanthus remengesaui	Anthozoa (Hexacorallia)	Zoantharia	2022-09-27	GCA_025434805.1	Iridian Genomes	492,361,077	492,225,017	0	229.473	3.493	39.333	230.929	3.453	39.84	0	229.473	Illumina	SPAdes v. 2021	SAMN14247564	Whole organism	Scaffold
Bergia puertoricense	Anthozoa (Hexacorallia)	Zoantharia	2022-11-14	GCA_026167885.1	Iridian Genomes	485,766,386	484,240,402	0	222.172	3.882	33.09	237.793	3.263	39.811	0	222.172	Illumina	SPAdes v. 2021	SAMN16114168	Adult; muscle	Scaffold
Bergia sp. 'catenularis'	Anthozoa (Hexacorallia)	Zoantharia	2022-09-27	GCA_025434825.1	Iridian Genomes	505,133,066	503,472,978	0	259.229	3.346	39.314	276.452	2.795	48.233	0	259.229	Illumina	SPAdes v. 2021	SAMN16093687	Adult; whole organism	Scaffold
Epizoanthus fatuus	Anthozoa (Hexacorallia)	Zoantharia	2022-09-27	GCA_025434785.1	Iridian Genomes	690,968,272	690,925,772	0	1,404,993	557	260.072	1,406,255	555	261.153	0	1,404,993	Illumina	SPAdes v. 2022	SAMN28965536	Adult; tissue	Scaffold
Epizoanthus illoricatus	Anthozoa (Hexacorallia)	Zoantharia	2022-11-30	GCA_026546655.1	Iridian Genomes	566,019,393	565,248,633	0	306.368	2.832	53.255	314.135	2.667	57.775	0	306.368	Illumina	SPAdes v. 2021	SAMN14247565	Whole organism	Scaffold
Epizoanthus planus	Anthozoa (Hexacorallia)	Zoantharia	2022-09-23	GCA_025388665.1	Iridian Genomes	215,922,282	215,910,112	0	272.226	775	94.655	272.615	775	94.617	0	272.226	Illumina	SPAdes v. 2021	SAMN14247565	Whole organism	Scaffold
Epizoanthus ramosus	Anthozoa (Hexacorallia)	Zoantharia	2022-11-27	GCA_026413505.1	Iridian Genomes	432,671,475	432,536,975	0	161.689	4.068	30.822	163.295	4.019	31.281	0	161.689	Illumina	SPAdes v. 2021	SAMN14247567	Whole organism	Scaffold
Epizoanthus rinbou	Anthozoa (Hexacorallia)	Zoantharia	2022-09-30	GCA_025505405.1	Iridian Genomes	374,392,259	374,333,729	0	158.821	3.33	32.667	159.481	3.312	32.901	0	158.821	Illumina	SPAdes v. 2021	SAMN16114372	Adult; whole organism	Scaffold
Epizoanthus scotinus	Anthozoa (Hexacorallia)	Zoantharia	2022-08-28	GCA_024757865.1	Iridian Genomes	396,351,196	395,413,025	0	194.961	3.07	36.497	204.428	2.897	38.986	0	194.961	Illumina	SPAdes v. 2021	SAMN16093760	Adult; whole organism	Scaffold
Epizoanthus stellaris	Anthozoa (Hexacorallia)	Zoantharia	2022-09-26	GCA_025403545.1	Iridian Genomes	768,013,631	767,781,193	0	924.661	1.939	95.551	930.103	1.918	96.916	0	924.661	Illumina	SPAdes v. 2022	SAMN30173729	Tissue; adult	Scaffold
Hydrozoanthus antumbrosus	Anthozoa (Hexacorallia)	Zoantharia	2022-11-21	GCA_026260235.1	Iridian Genomes	372,657,702	372,040,211	0	83.614	12.926	8.171	90.072	11.018	9.585	0	83.614	Illumina	SPAdes v. 2021	SAMN16114181	Adult; whole animal	Scaffold
Hydrozoanthus gracilis	Anthozoa (Hexacorallia)	Zoantharia	2022-09-23	GCA_025388745.1	Iridian Genomes	461,816,543	460,530,976	0	262.919	2.641	43.313	275.871	2.35	51.415	0	262.919	Illumina	SPAdes v. 2021	SAMN16114379	Adult; whole organism	Scaffold
Hydrozoanthus tunicans	Anthozoa (Hexacorallia)	Zoantharia	2022-11-27	GCA_026413305.1	Iridian Genomes	373,613,569	373,029,922	0	147.071	12.644	8.344	153.203	10.921	9.711	0	147.071	Illumina	SPAdes v. 2021	SAMN15510275	Adult; muscle	Scaffold
Isaurus tuberculatus	Anthozoa (Hexacorallia)	Zoantharia	2023-06-01	GCA_025447995.2	Iridian Genomes	460,552,712	460,024,533	0	529.436	3.157	31.623	536.875	2.916	34.291	0	529.436	Illumina	SPAdes v. 2023	SAMN30173715	Adult; tissue	Scaffold
Paleozoanthus reticulatus	Anthozoa (Hexacorallia)	Zoantharia	2022-11-30	GCA_026546615.1	Iridian Genomes	367,864,585	367,810,939	0	1,011,069	325	304.374	1,015,721	324	307.681	0	1,011,069	Illumina	SPAdes v. 2021	SAMN16093716	Adult; whole organism	Scaffold
Palythoa caribaeorum	Anthozoa (Hexacorallia)	Zoantharia	2023-05-25	GCA_026546465.2	Iridian Genomes	564,042,941	563,849,377	0	523.089	2.992	49.777	525.239	2.95	50.589	0	523.089	Illumina	SPAdes v. 2023	SAMN14247555	Whole organism	Scaffold
Palythoa grandiflora	Anthozoa (Hexacorallia)	Zoantharia	2023-06-01	GCA_026546935.1	Iridian Genomes	739,717,117	739,647,564	0	1,042,996	1.966	84.572	1,043,732	1.96	85.032	0	1,042,996	Illumina	SPAdes v. 2023	SAMN14247559	Whole organism	Scaffold
Palythoa grandis	Anthozoa (Hexacorallia)	Zoantharia	2023-06-01	GCA_025448215.2	Iridian Genomes	554,359,501	553,401,562	0	559.063	2.366	62.501	568.614	2.26	66.084	0	559.063	Illumina	SPAdes v. 2023	SAMN16111113	Adult; whole organism	Scaffold
Palythoa heliodiscus	Anthozoa (Hexacorallia)	Zoantharia	2023-06-01	GCA_025403565.2	Iridian Genomes	668,467,692	667,273,633	0	777.048	1.734	91.916	789.112	1.674	98.331	0	777.048	Illumina	SPAdes v. 2023	SAMN14247558	Whole organism	Scaffold
Parazoanthus atlanticus	Anthozoa (Hexacorallia)	Zoantharia	2023-06-07	GCA_025448195.2	Iridian Genomes	592,849,034	592,799,224	0	619.697	2.987	50.513	620.421	2.971	50.814	0	619.697	Illumina	SPAdes v. 2022	SAMN28964999	Adult; tissue	Scaffold
Parazoanthus darwini	Anthozoa (Hexacorallia)	Zoantharia	2022-09-26	GCA_025403605.1	Iridian Genomes	549,208,561	549,182,789	0	795.642	2.031	59.808	795.921	2.028	59.973	0	795.642	Illumina	SPAdes v. 2021	SAMN16114170	Adult; whole organism	Scaffold
Parazoanthus swiftii	Anthozoa (Hexacorallia)	Zoantharia	2022-09-26	GCA_025403585.1	Iridian Genomes	593,601,463	592,614,004	0	735.458	3.655	33.037	745.631	3.15	38.833	0	735.458	Illumina	SPAdes v. 2021	SAMN16114178	Adult; muscle	Scaffold
Umimayanthus chanpuru	Anthozoa (Hexacorallia)	Zoantharia	2022-09-27	GCA_025448255.1	Iridian Genomes	918,735,318	918,035,755	0	1,257,329	1.426	146.919	1,264,724	1.405	152.638	0	1,257,329	Illumina	SPAdes v. 2021	SAMN16093149	Adult; tissue	Scaffold
Umimayanthus kanabou	Anthozoa (Hexacorallia)	Zoantharia	2022-09-26	GCA_025403525.1	Iridian Genomes	663,987,347	663,204,050	0	642.856	2.419	70.779	651.748	2.291	75.646	0	642.856	Illumina	SPAdes v. 2022	SAMN30173726	Adult; tissue	Scaffold
Zoanthus gigantus	Anthozoa (Hexacorallia)	Zoantharia	2023-06-01	GCA_025331005.2	Iridian Genomes	457,932,737	457,727,041	0	416.459	4.086	30.083	418.545	4.002	30.782	0	416.459	Illumina	SPAdes v. 2023	SAMN14247557	Whole organism	Scaffold
Zoanthus sansibaricus	Anthozoa (Hexacorallia)	Zoantharia	2023-06-07	GCA_026122405.2	Iridian Genomes	537,977,332	537,951,639	0	469.458	2.499	54.594	469.83	2.495	54.734	0	469.458	Illumina	SPAdes v. 2023	SAMN14247566	Whole organism	Scaffold
Zoanthus sociatus	Anthozoa (Hexacorallia)	Zoantharia	2023-06-07	GCA_025331085.2	Iridian Genomes	410,868,066	410,833,576	0	134.66	4.664	25.553	135.058	4.641	25.675	0	134.66	Illumina	SPAdes v. 2023	SAMN14247560	Whole organism	Scaffold
Zoanthus solanderi	Anthozoa (Hexacorallia)	Zoantharia	2023-06-07	GCA_024336925.2	Iridian Genomes	543,858,579	543,775,233	0	683.163	3.285	38.592	684.102	3.259	39.07	0	683.163	Illumina	SPAdes v. 2023	SAMN16093730	Adult; whole organism	Scaffold
Dendronephthya gigantea	Anthozoa (Octocorallia)	Malacalcyonacea	2019-03-04	GCA_004324835.1	Ulsan National Institute of Science and Technology	286,150,628	286,150,628	n.a.	n.a.	n.a.	n.a.	1.321	1,445,523	56	1	1.321	PacBio	FALCON v. 0.3.0	SAMN10516674	Adult whole colony	Contig
Paramuricea clavata	Anthozoa (Octocorallia)	Malacalcyonacea	2022-08-11	GCA_902702795.2	Centro Nacional de Análisis Genómico	606,969,498	606,183,174	0	64.145	23.918	6.967	79.709	19.152	8.558	0	64.145	n.a.	n.a.	SAMEA6085997	Mediterranean Sea: depth 20; sample size 8 cm	Scaffold
Phenganax marumi	Anthozoa (Octocorallia)	Malacalcyonacea	2022-09-25	GCA_025400095.1	Iridian Genomes	583,317,065	583,224,505	0	470.484	1.311	83.608	475.132	1.303	84.423	0	470.484	Illumina	SPAdes v. 2021	SAMN16114184	Adult; whole organism	Scaffold
Phenganax stokvisi	Anthozoa (Octocorallia)	Malacalcyonacea	2023-06-01	GCA_025400075.2	Iridian Genomes	689,040,755	688,327,630	0	540.91	1.419	91.196	563.52	1.374	97.285	0	540.91	Illumina	SPAdes v. 2023	SAMN16093713	Adult; whole organism	Scaffold
Phenganax subtilis	Anthozoa (Octocorallia)	Malacalcyonacea	2022-09-27	GCA_025434845.1	Iridian Genomes	880,046,452	879,363,951	0	1,264,191	1.082	173.4	1,290,617	1.039	183.817	0	1,264,191	Illumina	SPAdes v. 2021	SAMN15589954	Adult; whole organism	Scaffold
Trachythela sp. YZ-2020	Anthozoa (Octocorallia)	Malacalcyonacea	2020-12-21	GCA_016169945.1	Institute of Deep-Sea Science and Engineering,Chinese Academy of Sciences	578,189,354	578,189,354	na	n.a.	n.a.	n.a.	396	3,563,727	45	0	396	Oxford Nanopore	NextDenovo v. 2.2	SAMN16072316	Polyp; depth -1068	Contig
Xenia sp. Carnegie-2017	Anthozoa (Octocorallia)	Malacalcyonacea	2022-02-04	GCA_021976095.1	Carnegie Institution of Washington	222,699,550	222,505,550	0	168	14,832,246	6	556	1,122,448	57	0	168	Illumina; Nanopore; Hi-C	Canu v. 1.0	SAMN23741995	Adult; whole organism	Scaffold
Pteroeides caledonicum	Anthozoa (Octocorallia)	Scleralcyonacea	2022-11-30	GCA_026546875.1	IRIDIAN GENOMES	346,410,713	345,924,403	0	308.709	3.178	28.161	313.573	2.946	30.616	0	308.709	Illumina	SPAdes v. 2021	SAMN14247561	Whole organism	Scaffold
Renilla reniformis	Anthozoa (Octocorallia)	Scleralcyonacea	2017-04-20	GCA_900177555.1	Whitney Laboratory for Marine Bioscience	131,554,742	131,274,954	0	171.053	1.843	18.073	175.762	1.741	19.075	0	171.053	n.a.	n.a.	SAMEA103980763	n.a.	Scaffold
Virgularia gustaviana	Anthozoa (Octocorallia)	Scleralcyonacea	2022-10-20	GCA_025770025.1	Iridian Genomes	243,681,559	243,187,629	0	121.611	3.138	19.365	126.56	2.873	21.698	0	121.611	Illumina	SPAdes v. 2020	SAMN14247563	Whole organism	Scaffold
Alatina alata	Cubozoa	Carybdeida	2022-09-30	GCA_008930755.2	Iridian Genomes	1,308,494,669	1,307,788,769	0	2,005,718	919	359.63	2,012,777	918	365.689	0	2,005,718	Illumina	SPAdes v. 2021	SAMN08133470	Whole organism; wil; Caribbean Sea	Scaffold
Alatinidae sp. Z8VKAUB7J3	Cubozoa	Carybdeida	2023-06-01	GCA_010016025.2	Iridian Genomes	1,323,732,878	1,320,624,767	0	721.499	38,669,433	4	759.676	12.229	10.464	0	721.499	Illumina	SPAdes v. 2023	SAMN10138046	Whole organism; wild	Scaffold
Carybdea marsupialis	Cubozoa	Carybdeida	2023-06-01	GCA_010016065.2	Iridian Genomes	1,218,614,357	1,218,296,035	0	1,378,355	2.268	73.604	1,386,870	2.213	77.138	0	1,378,355	Illumina	SPAdes v. 2023	SAMN10138045	Whole organism; wild	Scaffold
Chironex yamaguchii	Cubozoa	Chirodropida	2022-08-24	GCA_024741275.1	Iridian Genomes	467,325,690	466,326,249	0	91.572	12.149	11.069	101.734	10.044	13.234	0	91.572	Illumina	SPAdes v. 2021	SAMN20119540	Tentacles	Scaffold
Morbakka virulenta	Cubozoa	Carybdeida	2019-01-03	GCA_003991215.1	Okinawa Institute of Science and Technology Graduate University	951,575,644	838,716,125	0	4.538	2,173,999	128	55.386	30.845	7.508	0	4.538	Illumuna MiSeq	Newbler v. 3.0; SSPACE v. 3.0; Haplomerger2 v. release_20151124	SAMN10219777	Testis; wild; adult; male	Scaffold
Tamoya ohboya	Cubozoa	Carybdeida	2023-02-09	GCA_028566775.1	Iridian Genomes	183,949,938	183,916,738	0	260.36	686	101.338	260.692	686	101.236	0	260.36	Illumina	SPAdes v. 2021	SAMN16755383	Bell	Scaffold
Bythotiara depressa	Hydrozoa (Hydroidolina)	Anthoathecata	2023-01-03	GCA_027564595.1	IRIDIAN GENOMES	1,037,087,141	1,034,873,249	0	1,070,877	2.252	106.976	1,093,311	2.07	121.661	0	1,070,877	Illumina	SPAdes v. 2021	SAMN20863999	Whole organism; adult	Scaffold
Cladonema radiatum	Hydrozoa (Hydroidolina)	Anthoathecata	2022-09-20	GCA_025330745.1	Iridian Genomes	618,598,448	617,575,908	0	337.58	2.803	56.347	347.863	2.566	62.123	0	337.58	Illumina	SPAdes v. 2021	SAMN15589955	Whole organism; polyp	Scaffold
Clytia hemisphaerica	Hydrozoa (Hydroidolina)	Leptothecata	2020-02-04	GCA_902728285.1	Institut de la Mer de Villefranche	420,978,673	416,977,219	0	1.396	1,182,947	106	3.287	376.564	325	0	1.396	n.a.	n.a.	SAMEA6473874	Adult; 3 weeks old; male	Scaffold
Craspedacusta sowerbii	Hydrozoa (Hydroidolina)	Limnomedusae	2022-11-30	GCA_003687565.2	Iridian Genomes	620,643,343	619,356,522	0	257.021	4.454	35.531	270.458	3.85	39.595	0	257.021	Illumina	SPAdes v. 2021	SAMN05463206	Whole organism	Scaffold
Hydra viridissima	Hydrozoa (Hydroidolina)	Anthoathecata	2020-09-23	GCA_014706445.1	Okayama University	284,265,305	236,593,014	0	2.677	1,079,704	73	23.87	19.52	3.456	1	2.677	Illumina MiSeq	Newbler v. 2.8	SAMN09635813	Whole tissue; adult polyp; hermaphrodite	Scaffold
Hydra vulgaris	Hydrozoa (Hydroidolina)	Anthoathecata	2022-07-13	GCA_024232925.1	University of California, Davis	922,866,716	922,807,816	0	1.514	59,555,380	7	2.103	4,663,915	56	15	1.514	Oxford Nanopore PromethION	Canu v. 2.0	SAMN26677889	Whole organism; Adult, 18ºC	Chromossome
Hydractinia symbiolongicarpus	Hydrozoa (Hydroidolina)	Anthoathecata	2023-03-16	GCA_029227915.1	University of Vienna	482,943,794	482,786,794	0	85	33,314,500	7	399	25,832,406	9	16	85	PacBio Sequel	Hifiasm v. 0.16.1-r375	SAMN33320524	Adult; male; feeding polyps	Chromossome
Scolionema suvaense	Hydrozoa (Hydroidolina)	Limnomedusae	2023-01-06	GCA_027575255.1	IRIDIAN GENOMES	1,259,201,252	1,258,618,726	0	1,185,330	2.53	127.958	1,192,082	2.468	131.088	0	1,185,330	Illumina	SPAdes v. 2020	SAMN12165722	Whole organism; Adult	Scaffold
Turritopsis dohrnii	Hydrozoa (Hydroidolina)	Anthoathecata	2022-12-26	GCA_027922465.1	Kazusa DNA Research Institute	474,898,964	474,898,964	na	na	na	na	891	683.747	207	0	891	Sequel; NextSeq500; HiSeq2500	FACLON v. 1.4.2; FALCON-Unzip v. 1.3.3	SAMD00275467	Wild; diploid	Contig
Turritopsis rubra	Hydrozoa (Hydroidolina)	Anthoathecata	2022-09-13	GCA_025167575.1	Universidad de Oviedo	216,274,671	216,095,435	0	9.509	71.856	863	14.908	40.797	1.513	0	9.509	Illumina	Platanus v. 1.2.4	SAMN19547995	Whole individual (medusae), one mature medusae	Scaffold
Aurelia aurita	Scyphozoa	Rhizostomeae	2019-02-14	GCA_004194415.1	Okinawa Institute of Science and Technology Graduate University	376,932,402	352,000,715	0	2.709	1,042,981	112	19.288	33.962	2.912	0	2.709	Illumuna MiSeq	Newbler v. 2.9; SSPACE v. 3.0; Haplomerger2 v. release_20151124	SAMN10227664	Spermatozoa; wild; Atlantic; male	Scaffold
Aurelia coerulea	Scyphozoa	Rhizostomeae	2022-09-26	GCA_011634815.2	Iridian Genomes	343,024,434	342,985,264	0	157.255	3.22	29.965	157.662	3.207	30.146	0	157.255	Illumina	SPAdes v. 2021	SAMN10133844	Tissue; wild	Scaffold
Cassiopea andromeda	Scyphozoa	Rhizostomeae	2021-04-28	GCA_018155075.1	University Medical Center Groningen (UMCG)	406,637,004	370,291,964	0	101.352	307.826	351	132.66	16.678	6.228	0	101.352	Illumina HiSeq	Platanus Assembler v. 1.2.4	SAMN12993007	Oral Arms; 2 months; young jellyfish; 22ºC; 1m depth	Scaffold
Cassiopea xamachana	Scyphozoa	Rhizostomeae	2022-10-28	GCA_900291935.2	PENN STATE	366,839,413	361,388,589	0	735	17,884,241	8	44.026	17.635	5.415	0	735	Illumina HiSeqX	HiRise	SAMEA104446260	Female	Scaffold
Chrysaora achlyos	Scyphozoa	Semaeostomeae	2023-01-03	GCA_015164055.2	IRIDIAN GENOMES	401,785,703	401,138,992	0	603.017	1.103	71.934	609.229	1.084	76.325	0	603.017	Illumina	SPAdes v. 2021	SAMN10133888	Tissue; wild	Scaffold
Chrysaora chesapeakei	Scyphozoa	Semaeostomeae	2023-01-03	GCA_011763395.2	IRIDIAN GENOMES	437,629,324	437,105,332	0	548.198	1.714	57.068	552.555	1.66	59.8	0	548.198	Illumina	SPAdes v. 2021	SAMN10138027	Geographic location USA	Scaffold
Chrysaora fuscescens	Scyphozoa	Semaeostomeae	2023-01-03	GCA_009936425.2	IRIDIAN GENOMES	258,930,084	258,007,182	0	286.181	1.954	26.239	295.56	1.748	33.408	0	286.181	Illumina	SPAdes v. 2021	SAMN10138028	Whole organism; wild	Scaffold
Chrysaora quinquecirrha	Scyphozoa	Semaeostomeae	2020-09-11	GCA_014526335.1	Center for Ecological and Environmental Sciences	337,419,359	320,327,677	0	1.882	3,825,607	24	5.125	227	282	0	1.882	Illumina NovaSeq	3D-DNA v. 180922	SAMN15890707	Muscle; China	Scaffold
Nemopilema nomurai	Scyphozoa	Rhizostomeae	2018-12-05	GCA_003864495.1	Ulsan National Institute of Science and Technology	213,621,014	210,451,274	0	251	2,711,397	28	1.463	849.297	65	0	1.463	PacBio; Illumina HiSeq	Falcon assembler v. 0.4.0	SAMN07819368	Medusa bell; wild	Scaffold
Rhopilema esculentum	Scyphozoa	Rhizostomeae	2022-12-16	GCA_026938445.1	The Chinese University of Hong Kong	256,408,795	256,406,051	0	4.35	212.566	359	4.368	210.574	363	0	4.35	Illumina HiSeq; PacBio RSII	MaSuRCA v. 3.2.1	SAMN10412040	Whole body; adult	Scaffold
Sanderia malayensis	Scyphozoa	Semaeostomeae	2020-05-13	GCA_013076295.1	The Chinese University of Hong Kong	184,371,355	184,315,755	0	970	4,676,287	16	1.526	411.334	84	0	970	Illumina; PacBio RSII	HiRise v. Aug-2018	SAMN10410586	Whole body	Scaffold
Calvadosia cruxmelitensis	Staurozoa	Stauromedusae	2023-03-13	GCA_029169005.1	Iridian Genomes	59,765,355	59,764,775	0	170.815	317	55.32	170.828	317	55.33	0	170.815	Illumina	SPAdes v. 2021	SAMN16692227	Whole organism	Scaffold
Haliclystus inabai	Staurozoa	Stauromedusae	2022-09-30	GCA_025505365.1	Iridian Genomes	212,279,008	211,819,118	0	122.038	2.579	18.829	126.879	2.304	21.801	0	122.038	Illumina	SPAdes v. 2021	SAMN20119556	Half medusa	Scaffold
Haliclystus octoradiatus	Staurozoa	Stauromedusae	2021-10-01	GCA_916610825.1	WELLCOME SANGER INSTITUTE	261,898,343	261,800,943	0	34	28,991,210	4	338	1,466,457	53	10	34	n.a.	n.a.	SAMEA7522858	Adult	Chromossome
n.a. - not available

## Sheet: Ctenophora Transcriptomes
Species	SRA/GenBank	Transcriptome assembly	Sequencer	Assembler	Date	Sample information	Reference
Beroe forskalii (isolate Bf201507)	PRJNA421807	GHXY00000000.1	Illumina HiSeq	Trinity v2.8.5	2015-07-13	Hermaphrodite; whole body; wild (Pacific Ocean)	Schultz,D.T. et al. 2023
Bolinopsis microptera (isolate V3710D1)	SRX1497558	GKLW00000000.1	Illumina HiSeq	Trinity v2.5.1; Trimmomatic v0.35	2023-04-25	Wild	Schultz,D.T. et al. 2023
Hormiphora californensis (isolate 20161213-T1)	SRX6956380	GHXS00000000.1	Illumina HiSeq	Trinity 2.8.5	2019-11-01	Hermaphrodite; whole body; wild (Pacific Ocean)	Schultz,D.T. et al. 2023
Mnemiopsis leidyi	PRJNA344880	GFAT00000000.1	Illumina HiSeq	Trinity r20140717	2016-10-18	1-9hrs post-fertilization	Sanchez Alvarado,A., Gotting,K. and Ross,E. (Unpublished)

## Sheet: Ctenophora Genomes
Species	Date	Genome Assembly	Submiter	Total sequence length	Total ungapped length	Number of scaffolds	Scaffold N50	Scaffold L50	Number of contigs	Contig N50	Contig L50	Total number of chromosomes and plasmids	Sequencer	Assembler	BioSample	Sample information	Assembly level
Beroe forskalii	2020-03-05	GCA_011033025.1	Monterey Bay Aquarium Research Institute	219 Mb	218.9 Mb	1.546	384.7 kb	153	2.301	208.5 kb	313	0	Oxford Nanopore MinION; Illumina HiSeq	wtdbg2 v. 2.4; npScarf v. commit 0afb7b5; nanopolish v. 0.11.0; Purge Haplotigs v. commit 7123054; pilon v. 1.22; salsa v. 2.2; LR Gapcloser v. 156381a	SAMN08156691	Whole body; hermaphrodite; 0-20 meters	Scaffold
Beroe ovata	2022-09-15	GCA_946803715.1	University of Florida Whitney Laboratory for Marine Bioscience	91.6 Mb	84.9 Mb	4.989	233.5 kb	109	13.38	18.3 kb	1.308	0	n.a	n.a	SAMEA104408245	Whole organism; juvenile	Scaffold
Bolinopsis microptera	2022-11-14	GCA_026151205.1	Monterey Bay Aquarium Research Institute	265.4 Mb	265.4 Mb	346	20.8 Mb	6	557	3.1 Mb	25	13	PacBio Sequel; Illumina HiSeq	wtdbg2 v. 2.5	SAMN21208954	Whole body; 15 m; adult; hermaphrodite	Chromossome
Hormiphora californensis	2021-10-05	GCA_020137815.1	Monterey Bay Aquarium Research Institute	110.7 Mb	110.6 Mb	44	8.5 Mb	6	350	595.3 kb	60	13	PacBio Sequel; Illumina HiSeq	wtdbg2 v. 2.4; Purge Haplotigs v. Commit 7123054; Dovetail HiRise v. 2.1; PacBio Arrow v. SEP-2019; Pilon v. 1.22	SAMN12924379	Whole body; 0m; hermaphrodite	Chromossome
Mnemiopsis leidyi	2011/09/19	GCA_000226015.1	National Human Genome Research Institute, National Institutes of Health	155.9 Mb	150.3 Mb	5.1	187.3 kb	242	24.927	11.9 kb	3.659	0	454 GS-FLX Titanium; Illumina GA IIX	Phusion v. 1.02	SAMN02953801	Larvae	Scaffold
Pleurobrachia bachei	2014-05-21	GCA_000695325.1	University of Florida	156.1 Mb	136.8 Mb	21.979	20.6 kb	1.646	38.864	6.1 kb	6.078	0	454; Illumina GAII; Illumina HiSeq	GS De Novo Assembler v. 1	SAMN00007488	20 individuals	Scaffold
n.a. - not available

## Sheet: Symbiodinium Transcriptomes
Species	Host	SRA/GenBank	Transcriptome assembly	Sequencer	Assembler	Date	Reference
Symbiodinium sp. A1 strain="CCMP2467	Stylophora pistillata	PRJNA206215	GAKY00000000.1	Illumina HiSeq	Oases 0.2.08	2013-11-01	Baumgarten et al. 2013
Symbiodinium sp. A2	Zoanthus sociatus	SRX469722	GBGW00000000.1	Illumina GAII	Velvet 1.1.04; Oases 0.1	2020-05-29	Rosic et al. 2015
Symbiodinium sp. clade D	Porites annae	SRX699334	GBRR00000000.1	Illumina GAII	Velvet 1.1.04; Oases 0.1	2020-05-29	Rosic et al. 2015
Symbiodinium sp. B2	Oculina diffusa	SRX699322	GBRZ00000000.1	Illumina GAII	Velvet 1.1.04; Oases 0.1	2020-05-29	Rosic et al. 2015
Symbiodinium muscatinei	Anthopleura elegantissima	SRX2447602	GFDR00000000.3	Illumina HiSeq	Trinity v2.2.0	2017-08-28	Macrander et al. 2018
Symbiodinium sp. A4 strain CCMR0100 isolate 043D10	Mussismilia braziliensis	PRJNA388088	GFPM00000000.1	Illumina MiSeq	Trinity 20131110	2019-12-04	Silva-Lima et al. 2020
Symbiodinium kawagutii strain CCMP2468	n.a.	PRJEB37159	HBPG00000000.1	Illumina HiSeq 2000	Trinity-V2.6.5	2021-02-18	Scheremetjew et al (unpublished)
Symbiodinium sp. clade A strain cladeA	n.a.	SRX554237	HBSZ00000000.1	Illumina HiSeq 2000	Trinity-V2.6.5	2021-03-19	Corre et al (unpublished)
Symbiodinium sp. clade D strain D1a	n.a.	SRX554238	HBTB00000000.1	Illumina HiSeq 2000	Trinity-V2.6.5	2021-03-19	Corre et al (unpublished)
Symbiodinium sp. strain Mp	n.a.	PRJEB37159	HBTG00000000.1	Illumina HiSeq 2000	Trinity-V2.6.5	2021-03-12	Scheremetjew et al (unpublished)
Symbiodinium sp. CCMP2430	n.a.	PRJEB37159	HBTH00000000.1	Illumina HiSeq 2000	Trinity-V2.6.5	2021-03-12	Scheremetjew et al (unpublished)
uncultured Symbiodinium isolate unknown	n.a.	SRX554235, SRX554236	HBZP00000000.1	Illumina HiSeq 2000	Trinity-V2.6.5	2023-01-25	Scheremetjew et al (unpublished)
uncultured Symbiodinium isolate unknown	n.a.	SRX554275, SRX554276	HBZO00000000.1	Illumina HiSeq 2000	Trinity-V2.6.5	2023-01-25	Scheremetjew et al (unpublished)
uncultured clade C Symbiodinium sp.	Acropora tenuis	PRJDB4715	IADM00000000.1	Illumina HiSeq 2000	Trinity v. 2.1.0	2017-08-28	Yuyama 2018
uncultured clade D Symbiodinium sp.	Acropora tenuis	PRJDB4715	IADN00000000.1	Illumina HiSeq 2000	Trinity v.2.1.0	2017-08-28	Yuyama 2018
n.a. - not available

## Sheet: Symbiodinium Genomes
Species	Host	Date	Genome Assembly	Submiter	Total sequence length	Total ungapped length	Number of scaffolds	Scaffold N50	Scaffold L50	Number of contigs	Contig N50	Contig L50	Sequencer	Assembler	BioSample	Assembly level
Symbiodinium kawagutti	n.a.	2019-12-18	GCA_009767595.1	Xiamen university	935.1 Mb	902.9 Mb	30.04	380.9 kb	772	77.989	35.6 kb	7.695	Illumina HiSeq	SOAPdenovo v. 2	SAMN02716926	Scaffold
Symbiodinium microadriaticum	Stylophora pistillata	2017-01-06	GCA_001939145.1	KAUST	808.2 Mb	746 Mb	9.688	573.5 kb	420	44.596	33.3 kb	6.509	Illumina HiSeq	AllPaths v. r44837	SAMN03975613	Scaffold
Symbiodinium natans	n.a.	2018-06-22	GCA_905221605.1	Okinawa Institute of Science and Technology	761.6 Mb	761.5 Mb	2.855	610.5 kb	389	4.262	358 kb	639	n.a.	n.a.	SAMEA7230740	Scaffold
Symbiodinium necroappetens	n.a.	2021-02-20	GCA_905231915.1	INSTITUTE FOR MOLECULAR BIOSCIENCE, UNIVERSITY OF QUEENSLAND	768 Mb	763.7 Mb	104.583	14.5 kb	14.76	157.685	11.4 kb	18.401	n.a.	n.a.	SAMEA6359004	Scaffold
Symbiodinium pilosum	n.a.	2021-02-20	GCA_905231905.1	INSTITUTE FOR MOLECULAR BIOSCIENCE, UNIVERSITY OF QUEENSLAND	1.1 Gb	1.1 Gb	48.302	62.4 kb	4.85	142.969	17.5 kb	17.6	n.a.	n.a.	SAMEA6359027	Scaffold
Symbiodinium sp. CCMP2592	n.a.	2021-02-20	GCA_905221615.1	INSTITUTE +D24:R24FOR MOLECULAR BIOSCIENCE, UNIVERSITY OF QUEENSLAND	1.1 Gb	1.1 Gb	6.245	651.3 kb	476	7.913	356.7 kb	903	n.a.	n.a.	SAMEA7230703	Scaffold
Symbiodinium SP. cladeA_Y106	Tridacna crocea	2018-06-22	GCA_003297005.1	Okinawa Institute of Science and Technology	766.7 Mb	756.8 Mb	16.176	133.5 kb	1.723	65.731	52.8 kb	4.173	Illumina GAIIx; Illumina HiSeq	IDBA_UD v. 1.1.0	SAMD00020952	Scaffold
n.a. - not available
