# Supplementary material for: Evolutionary Analysis of Cnidaria Small Cysteine-Rich Proteins (SCRiPs), an Enigmatic Neurotoxin Family from Stony Corals and Sea Anemones (Anthozoa: Hexacorallia)
Source: Toxins (Basel). 2024 Feb 2;16(2):75. doi: 10.3390/toxins16020075 (PMC10892658; doi:10.3390/toxins16020075)
Supplement: Supplementary file 1 [file toxins-16-00075-s001.zip › Supplementary_Table_S2.xlsx]

## Sheet: Queries
Toxin	Species	Order	Protein entry (Uniprot/NCBI/PDB)	Lenght (aa)	Nucleotide entry (NCBI)	Cysteine Framework	Reason for removal
Amil_SCRiP1*	Acropora millepora	Scleractinia	C0H690	89	BK006534	C(6)C(6)C(7)C(5)C(6)CCC(12)	n.a.
Amil_SCRiP2*	Acropora millepora	Scleractinia	C0H691	79	BK006535	C(6)C(6)CP(5)C(6)C(6)CCC(2)	n.a.
Amil_SCRiP3*	Acropora millepora	Scleractinia	C0H692	83	BK006536	C(6)C(6)CP(5)C(5)C(6)CCC(2)	n.a.
Ofav_SCRiP1 *	Orbicella faveolata	Scleractinia	C1KIY9	79	FJ842102.1	C(6)C(4)CP(5)C(6)C(6)CCC(2)	n.a.
Ofav_SCRiP2*	Orbicella faveolata	Scleractinia	C1KIZ0	68	FJ842103.1	C(6)C(6)CP(6)C(5)C(6)CCC(2)	n.a.
Ofav_SCRiP4*	Orbicella faveolata	Scleractinia	C1KIZ3	81	FJ842106.1	C(7)C(5)CP(5)C(4)C(6)CCC(4)	n.a.
Ofav_SCRiP5*	Orbicella faveolata	Scleractinia	C1KIZ4	68	FJ842107.1	C(6)C(6)CP(6)C(5)C(6)CCC(2)	n.a.
Ofav_SCRiP6*	Orbicella faveolata	Scleractinia	C1KIZ5	81	FJ842108.1	C(7)C(6)CP(5)C(5)C(5)CCC(5)	n.a.
Ofav_SCRiP8*	Orbicella faveolata	Scleractinia	B2ZG38	74	EU659816.1	C(6)C(6)CP(3)C(4)C(6)CCC(2)	n.a.
Mcap_SCRiP1a*	Montipora capitata	Scleractinia	C0H693	81	BK006537	C(6)C(6)CP(5)C(4)C(5)CCC(2)	n.a.
Mcap_SCRiP1b*	Montipora capitata	Scleractinia	C0H694	81	BK006538	C(6)C(6)CP(5)C(4)C(5)CCC(2)	n.a.
Msen_SCRiP*	Metridium senile	Actiniaria	P0DL60	69	FC835414.1 (EST, 3'-5')	C(6)C(6)CP(5)C(5)C(7)CCC(3)	n.a.
Aten_SCRiP	Actinia tenebrosa	Actiniaria	A0A3P8MJV5/ ATY39986.1	98	KY176766	C(6)C(6)C(6)C(5)C(6)CCC(7)	n.a.
Avir_SCRiP*	Anemonia viridis	Actiniaria	P0DL61	64	GHCD01047172.1.p1	C(6)C(6)CP(5)C(5)C(6)CCC(4)	Fragmented protein; higher divergency
small cysteine-rich protein 3-like [Acropora millepora] - Amil_SCRiP3like	Acropora millepora	Scleractinia	XP_044181782.1	84	XM_044325847.1	C(6)C(6)C(6)C(5)C(5)CCC(4)	n.a.
small cysteine-rich protein 1-like [Acropora millepora] - Amil_SCRiP1like	Acropora millepora	Scleractinia	XP_044164975.1	89	XM_044309040.1	C(6)C(6)C(7)C(5)C(6)CCC(12)	n.a.
small cysteine-rich protein 1-like [Stylophora pistillata] - Spis_SCRiP1like	Stylophora pistillata	Scleractinia	XP_022810608	89	XM_022954873.1	C(6)C(6)C(7)C(5)C(6)CCC(12)	n.a.
small cysteine-rich protein 8-like [Orbicella faveolata] - Ofav_SCRiP8like1	Orbicella faveolata	Scleractinia	XP_020617595.1	88	XM_020761936.1	C(7)C(11)C(4)C(4)C(7)CCC(9)	Higher divergency
small cysteine-rich protein 8-like [Orbicella faveolata] - Ofav_SCRiP8like2	Orbicella faveolata	Scleractinia	XP_020613277.1	87	XM_020757618.1	C(6)C(6)CP(3)C(4)C(6)CCC(6)	n.a.
small cysteine-rich protein 6-like [Orbicella faveolata] - Ofav_SCRiP6like2	Orbicella faveolata	Scleractinia	XP_020610104.1	80	XM_020754445.1	C(8)C(6)CP(5)C(3)C(5)CCC(6)	n.a.
PREDICTED: small cysteine-rich protein 3-like [Acropora digitifera] - Adig_SCRiP3like1	Acropora digitifera	Scleractinia	XP_015749964.1	84	XM_015894478.1	C(6)C(6)C(6)C(5)C(5)CCC(4)	n.a.
PREDICTED: small cysteine-rich protein 3-like [Acropora digitifera] - Adig_SCRiP3like2.1	Acropora digitifera	Scleractinia	XP_015749963.1	84	XM_015894477.1	C(6)C(6)C(6)C(5)C(5)CCC(4)	n.a.
PREDICTED: small cysteine-rich protein 3-like [Acropora digitifera] - Adig_SCRiP3like2.2	Acropora digitifera	Scleractinia	XP_015780210.1	84	XM_015924724.1	C(6)C(6)C(6)C(5)C(5)CCC(4)	n.a.
PREDICTED: small cysteine-rich protein 1 [Acropora digitifera] - Adig_SCRiP1	Acropora digitifera	Scleractinia	XP_015773994.1	89	XM_015918508.1	C(6)C(6)C(7)C(5)C(6)CCC(12)	n.a.
PREDICTED: small cysteine-rich protein 3 [Acropora digitifera] - Adig_SCRiP3	Acropora digitifera	Scleractinia	XP_015772574.1	83	XM_015917088.1	C(6)C(6)CP(5)C(5)C(6)CCC(2)	n.a.
PREDICTED: small cysteine-rich protein 3-like [Acropora digitifera] - Adig_SCRiP3like3	Acropora digitifera	Scleractinia	XP_015765712.1	89	XM_015910226.1	C(6)C(6)C(6)C(4)C(5)CCC(10)	n.a.
Ueq 12-1*	Urticina eques	Actiniaria	C0HK26	74	LT600337.1	C(6)C(2)C(5)C(4)C(6)C(5)C(6)CCC(1)	SCRiP-like sequence (lack of a 8 cysteine framework)
Hact_SCRiP1	Heliofungia actiniformis	Scleractinia	7LX4	41	na	C(6)C(6)C(6)C(4)C(5)CCC(2)	Lack of a nucleotide sequence
Total Queries retrieved from NCBI and UNIPROT:	28
Total Queries used for Phylogeny:	24
*SCRiPs reviewed from UniProt
n.a. - not applicable
Complete transcript obtained from our analysis, but not used in the phylogeny

## Sheet: Final Database Transcriptomes
Species	Hits (hmm)	Final Name	CD-HIT (nr. of genes)	SignalP (cleavage site; probability)	BlastP (Best match to ToxProt/NCBI customized database)	e-value	Percentage Identity (%)	Cysteine Framework	Protein Sequence	Nucleotide Sequence	Sample Information	SCRiP subfamily	Protein Sequence (Without Signal Peptide)	Nucleotide Sequence (Without Signal Peptide)
Acropora cervicornis	GJIG01231263.1.p4	GJIG01231263.1.p4|Acropora_cervicornis	2	21-22; 0.7771	XP_015765712.1 - Adig_SCRiP3like3	1.38e-17	48.780	C(6)C(6)C(6)C(5)C(5)CCC(3)	MGVKLNICLLLLLVAIISSQGFNLREEDHSKVPDDYCSGVGGHCTRTYFPCKDRYHVCDYFADCDLDETCCCPDK*	ATGGGTGTCAAACTTAACATCTGTCTGTTGCTGCTTCTGGTGGCGACAATAAGTTCGCAAGGGTTCAATCTCCGAAAGAAAGACGATTCTAAAGATGAGAAACCTTTTGATATCTATCGCCGAGGTGGTGAATGTGACCGTTTTGGAGGCCGTTGTATTCCAAATGTTGTTAAATGTCCTCCAAACACTTTGATGTGCGGTTTACAAGGGTGCTTTTATGGCGAAAAATGCTGCTGCCATCTTTGA	Adult; coral colony fragment; wild	SCRiP-α	FNLREEDHSKDDYCSGVGGHCTRTYFPCKDRYHVCDYFADCDLDETCCCPDK*	TTCAATCTCAGAGAGGAAGACCATTCTAAAGATGATTACTGTTCTGGTGTTGGAGGCCATTGTACTCGAACCTATTTTCCATGTAAAGATCGATATCATGTCTGTGATTACTTTGCAGACTGCGATCTTGATGAAACATGCTGCTGCCCTGACAAGTGA
	GJIG01271889.1.p1	GJIG01271889.1.p1|Acropora_cervicornis	1	21-22; 0.7887	XP_015765712.1 - Adig_SCRiP3like3	2.47e-30	61.538	C(6)C(6)C(6)C(4)C(4)CCC(10)	MGVKLNICLLLLLVAIISSQGFNLRKEDDSKDEKPFGVNRRSDTCQNDGGYCISFNARCGSGFLTCLSSGCSFPNVVCCCPGRQFPIGQE*	ATGGGTGTCAAACTTAACATCTGTCTGTTGCTGCTTCTGGTGGCGATCATAAGTTCGCAAGGGTTCAATCTCAGAGAGGAAGACCATTCTAAAGTTCCAGATGATTACTGTTCTGGTGTTGGAGGCCATTGTACTCGAACCTATTTTCCATGTAAAGATCGATATCATGTCTGTGATTACTTTGCAGACTGCGATCTTGATGAAACATGCTGCTGCCCTGACAAGTGA		SCRiP-α	FNLRKEDDSKDEKPFGVNRRSDTCQNDGGYCISFNARCGSGFLTCLSSGCSFPNVVCCCPGRQ*	TTCAATCTCAGAAAGGAAGACGACTCTAAAGATGAGAAACCTTTTGGTGTCAATCGCCGATCTGATACATGTCAAAACGATGGAGGCTATTGTATTTCATTTAATGCTCGATGTGGTTCAGGATTTTTAACGTGTCTTTCATCTGGGTGCTCTTTCCCCAATGTTGTATGCTGCTGCCCTGGACGACAGTGA
	GJIG01286498.1.p1	GJIG01286498.1.p1|Acropora_cervicornis	4	21-22; 0.8199	XP_015780210.1 - Adig_SCRiP3like2.2	2.64e-27	57.831	C(6)C(6)C(6)C(5)C(5)CCC(1)	MGVKLNICLLLLLVAIISSQGFNLRKKDDSKDDNPFGIDRGRNPLNRCRYERGYCTPPRRPCRPGFRACPDSPGCRGVLTCCCL*	ATGGGTGTCAAACTTAACATCTGTCTGTTGCTGCTTCTGGTGGCGATCATAAGTTCGCAAGGGTTCAATCTCAGAAAGGAAGACGACTCTAAAGATGAGAAACCTTTTGGTGTCAATCGCCGATCTGATACATGTCAAAACGATGGAGGCTATTGTATTTCATTTAATGCTCGATGTGGTTCAGGATTTTTAACGTGTCTTTCATCTGGGTGCTCTTTCCCCAATGTTGTATGCTGCTGCCCTGGACGACAGTTTCCCATTGGCCAGGAATGA		SCRiP-α	FNLRKKDDSKDDNPFGIDRGRLNRCRYERGYCTPPRRPCRPGFRACPDSPGCRGVLTCCCL*	TTCAATCTCAGAAAGAAAGACGATTCTAAGGATGACAATCCTTTTGGTATCGATCGCGGACGTCTTAATCGTTGTCGATATGAAAGAGGCTATTGTACTCCACCTCGGCGTCCATGTCGTCCAGGATTTAGAGCGTGTCCGGATTCTCCTGGGTGCCGTGGCGTTCTAACATGCTGTTGCCTTTAG
	GJIG01334925.1.p1	GJIG01334925.1.p1|Acropora_cervicornis	1	21-22; 0.8206	C0H692 - Amil_SCRiP3	1.07e-40	84.146	C(6)C(6)CP(5)C(5)C(5)CCC(4)	MGVKLNICLLLLLVAIISSQGFNLRKKEDSKDEKPFGNYRRGSPCSNYGGRCAPNHFQCPPGNGECPELPGCHPFERCCCRMYK*	ATGGGTGTCAAACTTAACATCTGTCTGTTGCTGCTTCTGGTGGCGATCATAAGTTCGCAAGGGTTCAATCTCAGAAAGAAAGACGATTCTAAGGATGACAATCCTTTTGGTATCGATCGCGGACGTAATCCACTTAATCGTTGTCGATATGAAAGAGGCTATTGTACTCCACCTCGGCGTCCATGTCGTCCAGGATTTAGAGCGTGTCCGGATTCTCCTGGGTGCCGTGGCGTTCTAACATGCTGTTGCCTTTAG		SCRiP-α	FNLRKKEDSKDEKPFGNYRRGSPCSNYGGRCAPNHFQCPPGNGECPELPGCHPFERCCCRMYK*	TTCAATCTCAGAAAGAAAGAAGATTCTAAAGATGAGAAACCTTTTGGTAACTATCGCCGAGGTTCCCCGTGTTCCAACTATGGAGGCCGTTGTGCCCCAAACCATTTTCAATGTCCTCCAGGCAATGGCGAGTGTCCTGAGCTTCCAGGGTGTCATCCATTCGAAAGATGTTGCTGCCGTATGTACAAGTGA
	GASU01031274.1.p1	GASU01031274.1.p1|Acropora_cervicornis	1	19-20; 0.9916	C0H693 - Mcap_SCRiP1a	9.46e-41	67.073	C(6)C(6)CP(5)C(4)C(5)CCC(2)	MGVKLNICLLLLLVATISSQGFNLRKKDDSKDEKPFDIYRRGGECDRFGGRCIPNVVKCPPNTLMCGLQGCFYGEKCCCHL*	ATGGGTGTCAAACTTAACATCTGTCTGTTGCTGCTTCTGGTGGCGATCATAAGTTCGCAAGGGTTCAATCTCAGAAAGAAAGAAGATTCTAAAGATGAGAAACCTTTTGGTAACTATCGCCGAGGTTCCCCGTGTTCCAACTATGGAGGCCGTTGTGCCCCAAACCATTTTCAATGTCCTCCAGGCAATGGCGAGTGTCCTGAGCTTCCAGGGTGTCATCCATTCGAAAGATGTTGCTGCCGTATGTACAAGTGA	Adult; susceptible/resistant	SCRiP-α	QGFNLRKKDDSKDEKPFDIYRRGGECDRFGGRCIPNVVKCPPNTLMCGLQGCFYGEKCCCHL*	CAAGGGTTCAATCTCCGAAAGAAAGACGATTCTAAAGATGAGAAACCTTTTGATATCTATCGCCGAGGTGGTGAATGTGACCGTTTTGGAGGCCGTTGTATTCCAAATGTTGTTAAATGTCCTCCAAACACTTTGATGTGCGGTTTACAAGGGTGCTTTTATGGCGAAAAATGCTGCTGCCATCTTTGA
Acropora digitifera	GIVI01025129.1.p1	GIVI01025129.1.p1|Acropora_digitifera	1	20-21; 0.9812	XP_044164975.1 - Amil_SCRiP1like	3.72e-60	96.667	C(6)C(6)C(7)C(5)C(6)CCC(12)	MDVRSRLCLFLVILVIVANANVIKEPEKRFHPNLWRPPRCDWPHGVCSYIRDRCAPDTPYPCGANFACPLPTNKCCCRRPYLPPWAGRR*	ATGGATGTAAGGTCTCGTCTGTGCTTGTTTCTGGTTATTTTGGTGATTGTTGCAAATGCTAATGTTATAAAAGAACCAGAAAAACGCTTTCATCCAAATCTCTGGCGTCCACCGAGATGTGACTGGCCTCATGGTGTGTGCTCCTACATTCGTGATCGCTGTGCACCAGACACGCCGTATCCTTGTGGAGCTAACTTTGCCTGTCCATTACCAACAAACAAATGTTGCTGCCGACGACCGTATCTGCCTCCATGGGCCGGGAGGCGATGA	Coral tissue	SCRiP-ϒ	NVIKEPEKRFHPNLWRPPRCDWPHGVCSYIRDRCAPDTPYPCGANFACPLPTNKCCCRRPYLPPWAGRR*	AATGTTATAAAAGAACCAGAAAAACGCTTTCATCCAAATCTCTGGCGTCCACCGAGATGTGACTGGCCTCATGGTGTGTGCTCCTACATTCGTGATCGCTGTGCACCAGACACGCCGTATCCTTGTGGAGCTAACTTTGCCTGTCCATTACCAACAAACAAATGTTGCTGCCGACGACCGTATCTGCCTCCATGGGCCGGGAGGCGATGA
	GIVI01130418.1.p2	GIVI01130418.1.p2|Acropora_digitifera	2	21-22; 0.6896	XP_015749964.1 - Adig_SCRiP3like1	4.35e-29	61.628	C(6)C(6)C(5)C(4)C(5)CCC(4)	MGVKLNICLLLLLVATISSHGSKLRVKDDSKHEEPFGIDRRQPLTCQDVEGLCIPHGVLCRPGFLCGLSGCPSSYLCCCPPPN*	ATGGGTGTCAAACTTAACATCTGCCTGTTGCTGCTTCTGGTGGCGACCATAAGTTCGCATGGGTCCAAGCTCAGAGTGAAAGACGATTCTAAACATGAGGAACCTTTTGGTATCGATCGCCGACAACCTCTTACATGTCAAGACGTTGAAGGGTTGTGTATACCACATGGGGTTCTATGTCGTCCAGGATTTTTGTGTGGGTTATCTGGGTGCCCTTCGTCCTATTTATGCTGCTGCCCTCCTCCCAACTGA		SCRiP-α	SKLRVKDDSKHEEPFGIDRRQPLTCQDVEGLCIPHGVLCRPGFLCGLSGCPSSYLCCCPPPN*	TCCAAGCTCAGAGTGAAAGACGATTCTAAACATGAGGAACCTTTTGGTATCGATCGCCGACAACCTCTTACATGTCAAGACGTTGAAGGGTTGTGTATACCACATGGGGTTCTATGTCGTCCAGGATTTTTGTGTGGGTTATCTGGGTGCCCTTCGTCCTATTTATGCTGCTGCCCTCCTCCCAACTGA
	GIVI01130419.1.p1	GIVI01130419.1.p1|Acropora_digitifera	2	21-22; 0.7228	XP_015749964.1 - Adig_SCRiP3like1	2.72e-24	51.190	C(6)C(6)C(6)C(5)C(5)CCC(4)	MGVKLNICLLLLLVAIISSQGFNLREEDHSKDEKPIAIHRKSIPDHYCSGVGGYCILTSFLCKDGYHECNYFADCDLDEACCCPDDK*	ATGGGTGTCAAACTTAACATCTGTCTGTTGCTGCTTCTGGTGGCGATCATAAGTTCACAAGGGTTCAATCTCAGAGAGGAAGACCATTCTAAAGATGAGAAACCTATTGCTATCCATCGCAAGTCAATTCCAGATCATTACTGTTCTGGTGTTGGAGGCTATTGTATTCTAACCTCATTTCTATGTAAAGATGGATATCATGAGTGTAATTACTTTGCAGACTGCGATCTTGATGAAGCATGCTGCTGCCCTGACGACAAGTGA		SCRiP-α	FNLREEDHSKDEKPIAIHRKSDHYCSGVGGYCILTSFLCKDGYHECNYFADCDLDEACCCPDDK*	TTCAATCTCAGAGAGGAAGACCATTCTAAAGATGAGAAACCTATTGCTATCCATCGCAAGTCAGATCATTACTGTTCTGGTGTTGGAGGCTATTGTATTCTAACCTCATTTCTATGTAAAGATGGATATCATGAGTGTAATTACTTTGCAGACTGCGATCTTGATGAAGCATGCTGCTGCCCTGACGACAAGTGA
	GIVI01130423.1.p1	GIVI01130423.1.p1|Acropora_digitifera	2	19-20; 0.9898	XP_015765712.1 - Adig_SCRiP3like3	2.88e-33	63.043	C(6)C(6)C(6)C(4)C(5)CCC(10)	MVVKLNICLLLLLVATISSHGSKLRVKDDSKDEKPFDINRRQTLLECQYHGGYCISPMAVCFQGYLKCSYAGCGPINECCCPEPPRPIGQE*	ATGGTTGTCAAACTTAACATCTGCCTGTTGCTGCTTCTGGTGGCGACCATAAGTTCGCATGGGTCCAAGCTCAGAGTGAAAGACGACTCTAAAGATGAGAAACCTTTTGATATCAATCGCCGACAAACTCTTCTTGAATGTCAATACCATGGAGGTTATTGTATTTCACCTATGGCTGTATGTTTCCAAGGATATCTAAAGTGTTCGTATGCTGGGTGCGGTCCCATCAATGAATGCTGCTGCCCTGAACCACCGAGGCCCATTGGCCAGGAATGA		SCRiP-α	HGSKLRVKDDSKDEKPFDINRRQLLECQYHGGYCISPMAVCFQGYLKCSYAGCGPINECCCPEPP*	CATGGGTCCAAGCTCAGAGTGAAAGACGACTCTAAAGATGAGAAACCTTTTGATATCAATCGCCGACAACTTCTTGAATGTCAATACCATGGAGGTTATTGTATTTCACCTATGGCTGTATGTTTCCAAGGATATCTAAAGTGTTCGTATGCTGGGTGCGGTCCCATCAATGAATGCTGCTGCCCTGAACCACCGTGA
	GIVI01130424.1.p1	GIVI01130424.1.p1|Acropora_digitifera	1	21-22; 0.8147	C0H693 - Mcap_SCRiP1a	4.84e-27	55.556	C(6)C(6)CP(5)C(4)C(5)CCC(4)	MGVKLNICLLVLLLATISSQGYKLRVKDDSKDEKPFGNYRRGGLCSNRRGLCLQREVRCPPYTFDCPFQVCDGIQKCCCPMFK*	ATGGGTGTCAAACTTAACATCTGTCTGTTGGTGCTTCTGTTGGCGACCATAAGTTCGCAAGGGTACAAGCTCAGAGTGAAAGACGACTCTAAAGATGAGAAACCTTTTGGTAACTATCGCCGAGGTGGCCTGTGTTCCAACCGTCGAGGTCTTTGTTTACAACGTGAAGTTAGATGTCCTCCATACACTTTCGATTGTCCTTTTCAAGTGTGCGATGGAATCCAAAAATGTTGCTGCCCTATGTTCAAGTGA		SCRiP-α	YKLRVKDDSKDEKPFGNYRRGGLCSNRRGLCLQREVRCPPYTFDCPFQVCDGIQKCCCPMFK*	TACAAGCTCAGAGTGAAAGACGACTCTAAAGATGAGAAACCTTTTGGTAACTATCGCCGAGGTGGCCTGTGTTCCAACCGTCGAGGTCTTTGTTTACAACGTGAAGTTAGATGTCCTCCATACACTTTCGATTGTCCTTTTCAAGTGTGCGATGGAATCCAAAAATGTTGCTGCCCTATGTTCAAGTGA
	GIVI01130426.1.p2	GIVI01130426.1.p2|Acropora_digitifera	3	19-20; 0.9826	XP_015765712.1 - Adig_SCRiP3like3	1.33e-24	56.098	C(6)C(6)C(6)C(4)C(6)CCC(2)	MGFQLNIFLLVLLVASISSQGFNLRNEDDSKDEKPFGVNRRFDTCQNNGGHCISVNAGCGPRSKKCLSPGCSPPNVVCCCPE*	ATGGGTTTCCAACTTAACATCTTTCTGTTGGTGCTTCTCGTGGCGAGCATAAGTTCGCAAGGGTTCAATCTCAGAAATGAAGACGACTCTAAAGATGAGAAACCTTTTGGTGTCAATCGCCGATTTGATACATGTCAAAACAATGGAGGCCATTGTATTTCAGTTAATGCTGGATGTGGTCCAAGATCTAAAAAGTGTCTGTCACCTGGGTGCTCCCCCCCCAATGTTGTATGCTGCTGCCCTGAATGA		SCRiP-α	QGFNLRNEDDSKDEKPFGVNRRFDTCQNNGGHCISVNAGCGPRSKKCLSPGCSPPNVVCCCPE*	CAAGGGTTCAATCTCAGAAATGAAGACGACTCTAAAGATGAGAAACCTTTTGGTGTCAATCGCCGATTTGATACATGTCAAAACAATGGAGGCCATTGTATTTCAGTTAATGCTGGATGTGGTCCAAGATCTAAAAAGTGTCTGTCACCTGGGTGCTCCCCCCCCAATGTTGTATGCTGCTGCCCTGAATGA
	GIVI01144187.1.p1	GIVI01144187.1.p1|Acropora_digitifera	1	22-23; 0.9864	C0H691 - Amil_SCRiP2	9.95e-49	88.462	C(6)C(6)CP(6)C(6)C(6)CCC(2)	MRSQHVLILLLGLVCASQVLGKHLTKAQAKALNHDKRGDCDWPTGVCTYIYDPCPPGLRRCPEHDDGCSLPTNHCCCFQ*	ATGCGCAGTCAGCACGTTTTGATTTTACTGCTGGGCCTGGTTTGTGCTTCACAAGTTCTTGGCAAACATCTTACCAAAGCTCAAGCCAAAGCTCTGAATCACGACAAACGTGGCGATTGTGACTGGCCAACCGGCGTATGTACTTACATTTATGATCCCTGTCCACCTGGCTTACGACGTTGTCCTGAACACGATGATGGATGCTCTCTTCCCACGAACCACTGCTGCTGCTTTCAGTAA		SCRiP-δ	KHLTKAQAKALNHDKRGDCDWPTGVCTYIYDPCPPGLRRCPEHDDGCSLPTNHCCCFQ*	AAACATCTTACCAAAGCTCAAGCCAAAGCTCTGAATCACGACAAACGTGGCGATTGTGACTGGCCAACCGGCGTATGTACTTACATTTATGATCCCTGTCCACCTGGCTTACGACGTTGTCCTGAACACGATGATGGATGCTCTCTTCCCACGAACCACTGCTGCTGCTTTCAGTAA
	GIVI01158201.1.p1	GIVI01158201.1.p1|Acropora_digitifera	1	19-20; 0.9857	XP_015749964.1 - Adig_SCRiP3like1	4.65e-57	97.647	C(6)C(6)C(6)C(5)C(5)CCC(4)	MGVSLNICLLMLMVATISSQGSKLRVKDDSKDEQTFGIYRRASACQQAGGLCIRSLRLCKEGFRACPKFEGCPDQFRCCCPKRN*	ATGGGTGTCAGTCTTAACATCTGTCTGTTGATGCTTATGGTGGCGACCATAAGTTCGCAGGGGTCCAAGCTCAGAGTGAAAGATGATTCTAAAGATGAGCAAACTTTTGGTATCTATCGCCGAGCTAGTGCTTGTCAACAAGCAGGAGGCCTTTGTATTCGATCTCTACGTCTCTGTAAGGAGGGATTTCGAGCATGTCCTAAGTTCGAAGGGTGCCCTGATCAATTTAGATGCTGCTGCCCTAAGCGCAACTGA		SCRiP-α	QGSKLRVKDDSKDEQTFGIYRRASACQQAGGLCIRSLRLCKEGFRACPKFEGCPDQFRCCCPKRN*	CAGGGGTCCAAGCTCAGAGTGAAAGATGATTCTAAAGATGAGCAAACTTTTGGTATCTATCGCCGAGCTAGTGCTTGTCAACAAGCAGGAGGCCTTTGTATTCGATCTCTACGTCTCTGTAAGGAGGGATTTCGAGCATGTCCTAAGTTCGAAGGGTGCCCTGATCAATTTAGATGCTGCTGCCCTAAGCGCAACTGA
Acropora gemmifera	GFQE01035219.1.p2	GFQE01035219.1.p2|Acropora_gemmifera	1	19-20; 0.9854	XP_015749964.1 - Adig_SCRiP3like1	1.04e-55	96.386	C(6)C(6)C(6)C(5)C(5)CCC(5)	MGVSLNICLLMLMMATISSQGSKLRVKDDSKDEQPFGIYRRATGCQQAGGLCIRSLRLCKEGFRACPKFEGCPDQFKCCCPKRRN*	ATGGGTGTCAGTCTTAACATCTGTCTGTTGATGCTTATGATGGCGACCATAAGTTCGCAGGGGTCCAAGCTCAGAGTGAAAGATGATTCTAAAGATGAGCAACCTTTTGGTATCTATCGCCGAGCTACTGGTTGTCAACAAGCAGGAGGCCTTTGTATTCGATCTCTACGTCTCTGTAAGGAGGGATTTCGAGCATGTCCTAAGTTCGAAGGGTGCCCTGATCAATTTAAATGCTGCTGCCCTAAGCGGCGCAACTGA	Tank; Branch Tip; Holobiont, 26ºC	SCRiP-α	QGSKLRVKDDSKDEQPFGIYRRATGCQQAGGLCIRSLRLCKEGFRACPKFEGCPDQFKCCCPKRR*	CAGGGGTCCAAGCTCAGAGTGAAAGATGATTCTAAAGATGAGCAACCTTTTGGTATCTATCGCCGAGCTACTGGTTGTCAACAAGCAGGAGGCCTTTGTATTCGATCTCTACGTCTCTGTAAGGAGGGATTTCGAGCATGTCCTAAGTTCGAAGGGTGCCCTGATCAATTTAAATGCTGCTGCCCTAAGCGGCGCTGA
	GFQE01035222.1.p1	GFQE01035222.1.p1|Acropora_gemmifera	1	21-22; 0.9823	XP_015780210.1 - Adig_SCRiP3like2.2	1.05e-27	60.241	C(5)C(6)C(6)C(5)C(5)CCC(4)	MSVKLNICLLVLLVAIICSQGFNLRKKDDSKDDNPFGIDRRHRPPKQCQKRGYCTLHRLLCRSGFRACPHFPGCPGVLTCCCRKYK*	ATGAGTGTCAAACTTAACATTTGTCTGTTGGTGCTTTTGGTGGCGATCATATGTTCGCAAGGATTCAATCTCAGAAAGAAAGACGATTCTAAAGATGACAATCCTTTTGGTATCGATCGCCGACATCGTCCACCTAAGCAATGTCAAAAAAGAGGCTATTGTACTCTACATCGGCTTCTATGTCGTTCAGGATTTAGAGCGTGTCCACATTTTCCTGGGTGCCCTGGCGTTCTAACATGCTGCTGCCGTAAATACAAGTGA		SCRiP-α	FNLRKKDDSKDDNPFGIDRRHPKQCQKRGYCTLHRLLCRSGFRACPHFPGCPGVLTCCCRKYK*	TTCAATCTCAGAAAGAAAGACGATTCTAAAGATGACAATCCTTTTGGTATCGATCGCCGACATCCTAAGCAATGTCAAAAAAGAGGCTATTGTACTCTACATCGGCTTCTATGTCGTTCAGGATTTAGAGCGTGTCCACATTTTCCTGGGTGCCCTGGCGTTCTAACATGCTGCTGCCGTAAATACAAGTGA
	GFQE01035229.1.p1	GFQE01035229.1.p1|Acropora_gemmifera	1	19-20; 0.9820	XP_015780210.1 - Adig_SCRiP3like2.2	3.80e-58	98.824	C(6)C(6)C(6)C(5)C(5)CCC(4)	MGVSLNICLLMLMVATISSQGFKLRVKDDAKDEKPFGIYRRVNECQLARGYCSQSLLLCDKGFIACPELEGCPDLYKCCCPQLN*	ATGGGTGTCAGTCTTAACATCTGTCTGTTGATGCTTATGGTGGCGACCATAAGTTCGCAAGGGTTCAAGCTCAGAGTGAAAGATGATGCAAAAGATGAAAAACCTTTTGGTATCTATCGCCGAGTTAATGAATGTCAACTAGCTAGAGGCTACTGTTCTCAGTCTCTACTTCTATGTGACAAAGGATTTATAGCGTGTCCTGAGTTGGAAGGGTGCCCTGATCTCTATAAATGCTGCTGCCCTCAGCTCAACTGA		SCRiP-α	QGFKLRVKDDAKDEKPFGIYRRVNECQLARGYCSQSLLLCDKGFIACPELEGCPDLYKCCCPQLN*	CAAGGGTTCAAGCTCAGAGTGAAAGATGATGCAAAAGATGAAAAACCTTTTGGTATCTATCGCCGAGTTAATGAATGTCAACTAGCTAGAGGCTACTGTTCTCAGTCTCTACTTCTATGTGACAAAGGATTTATAGCGTGTCCTGAGTTGGAAGGGTGCCCTGATCTCTATAAATGCTGCTGCCCTCAGCTCAACTGA
	GFQE01065629.1.p1	GFQE01065629.1.p1|Acropora_gemmifera	1	22-23; 0.9848	C0H691 - Amil_SCRiP2	1.31e-50	91.139	C(6)C(6)CP(5)C(6)C(6)CCC(2)	MIRSQHVLILLLGLVCASQVLGKHLTKVQAKALNHDKRGDCDWPTGVCTYIHDPCPPGLRRCPQHDDGCSLPTNHCCCFP*	ATGATACGCAGTCAGCACGTTTTGATTTTACTGCTGGGCCTGGTTTGTGCTTCACAAGTTCTTGGCAAACATCTTACCAAAGTTCAAGCCAAAGCTCTGAATCACGACAAACGTGGCGATTGTGACTGGCCAACCGGCGTATGTACCTACATTCATGATCCCTGTCCACCTGGCTTACGACGTTGTCCTCAACACGATGATGGATGCTCTCTTCCCACGAACCACTGCTGCTGCTTTCCTTAA		SCRiP-ϭ	KHLTKVQAKALNHDKRGDCDWPTGVCTYIHDPCPPGLRRCPQHDDGCSLPTNHCCCFP*	AAACATCTTACCAAAGTTCAAGCCAAAGCTCTGAATCACGACAAACGTGGCGATTGTGACTGGCCAACCGGCGTATGTACCTACATTCATGATCCCTGTCCACCTGGCTTACGACGTTGTCCTCAACACGATGATGGATGCTCTCTTCCCACGAACCACTGCTGCTGCTTTCCTTAA
Acropora millepora (Adult)	GHGU01084628.1.p2	GHGU01084628.1.p2|Acropora_millepora_Adult	1	19-20; 0.9845	XP_015765712.1 – Adig_SCRiP3like3	4.13e-34	70.000	C(6)C(6)C(6)C(4)C(5)CCC(4)	MGVKLNICLFLLLVATISSQGFNLRKKDDSKDEKPFGIDRRNFNCAQVRGYCAHFMLPCRSSFIPCPLPGCRPSLTCCCPYRK*	ATGGGTGTCAAACTTAACATCTGTCTGTTTCTGCTTCTGGTGGCGACCATAAGTTCGCAAGGGTTCAATCTCAGAAAGAAAGACGATTCTAAAGATGAGAAACCTTTTGGTATCGATCGCCGAAATTTTAATTGTGCACAGGTAAGAGGCTATTGTGCACATTTTATGCTTCCATGTAGGTCATCATTTATTCCGTGTCCGCTACCTGGGTGCAGGCCCTCCTTAACATGCTGCTGCCCTTATCGCAAGTGA	Adult	SCRiP-α	QGFNLRKKDDSKDEKPFGIDRRNFNCAQVRGYCAHFMLPCRSSFIPCPLPGCRPSLTCCCPYRK*	CAAGGGTTCAATCTCAGAAAGAAAGACGATTCTAAAGATGAGAAACCTTTTGGTATCGATCGCCGAAATTTTAATTGTGCACAGGTAAGAGGCTATTGTGCACATTTTATGCTTCCATGTAGGTCATCATTTATTCCGTGTCCGCTACCTGGGTGCAGGCCCTCCTTAACATGCTGCTGCCCTTATCGCAAGTGA
	GHGU01084929.1.p1	GHGU01084929.1.p1|Acropora_millepora_Adult	2	21-22; 0.9866	C0H691 - Amil_SCRiP2	2.48e-47	85.897	C(6)C(6)CP(5)C(6)C(6)CCC(2)	MRSQHVLILLLGLVCASQVLGKHLTKAQAKALNHEKRGDCDWPTGVCTYIYDPCPPDLRRCPEHDDGCSLPTNHCCCFQ*	ATGCGCAGTCAGCACGTTTTGATTTTACTGCTGGGCCTGGTTTGTGCTTCACAAGTTCTTGGCAAACATCTTACCAAAGCTCAAGCCAAAGCTCTGAATCACGAGAAACGTGGCGATTGTGACTGGCCAACCGGCGTATGTACCTACATTTACGATCCCTGTCCACCTGACTTACGACGTTGTCCTGAACACGATGATGGATGCTCTCTTCCCACGAACCACTGCTGCTGCTTTCAGTAA		SCRiP-δ	KHLTKAQAKALNHEKRGDCDWPTGVCTYIYDPCPPDLRRCPEHDDGCSLPTNHCCCFQ*	AAACATCTTACCAAAGCTCAAGCCAAAGCTCTGAATCACGAGAAACGTGGCGATTGTGACTGGCCAACCGGCGTATGTACCTACATTTACGATCCCTGTCCACCTGACTTACGACGTTGTCCTGAACACGATGATGGATGCTCTCTTCCCACGAACCACTGCTGCTGCTTTCAGTAA
	GHGU01224291.1.p1	GHGU01224291.1.p1|Acropora_millepora_Adult	1	22-23; 0.9857	C0H691 - Amil_SCRiP2	1.98e-41	78.205	C(6)C(6)CP(5)C(6)C(6)CCC(2)	MIRSQHVLILLLGLVCVSQVLGKHFTKVQAKALNHDKRGVCDWPIGVCTYTYDPCPSGNVRCPQNDDGCSSPTNHCCCYH*	ATGATACGCAGTCAGCACGTTTTGATTTTACTGCTGGGCCTGGTTTGTGTTTCACAAGTTCTTGGCAAACATTTTACCAAAGTTCAAGCCAAAGCTCTGAATCACGACAAACGTGGCGTTTGTGACTGGCCAATCGGTGTGTGTACATATACTTACGATCCCTGTCCATCTGGCAATGTACGTTGTCCTCAAAACGATGATGGATGCTCGTCTCCCACGAACCACTGCTGCTGCTATCATTAA		SCRiP-δ	KHFTKVQAKALNHDKRGVCDWPIGVCTYTYDPCPSGNVRCPQNDDGCSSPTNHCCCYH*	AAACATTTTACCAAAGTTCAAGCCAAAGCTCTGAATCACGACAAACGTGGCGTTTGTGACTGGCCAATCGGTGTGTGTACATATACTTACGATCCCTGTCCATCTGGCAATGTACGTTGTCCTCAAAACGATGATGGATGCTCGTCTCCCACGAACCACTGCTGCTGCTATCATTAA
Acropora millepora (Gastrula)	GHGN01000532.1.p2	GHGN01000532.1.p2|Acropora_millepora_Gastrula	2	19-20; 0.9947	XP_015765712.1 - Adig_SCRiP3like3	5.98e-32	65.000	C(6)C(6)C(6)C(4)C(5)CCC(4)	MGFKLKICLFLLLVATISSHGFNLRKKDDSKDEKPFGIDRRNFNCAQVRGYCAHFMLPCRPSFIPCPLPGCRPSLTCCCPYRK*	ATGGGTTTCAAACTTAAAATCTGTCTGTTTCTGCTTCTGGTGGCGACCATAAGTTCGCACGGGTTCAATCTCAGAAAGAAAGACGATTCTAAAGATGAGAAACCTTTTGGTATCGATCGCCGAAATTTTAATTGTGCACAGGTAAGAGGCTATTGTGCACATTTTATGCTTCCATGTAGGCCATCATTTATTCCGTGTCCGCTACCTGGGTGCAGGCCCTCCTTAACATGCTGCTGCCCTTATCGCAAGTGA	Gastrula	SCRiP-α	HGFNLRKKDDSKDEKPFGIDRRNFNCAQVRGYCAHFMLPCRPSFIPCPLPGCRPSLTCCCPYRK*	CACGGGTTCAATCTCAGAAAGAAAGACGATTCTAAAGATGAGAAACCTTTTGGTATCGATCGCCGAAATTTTAATTGTGCACAGGTAAGAGGCTATTGTGCACATTTTATGCTTCCATGTAGGCCATCATTTATTCCGTGTCCGCTACCTGGGTGCAGGCCCTCCTTAACATGCTGCTGCCCTTATCGCAAGTGA
	GHGN01006764.1.p1	GHGN01006764.1.p1|Acropora_millepora_Gastrula	1	21-22; 0.8165	C0H692 - Amil_SCRiP3	1.70e-51	96.386	C(6)C(6)CP(5)C(5)C(6)CCC(2)	MGVKLNICLLLLLVAIISSQGFNLRKKEDSKDEKSFGNYRRGSPCSSYGGSCTPNHIPCPPGSHECRQLPGCYPGVERCCCQY*	ATGGGTGTCAAACTTAACATCTGTCTGTTGCTGCTTCTGGTGGCGATCATAAGTTCGCAAGGGTTCAATCTCAGAAAGAAAGAAGATTCTAAAGATGAGAAATCTTTTGGTAACTATCGCCGAGGTTCCCCGTGTTCCAGCTATGGAGGCAGTTGTACCCCAAACCATATTCCATGTCCTCCAGGCAGTCACGAATGTCGTCAGTTACCAGGATGCTATCCAGGAGTCGAAAGATGTTGCTGCCAATATTGA		SCRiP-α	FNLRKKEDSKDEKSFGNYRRGSPCSSYGGSCTPNHIPCPPGSHECRQLPGCYPGVERCCCQY*	TTCAATCTCAGAAAGAAAGAAGATTCTAAAGATGAGAAATCTTTTGGTAACTATCGCCGAGGTTCCCCGTGTTCCAGCTATGGAGGCAGTTGTACCCCAAACCATATTCCATGTCCTCCAGGCAGTCACGAATGTCGTCAGTTACCAGGATGCTATCCAGGAGTCGAAAGATGTTGCTGCCAATATTGA
Acropora millepora (Late Planula)	GHGH01040329.1.p1	GHGH01040329.1.p1|Acropora_millepora_Late_Planula	1	20-21; 0.9818	XP_015773994.1 - Adig_SCRiP1	4.71e-62	98.889	C(6)C(6)C(7)C(5)C(6)CCC(12)	MDVRFRLCLFLVILVIVANANVIKEPEKRFHPNLWRPPRCDWPHGVCSYIRDRCAPDTPYPCGANFACPLPTNKCCCRRRHQPPWAGRR*	ATGGATGTAAGGTTTCGTCTGTGCTTGTTTCTGGTTATTTTGGTGATTGTTGCAAATGCTAATGTTATAAAAGAACCAGAAAAACGCTTTCATCCAAATCTCTGGCGTCCACCGAGATGTGACTGGCCTCATGGTGTGTGCTCCTATATTCGTGATCGCTGTGCACCAGACACGCCGTATCCTTGTGGAGCTAACTTTGCCTGTCCATTACCAACAAACAAATGTTGCTGCCGACGACGGCACCAGCCTCCATGGGCTGGGAGGCGATGA	Late Planula	SCRiP-ϒ	NVIKEPEKRFHPNLWRPPRCDWPHGVCSYIRDRCAPDTPYPCGANFACPLPTNKCCCRRRHQPPWAGRR*	AATGTTATAAAAGAACCAGAAAAACGCTTTCATCCAAATCTCTGGCGTCCACCGAGATGTGACTGGCCTCATGGTGTGTGCTCCTATATTCGTGATCGCTGTGCACCAGACACGCCGTATCCTTGTGGAGCTAACTTTGCCTGTCCATTACCAACAAACAAATGTTGCTGCCGACGACGGCACCAGCCTCCATGGGCTGGGAGGCGATGA
	GHGH01063061.1.p1	GHGH01063061.1.p1|Acropora_millepora_Late_Planula	1	21-22; 0.7846	C0H692 - Amil_SCRiP3	1.01e-52	96.386	C(6)C(6)CP(5)C(5)C(6)CCC(2)	MGVKLNICLLLLLVATITSQGFNLRKKDDSKDEKPFGNYRRGSPCSNYEGSCTPNHIPCPPGSHECRQLPGCYPGVERCCCQY*	ATGGGTGTCAAACTTAACATCTGTCTGTTGCTGCTTCTGGTGGCAACCATAACTTCGCAAGGGTTCAATCTCAGAAAGAAAGACGATTCTAAAGATGAGAAACCTTTTGGTAACTATCGCCGAGGTTCCCCGTGTTCCAACTATGAAGGCAGTTGTACCCCAAACCATATTCCATGTCCTCCAGGCAGTCACGAGTGTCGTCAGTTACCAGGATGCTATCCAGGAGTCGAAAGATGTTGCTGCCAATATTGA		SCRiP-α	FNLRKKDDSKDEKPFGNYRRGSPCSNYEGSCTPNHIPCPPGSHECRQLPGCYPGVERCCCQY*	TTCAATCTCAGAAAGAAAGACGATTCTAAAGATGAGAAACCTTTTGGTAACTATCGCCGAGGTTCCCCGTGTTCCAACTATGAAGGCAGTTGTACCCCAAACCATATTCCATGTCCTCCAGGCAGTCACGAGTGTCGTCAGTTACCAGGATGCTATCCAGGAGTCGAAAGATGTTGCTGCCAATATTGA
	GHGH01097606.1.p1	GHGH01097606.1.p1|Acropora_millepora_Late_Planula	1	21-22; 0.9863	XP_015749964.1 - Adig_SCRiP3like1	5.54e-54	92.941	C(6)C(6)C(6)C(5)C(5)CCC(4)	MGVSLNICLLMLMVATISSQGSKLRVKDDSKDEQPFGIYRRATGCRQAGGYCIRSLRLCKEGSRRCPKFEGCPDQFKCCCPKRN*	ATGGGTGTCAGTCTTAACATCTGTCTGTTGATGCTTATGGTGGCGACCATAAGTTCGCAGGGGTCCAAGCTCAGAGTGAAAGATGATTCTAAAGATGAGCAACCTTTTGGTATCTATCGCCGAGCTACTGGTTGTCGACAAGCAGGAGGCTATTGTATTCGATCTCTACGCCTCTGTAAGGAGGGATCTCGACGGTGTCCTAAGTTCGAAGGGTGCCCTGATCAATTTAAATGCTGCTGCCCTAAGCGCAACTGA		SCRiP-α	QGSKLRVKDDSKDEQPFGIYRRATGCRQAGGYCIRSLRLCKEGSRRCPKFEGCPDQFKCCCPKRN*	CAGGGGTCCAAGCTCAGAGTGAAAGATGATTCTAAAGATGAGCAACCTTTTGGTATCTATCGCCGAGCTACTGGTTGTCGACAAGCAGGAGGCTATTGTATTCGATCTCTACGCCTCTGTAAGGAGGGATCTCGACGGTGTCCTAAGTTCGAAGGGTGCCCTGATCAATTTAAATGCTGCTGCCCTAAGCGCAACTGA
	GHGH01100649.1.p1	GHGH01100649.1.p1|Acropora_millepora_Late_Planula	1	21-22; 0.8132	C0H692 - Amil_SCRiP3	1.32e-57	98.795	C(6)C(6)CP(5)C(5)C(6)CCC(2)	MGVKLNICLLLLLVAIISSQGFNLRKKDDSKDEKPFGNYRRGSPCSNYEGSCTPNHIPCPPGSHECRQLPGCYPGVERCCCQY*	ATGGGTGTCAAACTTAACATCTGTCTGTTGCTGCTTCTGGTGGCGATCATAAGTTCGCAAGGGTTCAATCTCAGAAAGAAAGACGATTCTAAAGATGAGAAACCTTTTGGTAACTATCGCCGAGGTTCCCCGTGTTCCAACTATGAAGGCAGTTGTACCCCAAACCATATTCCATGTCCTCCAGGCAGTCACGAATGTCGTCAGTTACCAGGATGCTATCCAGGAGTCGAAAGATGTTGCTGCCAATATTGA		SCRiP-α	FNLRKKDDSKDEKPFGNYRRGSPCSNYEGSCTPNHIPCPPGSHECRQLPGCYPGVERCCCQY*	TTCAATCTCAGAAAGAAAGACGATTCTAAAGATGAGAAACCTTTTGGTAACTATCGCCGAGGTTCCCCGTGTTCCAACTATGAAGGCAGTTGTACCCCAAACCATATTCCATGTCCTCCAGGCAGTCACGAATGTCGTCAGTTACCAGGATGCTATCCAGGAGTCGAAAGATGTTGCTGCCAATATTGA
Acropora millepora (Planula)	GHGS01021216.1.p1	GHGS01021216.1.p1|Acropora_millepora_Planula	2	20-21; 0.9823	COH690 - Amil_SCRiP1	4.02e-61	98.876	C(6)C(6)C(7)C(5)C(6)CCC(12)	MDVRFRLCLFLVILVIVANANVIKEPEKRFHPNLWRPPRCDWPHGVCSYIRDRCAPDTPFPCGPIFACPLPTNKCCCRQPYLPPWAGRR*	ATGGATGTAAGGTTTCGTCTGTGCTTGTTTCTGGTTATTTTGGTGATTGTTGCAAATGCTAATGTTATAAAAGAACCAGAAAAACGCTTTCATCCAAATCTCTGGCGTCCACCGAGATGTGACTGGCCTCATGGTGTGTGCTCCTATATTCGTGATCGCTGTGCACCAGACACGCCGTTTCCTTGTGGACCTATTTTTGCCTGTCCATTACCAACAAACAAATGTTGCTGCCGACAACCGTACCTGCCTCCATGGGCCGGGAGGCGATGA	Planula	SCRiP-ϒ	NVIKEPEKRFHPNLWRPPRCDWPHGVCSYIRDRCAPDTPFPCGPIFACPLPTNKCCCRQPYLPPWAGRR*	AATGTTATAAAAGAACCAGAAAAACGCTTTCATCCAAATCTCTGGCGTCCACCGAGATGTGACTGGCCTCATGGTGTGTGCTCCTATATTCGTGATCGCTGTGCACCAGACACGCCGTTTCCTTGTGGACCTATTTTTGCCTGTCCATTACCAACAAACAAATGTTGCTGCCGACAACCGTACCTGCCTCCATGGGCCGGGAGGCGATGA
Acropora millepora (Primary Polyp)	GHGT01019105.1.p1	GHGT01019105.1.p1|Acropora_millepora_Primary_Polyp	2	21-22; 0.8164	C0H692 - Amil_SCRiP3	2.30e-56	97.590	C(6)C(6)CP(5)C(5)C(6)CCC(2)	MGVKLNICLLLLLVAIISSQGFNLRKKEDSKDEKPFGNYRRGSPCSSYGGSCTPNHIPCPPGSHECRQLPGCYPGVERCCCQY*	ATGGGTGTCAAACTTAACATCTGTCTGTTGCTGCTTCTGGTGGCGATCATAAGTTCGCAAGGGTTCAATCTCAGAAAGAAAGAAGATTCTAAAGATGAGAAACCTTTTGGTAACTATCGCCGAGGTTCCCCGTGTTCCAGCTATGGAGGCAGTTGTACCCCAAACCATATTCCATGTCCTCCAGGCAGTCACGAGTGTCGTCAGTTACCAGGATGCTATCCAGGAGTCGAAAGATGTTGCTGCCAATATTGA	Primary Polyp	SCRiP-α	FNLRKKEDSKDEKPFGNYRRGSPCSSYGGSCTPNHIPCPPGSHECRQLPGCYPGVERCCCQY*	TTCAATCTCAGAAAGAAAGAAGATTCTAAAGATGAGAAACCTTTTGGTAACTATCGCCGAGGTTCCCCGTGTTCCAGCTATGGAGGCAGTTGTACCCCAAACCATATTCCATGTCCTCCAGGCAGTCACGAGTGTCGTCAGTTACCAGGATGCTATCCAGGAGTCGAAAGATGTTGCTGCCAATATTGA
Acropora millepora (Unfertilized Egg)	GHGQ01002170.1.p1	GHGQ01002170.1.p1|Acropora_millepora_Unfertilized_Egg	4	21-22; 0.8475	C0H693 - Mcap_SCRiP1a	1.50e-36	64.198	C(6)C(6)CP(5)C(4)C(5)CCC(2)	MGVKLNICLLLLLVAIISSQGFNLRKKEDSKDEKPFGTYRRGGECDQFGGRCIPNEVKCPPNTLICSLGGCSYYDKCCCHL*	ATGGGTGTCAAACTTAACATCTGTCTGTTGCTGCTTCTGGTGGCGATCATAAGTTCGCAAGGGTTCAATCTCAGAAAGAAAGAAGATTCTAAAGATGAGAAACCTTTTGGTACCTATCGCCGAGGTGGTGAATGTGACCAGTTTGGAGGCCGTTGTATTCCAAATGAAGTTAAATGTCCTCCAAACACTTTGATATGCAGTTTAGGAGGGTGCAGTTATTACGATAAATGCTGCTGCCATCTTTGA	Unfertilized Egg	SCRiP-α	FNLRKKEDSKDEKPFGTYRRGGECDQFGGRCIPNEVKCPPNTLICSLGGCSYYDKCCCHL*	TTCAATCTCAGAAAGAAAGAAGATTCTAAAGATGAGAAACCTTTTGGTACCTATCGCCGAGGTGGTGAATGTGACCAGTTTGGAGGCCGTTGTATTCCAAATGAAGTTAAATGTCCTCCAAACACTTTGATATGCAGTTTAGGAGGGTGCAGTTATTACGATAAATGCTGCTGCCATCTTTGA
	GHGQ01040688.1.p2	GHGQ01040688.1.p2|Acropora_millepora_Unfertilized_Egg	1	21-22; 0.8392	C0H692 - Amil_SCRiP3	7.22e-42	84.337	C(6)C(6)CP(5)C(5)C(5)CCC(4)	MGVKLNICLLLLLVAIISSQGFNLRKKEDSKDEKPFGNYRRGSPCSNYGGRCTANHFQCPPGSGECPEVPGCHPTERCCCQF*	ATGGGTGTCAAACTTAACATCTGTCTGTTGCTGCTTCTGGTGGCGATCATAAGTTCGCAAGGGTTCAATCTCAGAAAGAAAGAAGATTCTAAAGATGAGAAACCTTTTGGTAACTATCGCCGAGGTTCCCCGTGTTCCAACTATGGAGGCCGTTGTACCGCAAACCATTTTCAATGTCCTCCAGGCAGTGGCGAGTGTCCAGAGGTTCCAGGGTGTCATCCAACCGAAAGATGTTGCTGCCAATTTTGA		SCRiP-α	FNLRKKEDSKDEKPFGNYRRGSPCSNYGGRCTANHFQCPPGSGECPEVPGCHPTERCCCQF*	TTCAATCTCAGAAAGAAAGAAGATTCTAAAGATGAGAAACCTTTTGGTAACTATCGCCGAGGTTCCCCGTGTTCCAACTATGGAGGCCGTTGTACCGCAAACCATTTTCAATGTCCTCCAGGCAGTGGCGAGTGTCCAGAGGTTCCAGGGTGTCATCCAACCGAAAGATGTTGCTGCCAATTTTGA
Alveopora japonica	GGJR01065388.1.p1	GGJR01065388.1.p1|Alveopora_japonica	1	20-21; 0.9819	XP_015773994.1 - Adig_SCRiP1	3.25e-50	82.222	C(6)C(6)C(7)C(5)C(6)CCC(12)	MDVRFRLGLFLVILVIVANAKVIKEPEKRFHPQLWRPQRCDWPHGVCSFVGDRCARDTPYSCEHIFACPSPTNKCCCRQRHVLPWAGRR*	ATGGATGTAAGGTTTCGTCTGGGCTTGTTTCTGGTTATTTTGGTGATTGTTGCAAATGCTAAAGTTATAAAAGAACCAGAAAAACGCTTTCATCCACAGCTCTGGCGTCCACAGAGATGTGACTGGCCTCATGGTGTGTGCTCATTTGTTGGTGATCGCTGTGCAAGAGACACGCCGTATTCTTGTGAACACATCTTTGCCTGTCCATCTCCAACAAACAAATGTTGCTGCCGACAACGTCATGTGCTTCCATGGGCTGGGAGGCGATGA	Coral polyp; wild	SCRiP-ϒ	KVIKEPEKRFHPQLWRPQRCDWPHGVCSFVGDRCARDTPYSCEHIFACPSPTNKCCCRQRHVLPWAGRR*	AAAGTTATAAAAGAACCAGAAAAACGCTTTCATCCACAGCTCTGGCGTCCACAGAGATGTGACTGGCCTCATGGTGTGTGCTCATTTGTTGGTGATCGCTGTGCAAGAGACACGCCGTATTCTTGTGAACACATCTTTGCCTGTCCATCTCCAACAAACAAATGTTGCTGCCGACAACGTCATGTGCTTCCATGGGCTGGGAGGCGATGA
Cyphastrea serailia	GETH01070434.1.p1	GETH01070434.1.p1|Cyphastrea_serailia	1	20-21; 0.9910	XP_044164975.1 - Amil_SCRiP1like	6.72e-15	43.750	C(6)C(6)CP(6)C(3)C(6)CCC(3)	MAVKFYLSILLITLGITAYANKDQELTERAKQCDWPDGVCVYYDDPCPADVPNPCDDHCSLATDKCCCGEP*	ATGGCTGTGAAGTTTTATCTTTCCATCCTATTGATTACTTTGGGGATCACTGCTTACGCTAACAAGGATCAAGAACTTACCGAACGTGCGAAACAATGTGACTGGCCGGATGGCGTTTGCGTATACTACGATGACCCTTGCCCAGCAGATGTACCTAATCCCTGCGATGATCATTGCTCACTTGCAACAGACAAATGCTGCTGCGGGGAACCATGA	30ºC; 5 Meter Depth; Reef	SCRiP-ϒ	NKDQELTERAKQCDWPDGVCVYYDDPCPADVPNPCDDHCSLATDKCCCGEP*	AACAAGGATCAAGAACTTACCGAACGTGCGAAACAATGTGACTGGCCGGATGGCGTTTGCGTATACTACGATGACCCTTGCCCAGCAGATGTACCTAATCCCTGCGATGATCATTGCTCACTTGCAACAGACAAATGCTGCTGCGGGGAACCATGA
	GETH01074041.1.p1	GETH01074041.1.p1|Cyphastrea_serailia	1	21-22; 0.9845	XP_020613277.1 - Ofav_SCRiP8like2	5.79e-30	71.910	C(6)C(6)C(4)C(4)C(6)CCC(6)	MAARFHFSLLLIILGTIIVQGARPGSLNKHSIRAHFLRQDPPLKDCASIDGTCMPDSGSCQYGWCPRMPCQDSAMTCCCPSREED*	ATGGCAGCCAGGTTTCATTTTTCTCTTTTACTGATTATTTTGGGGACCATAATCGTGCAGGGTGCTCGCCCAGGGAGCCTAAACAAGCACTCCATACGGGCTCATTTCTTACGTCAGGACCCTCCACTAAAGGATTGTGCTTCTATCGATGGCACATGTATGCCAGACTCTGGCTCTTGCCAATATGGCTGGTGTCCGCGGATGCCCTGCCAAGACTCCGCTATGACATGCTGCTGTCCGTCCAGGGAGGAAGACTGA		SCRiP-β	ARPGSLNKHSIRAHFLRQDPPLKDCASIDGTCMPDSGSCQYGWCPRMPCQDSAMTCCCPSREE*	GCTCGCCCAGGGAGCCTAAACAAGCACTCCATACGGGCTCATTTCTTACGTCAGGACCCTCCACTAAAGGATTGTGCTTCTATCGATGGCACATGTATGCCAGACTCTGGCTCTTGCCAATATGGCTGGTGTCCGCGGATGCCCTGCCAAGACTCCGCTATGACATGCTGCTGTCCGTCCAGGGAGGAATGA
	GETH01076864.1.p2	GETH01076864.1.p2|Cyphastrea_serailia	1	21-22; 0.9820	XP_044164975.1 - Amil_SCRiP1like	1.53e-21	53.086	C(6)C(6)CP(6)C(5)C(6)CCC(6)	MAVKFQLCLLLFIALMVPASAFTQEEPFPSLPRCDWPNGVCVYIYDPCPPDIPYECRTEYYCPLATNKCCCRRPPPP*	ATGGCTGTGAAGTTTCAACTGTGCTTGTTGTTGTTCATTGCTTTGATGGTTCCCGCCAGTGCGTTCACTCAGGAGGAGCCATTTCCAAGTCTCCCAAGGTGTGATTGGCCAAATGGTGTCTGCGTATATATTTACGATCCTTGCCCGCCAGATATACCTTATGAATGCCGGACAGAGTATTACTGCCCACTTGCGACAAACAAATGTTGTTGTCGGCGTCCGCCCCCGCCATGA		SCRiP-ϒ	FTQEEPFPSLPRCDWPNGVCVYIYDPCPPDIPYECRTEYYCPLATNKCCCRRPPPP*	TTCACTCAGGAGGAGCCATTTCCAAGTCTCCCAAGGTGTGATTGGCCAAATGGTGTCTGCGTATATATTTACGATCCTTGCCCGCCAGATATACCTTATGAATGCCGGACAGAGTATTACTGCCCACTTGCGACAAACAAATGTTGTTGTCGGCGTCCGCCCCCGCCATGA
	GETH01079369.1.p2	GETH01079369.1.p2|Cyphastrea_serailia	1	20-21; 0.9915	C1KIZ5 - Ofav_SCRiP6	9.44e-29	64.557	C(8)C(5)C(6)C(4)C(6)CCC(2)	MDTKVACLLLIVLGALTVQGAVSGNKRMNPLHARQMERECLDDGINEECTEYGECRPGYQPCYQHYCNEPGYHCCCRY*	ATGGACACCAAAGTTGCCTGCCTGTTGTTGATCGTTTTGGGGGCCCTTACCGTGCAGGGTGCTGTCTCCGGAAACAAGAGGATGAACCCCTTGCACGCCAGGCAGATGGAGCGGGAGTGCCTGGATGATGGTATCAACGAGGAGTGCACTGAGTACGGGGAATGCCGACCTGGATATCAACCATGCTACCAACACTATTGCAATGAACCAGGGTATCATTGCTGCTGCAGGTACTGA		SCRiP-β	AVSGNKRMNPLHARQMERECLDDGINEECTEYGECRPGYQPCYQHYCNEPGYHCCCRY*	GCTGTCTCCGGAAACAAGAGGATGAACCCCTTGCACGCCAGGCAGATGGAGCGGGAGTGCCTGGATGATGGTATCAACGAGGAGTGCACTGAGTACGGGGAATGCCGACCTGGATATCAACCATGCTACCAACACTATTGCAATGAACCAGGGTATCATTGCTGCTGCAGGTACTGA
Desmophyllum pertusum	GHDD01132066.1.p1	GHDD01132066.1.p1|Desmophyllum_pertusum	1	21-22; 0.9878	B2ZG38 - Ofav_SCRiP8	3.89e-14	51.899	C(6)C(6)CP(5)C(3)C(6)CCC(7)	MDAKFHLCLLLIMLGTITVQGARPGNPMHVDAKRQLPTSPCEFDGGKCILPGGLCPIDWYPCDKQCYGIGYHCCCPTYGPVR*	ATGGATGCCAAGTTTCATTTGTGCCTGCTGTTGATTATGTTGGGGACCATTACCGTGCAAGGTGCACGCCCGGGGAACCCCATGCATGTTGATGCCAAACGTCAGTTGCCAACAAGCCCCTGTGAATTTGATGGCGGGAAATGTATTCTCCCAGGCGGCTTATGTCCAATCGATTGGTATCCCTGCGACAAACAATGTTATGGTATTGGTTACCATTGTTGCTGCCCTACATACGGTCCAGTCCGATAA	Adult; Polyp; 467m; Tank (4ºC); Bucket (22ºC)	SCRiP-β	ARPGNPMHVDAKRQLPTSPCEFDGGKCILPGGLCPIDWYPCDKQCYGIGYHCCCPTYGPVR*	GCACGCCCGGGGAACCCCATGCATGTTGATGCCAAACGTCAGTTGCCAACAAGCCCCTGTGAATTTGATGGCGGGAAATGTATTCTCCCAGGCGGCTTATGTCCAATCGATTGGTATCCCTGCGACAAACAATGTTATGGTATTGGTTACCATTGTTGCTGCCCTACATACGGTCCAGTCCGATAA
	GHDD01132071.1.p1	GHDD01132071.1.p1|Desmophyllum_pertusum	1	21-22; 0.9872	B2ZG38 - Ofav_SCRiP8	9.23e-15	48.718	C(6)C(6)CP(7)C(3)C(6)CCC(5)	MDAKFHLCLLLIMLGTITVQGARPGNPMHVDAKRVPTECGLAGGICIPSGGLCPIGGDWYPCDKQCYGIGNHCCCPTPPN*	ATGGATGCCAAGTTTCATTTGTGCCTGCTGTTGATTATGTTGGGGACCATTACCGTGCAAGGTGCACGCCCGGGGAACCCCATGCATGTTGATGCCAAGCGTGTGCCAACCGAATGTGGATTAGCTGGCGGGATATGTATTCCCTCAGGCGGCTTATGTCCAATCGGCGGAGATTGGTATCCCTGCGACAAACAATGTTATGGTATTGGTAACCATTGTTGCTGCCCTACTCCACCAAACTGA		SCRiP-β	ARPGNPMHVDAKRVPTECGLAGGICIPSGGLCPIGDWYPCDKQCYGIGNHCCCPTPPN*	GCACGCCCGGGGAACCCCATGCATGTTGATGCCAAGCGTGTGCCAACCGAATGTGGATTAGCTGGCGGGATATGTATTCCCTCAGGCGGCTTATGTCCAATCGGCGATTGGTATCCCTGCGACAAACAATGTTATGGTATTGGTAACCATTGTTGCTGCCCTACTCCACCAAACTGA
	GHDD01209983.1.p1	GHDD01209983.1.p1|Desmophyllum_pertusum	2	20-21; 0.8224	XP_044164975.1 - Amil_SCRiP1like	4.98e-15	46.835	C(6)C(6)CP(5)C(7)C(6)CCC(2)	MGMKFHLCLLLITLGIVTCAQQEQTQAELPPCDWPVGYCVYYKDPCPPDTHPCGSSVVQPCSLPTNKCCCWD*	ATGGGTATGAAGTTTCATTTGTGCTTGCTGTTGATTACTTTGGGCATCGTTACGTGTGCTCAGCAGGAGCAGACCCAAGCAGAGCTACCGCCATGCGACTGGCCAGTTGGCTATTGCGTATATTATAAAGATCCTTGTCCACCAGATACGCATCCCTGTGGTAGTTCCGTGGTTCAACCTTGTAGCTTACCCACAAACAAATGCTGCTGCTGGGACTAG		SCRiP-ϒ	QQEQTQAELPPCDWPVGYCVYYKDPCPPDTHPCGSSVQPCSLPTNKCCCWD*	CAGCAGGAGCAGACCCAAGCAGAGCTACCGCCATGCGACTGGCCAGTTGGCTATTGCGTATATTATAAAGATCCTTGTCCACCAGATACGCATCCCTGTGGTAGTTCCGTGCAACCTTGTAGCTTACCCACAAACAAATGCTGCTGCTGGGACTAG
	GHDD01209992.1.p1	GHDD01209992.1.p1|Desmophyllum_pertusum	1	21-22; 0.7343	XP_044164975.1 - Amil_SCRiP1like	2.55e-12	46.250	C(6)C(6)CP(5)C(7)C(6)CCC(3)	MGAKFHLCLLLITLGIVWAQAEPTQAPELPPCDWPVGFCVYIHDPCPQDTHDCGSSVVQLCSLRTNKCCCWNK*	ATGGGTGCGAAGTTTCATTTGTGCTTGTTGTTGATTACTTTGGGCATCGTTTGGGCTCAGGCGGAGCCGACCCAAGCACCAGAGCTACCGCCATGCGACTGGCCAGTTGGCTTTTGCGTATATATTCACGATCCTTGTCCACAAGATACGCATGACTGCGGTAGTTCCGTGGTTCAACTTTGTAGCTTACGCACAAACAAATGCTGCTGCTGGAACAAGTGA		SCRiP-ϒ	EPTQAPELPPCDWPVGFCVYIHDPCPQDTHDCGSSVQLCSLRTNKCCCWNK*	GAGCCGACCCAAGCACCAGAGCTACCGCCATGCGACTGGCCAGTTGGCTTTTGCGTATATATTCACGATCCTTGTCCACAAGATACGCATGACTGCGGTAGTTCCGTGCAACTTTGTAGCTTACGCACAAACAAATGCTGCTGCTGGAACAAGTGA
	GHDD01209995.1.p1	GHDD01209995.1.p1|Desmophyllum_pertusum	1	20-21; 0.8204	XP_044164975.1 - Amil_SCRiP1like	4.30e-12	44.304	C(6)C(6)CP(5)C(7)C(6)CCC(3)	MGAKFHLCLLLITLGIVTCAQQEQTQAELPPCDWPVGFCVYIHDPCPQDTHDCGSSVVQLCSLRTNKCCCWNK*	ATGGGTGCGAAGTTTCATTTGTGCTTGTTGTTGATTACTTTGGGCATCGTTACGTGTGCTCAGCAGGAGCAGACCCAAGCAGAGCTACCGCCATGCGACTGGCCAGTTGGCTTTTGCGTATATATTCACGATCCTTGTCCACAAGATACGCATGACTGCGGTAGTTCCGTGGTTCAACTTTGTAGCTTACGCACAAACAAATGCTGCTGCTGGAACAAGTGA		SCRiP-ϒ	QQEQTQAELPPCDWPVGFCVYIHDPCPQDTHDCGSSVQLCSLRTNKCCCWNK*	CAGCAGGAGCAGACCCAAGCAGAGCTACCGCCATGCGACTGGCCAGTTGGCTTTTGCGTATATATTCACGATCCTTGTCCACAAGATACGCATGACTGCGGTAGTTCCGTGCAACTTTGTAGCTTACGCACAAACAAATGCTGCTGCTGGAACAAGTGA
	GHDD01209997.1.p2	GHDD01209997.1.p2|Desmophyllum_pertusum	1	21-22; 0.7196	XP_044164975.1 - Amil_SCRiP1like	9.84e-13	46.250	C(6)C(6)CP(5)C(7)C(6)CCC(2)	MGAKFHLCLLLITLGIVWAQAEPTQAPELPPCDWPVGFCVYIHDPCPQDTHDCGSSVVQTCRVPTNKCCCWD*	ATGGGTGCGAAGTTTCATTTGTGCTTGTTGTTGATTACTTTGGGCATCGTTTGGGCTCAGGCGGAGCCGACCCAAGCACCAGAGCTACCGCCATGCGACTGGCCAGTTGGCTTTTGCGTATATATTCACGATCCTTGTCCACAAGATACGCATGACTGCGGTAGTTCCGTGGTTCAAACTTGTAGAGTACCCACAAACAAATGCTGCTGCTGGGACTAG		SCRiP-ϒ	EPTQAPELPPCDWPVGFCVYIHDPCPQDTHDCGSSVQTCRVPTNKCCCWD*	GAGCCGACCCAAGCACCAGAGCTACCGCCATGCGACTGGCCAGTTGGCTTTTGCGTATATATTCACGATCCTTGTCCACAAGATACGCATGACTGCGGTAGTTCCGTGCAAACTTGTAGAGTACCCACAAACAAATGCTGCTGCTGGGACTAG
	GHDD01210001.1.p1	GHDD01210001.1.p1|Desmophyllum_pertusum	1	20-21; 0.8704	XP_044164975.1 - Amil_SCRiP1like	6.61e-15	46.835	C(6)C(6)CP(5)C(7)C(6)CCC(2)	MGAKFHLCLLLITLGIVTCAQQEQTQAELPPCDWPVGYCVYYKDPCPPDTHPCGSSVVQPCSLPTNKCCCWD*	ATGGGTGCGAAGTTTCATTTGTGCTTGTTGTTGATTACTTTGGGCATCGTTACGTGTGCTCAGCAGGAGCAGACCCAAGCAGAGCTACCGCCATGCGACTGGCCAGTTGGCTATTGCGTATATTATAAAGATCCTTGTCCACCAGATACGCATCCCTGTGGTAGTTCCGTGGTTCAACCTTGTAGCTTACCCACAAACAAATGCTGCTGCTGGGACTAG		SCRiP-ϒ	QQEQTQAELPPCDWPVGYCVYYKDPCPPDTHPCGSSVQPCSLPTNKCCCWD*	CAGCAGGAGCAGACCCAAGCAGAGCTACCGCCATGCGACTGGCCAGTTGGCTATTGCGTATATTATAAAGATCCTTGTCCACCAGATACGCATCCCTGTGGTAGTTCCGTGCAACCTTGTAGCTTACCCACAAACAAATGCTGCTGCTGGGACTAG
	GHDD01369503.1.p1	GHDD01369503.1.p1|Desmophyllum_pertusum	1	21-22; 0.9857	B2ZG38 - Ofav_SCRiP8	9.80e-13	48.148	C(6)C(6)C(8)C(3)C(C)CCC(7)	MDAKFHLCLLLIMLGTIAVQGARPGNPMHVDTKRQGLPTSPCEFDGGKCIPSGGLCQIGGDWYPCGKQCYGIGYHCCCPTYGPVQ*	ATGGATGCCAAGTTTCATTTGTGCCTGCTGTTGATTATGTTGGGGACCATTGCTGTGCAAGGTGCACGCCCAGGGAACCCCATGCATGTTGATACCAAGCGTCAGGGCTTGCCAACAAGCCCCTGTGAATTTGATGGCGGGAAATGTATTCCCTCAGGCGGCTTATGTCAAATCGGCGGAGATTGGTATCCCTGCGGCAAACAATGTTATGGTATTGGTTACCATTGTTGCTGCCCTACGTACGGTCCAGTCCAATAA		SCRiP-β	ARPGNPMHVDTKRQGLPTSPCEFDGGKCIPSGGLCQIGDWYPCGKQCYGIGYHCCCPTYGPVQ*	GCACGCCCAGGGAACCCCATGCATGTTGATACCAAGCGTCAGGGCTTGCCAACAAGCCCCTGTGAATTTGATGGCGGGAAATGTATTCCCTCAGGCGGCTTATGTCAAATCGGCGATTGGTATCCCTGCGGCAAACAATGTTATGGTATTGGTTACCATTGTTGCTGCCCTACGTACGGTCCAGTCCAATAA
	GHDD01369504.1.p1	GHDD01369504.1.p1|Desmophyllum_pertusum	1	21-22; 0.9865	B2ZG38 - Ofav_SCRiP8	6.19e-13	51.250	C(6)C(6)CP(5)C(3)C(6)CCC(5)	MDAKFHLCLLLIMLGTIAVQGARPGNPMHVDTKRQGLPTSPCEFDGGKCILPGGLCPIDWYPCDKQCYGIGNHCCCPTPPN*	ATGGATGCCAAGTTTCATTTGTGCCTGCTGTTGATTATGTTGGGGACCATTGCTGTGCAAGGTGCACGCCCAGGGAACCCCATGCATGTTGATACCAAGCGTCAGGGCTTGCCAACAAGCCCCTGTGAATTTGATGGCGGGAAATGTATTCTCCCAGGCGGCTTATGTCCAATCGATTGGTATCCCTGCGACAAACAATGTTATGGTATTGGTAACCATTGTTGCTGCCCTACTCCACCAAACTGA		SCRiP-β	ARPGNPMHVDTKRQGLPTSPCEFDGGKCILPGGLCPIDWYPCDKQCYGIGNHCCCPTPPN*	GCACGCCCAGGGAACCCCATGCATGTTGATACCAAGCGTCAGGGCTTGCCAACAAGCCCCTGTGAATTTGATGGCGGGAAATGTATTCTCCCAGGCGGCTTATGTCCAATCGATTGGTATCCCTGCGACAAACAATGTTATGGTATTGGTAACCATTGTTGCTGCCCTACTCCACCAAACTGA
	GHDD01369509.1.p1	GHDD01369509.1.p1|Desmophyllum_pertusum	1	21-22; 0.9828	B2ZG38 - Ofav_SCRiP8	3.90e-14	51.316	C(6)C(7)CP(5)C(3)C(6)CCC(2)	MDAKFHLCLLLIMLGTITVQGARPGNPMHVDAKRQGSCKFAGGWCYPNEVEICPIGYEPCSEYCPYDDTYCCCPL*	ATGGATGCCAAGTTTCATTTGTGCCTGCTGTTGATTATGTTGGGGACCATTACCGTGCAAGGTGCACGCCCAGGGAACCCCATGCATGTTGATGCCAAGCGTCAGGGGTCTTGTAAATTTGCTGGCGGGTGGTGTTATCCCAATGAAGTTGAAATCTGTCCAATCGGATATGAACCGTGCAGTGAATATTGTCCTTATGATGATACCTATTGTTGCTGTCCTCTATGA		SCRiP-β	ARPGNPMHVDAKRQGSCKFAGGWCYPNEVEICPIGYEPCSEYCPYDDTYCCCPL*	GCACGCCCAGGGAACCCCATGCATGTTGATGCCAAGCGTCAGGGGTCTTGTAAATTTGCTGGCGGGTGGTGTTATCCCAATGAAGTTGAAATCTGTCCAATCGGATATGAACCGTGCAGTGAATATTGTCCTTATGATGATACCTATTGTTGCTGTCCTCTATGA
	GHDD01369512.1.p1	GHDD01369512.1.p1|Desmophyllum_pertusum	2	21-22; 0.9848	B2ZG38 - Ofav_SCRiP8	1.30e-15	54.545	C(6)C(6)CP(5)C(3)C(5)CCC(6)	MDAKFHLCLLLIMLGTITVQGARPGNPMHVDAKRQPGVPSQCELFGGICIPSKLRCPLGSNPCQEHCPVRFHCCCPFYPPN*	ATGGATGCCAAGTTTCATTTGTGCCTGTTGTTGATTATGTTGGGGACCATTACCGTGCAAGGTGCACGCCCAGGGAACCCCATGCATGTTGATGCCAAGCGTCAGCCGGGCGTGCCAAGCCAATGTGAATTGTTTGGCGGGATATGTATTCCCTCAAAATTGAGATGTCCACTCGGATCTAATCCCTGCCAGGAACATTGTCCTGTTCGTTTCCATTGTTGCTGCCCTTTTTATCCACCAAACTGA		SCRiP-β	ARPGNPMHVDAKRQPGVPSQCELFGGICIPSKLRCPLGSNPCQEHCPVRFHCCCPFYPPN*	GCACGCCCAGGGAACCCCATGCATGTTGATGCCAAGCGTCAGCCGGGCGTGCCAAGCCAATGTGAATTGTTTGGCGGGATATGTATTCCCTCAAAATTGAGATGTCCACTCGGATCTAATCCCTGCCAGGAACATTGTCCTGTTCGTTTCCATTGTTGCTGCCCTTTTTATCCACCAAACTGA
	GHDD01369513.1.p2	GHDD01369513.1.p2|Desmophyllum_pertusum	1	21-22; 0.9845	B2ZG38 - Ofav_SCRiP8	1.66e-10	45.946	C(3)C(6)CP(5)C(4)C(5)CCC(2)	MDAKFHLCLLLIMLGTMTVQGVRPGNPMHVAAKRQHVPCSGICVLFQMECPDGTSPCVEELCTSFHYCCCYD*	ATGGATGCCAAGTTTCATTTGTGCCTGCTGTTGATTATGTTGGGGACCATGACCGTGCAAGGTGTACGGCCAGGGAACCCCATGCATGTTGCTGCCAAGCGTCAACATGTCCCCTGTAGCGGCATATGTGTTCTGTTCCAAATGGAATGTCCAGACGGAACTAGTCCCTGCGTCGAGGAGCTTTGTACCTCCTTTCATTATTGTTGCTGCTATGACTGA		SCRiP-β	VRPGNPMHVAAKRQHVPCSGICVLFQMECPDGTSPCVEELCTSFHYCCCYD*	GTACGGCCAGGGAACCCCATGCATGTTGCTGCCAAGCGTCAACATGTCCCCTGTAGCGGCATATGTGTTCTGTTCCAAATGGAATGTCCAGACGGAACTAGTCCCTGCGTCGAGGAGCTTTGTACCTCCTTTCATTATTGTTGCTGCTATGACTGA
	GHDD01382844.1.p1	GHDD01382844.1.p1|Desmophyllum_pertusum	1	24-25; 0.9838	B2ZG38 - Ofav_SCRiP8	9.20e-13	52.632	C(7)C(6)C(6)C(4)C(6)CCC(2)	MDAKFHLCLLLIMLGTITVQGARPGNPMHVDAKRQPGCPPNPHGQCIPGHFPCVGGLHECPHFRCFNLGSKCCCRY*	ATGGATGCCAAGTTTCATTTGTGCCTGCTGTTGATTATGTTGGGGACCATTACCGTGCAAGGTGCACGCCCAGGGAACCCCATGCATGTTGATGCCAAGCGTCAGCCCGGATGTCCGCCCAACCCTCATGGGCAGTGTATTCCGGGACATTTCCCATGTGTTGGCGGATTGCATGAATGCCCTCATTTTCGTTGTTTTAATCTCGGATCGAAGTGCTGCTGCAGATACTGA		SCRiP-β	ARPGNPMHVDAKRQPGCPPNPHGQCIPGHFPCVGGLHECPHFRCFNLGSKCCCRY*	GCACGCCCAGGGAACCCCATGCATGTTGATGCCAAGCGTCAGCCCGGATGTCCGCCCAACCCTCATGGGCAGTGTATTCCGGGACATTTCCCATGTGTTGGCGGATTGCATGAATGCCCTCATTTTCGTTGTTTTAATCTCGGATCGAAGTGCTGCTGCAGATACTGA
	GHDD01438481.1.p2	GHDD01438481.1.p2|Desmophyllum_pertusum	1	21-22; 0.9828	B2ZG38 - Ofav_SCRiP8	1.54e-12	50.000	C(6)C(6)CP(5)C(3)C(5)CCC(3)	MDGKFLLCLLLIMLGTIAVQGARPGNPMHVDTKRQGPSQCELFDGICIPTTLLCPPGSTPCAEQCPGGFHCCCPFY*	ATGGATGGCAAGTTTCTTTTGTGCCTGCTGTTGATTATGTTGGGGACCATTGCTGTGCAAGGTGCACGCCCAGGGAACCCCATGCATGTTGATACCAAGCGTCAGGGGCCAAGCCAATGTGAATTGTTTGACGGGATATGTATTCCCACAACTTTGTTATGTCCACCCGGATCGACTCCCTGCGCCGAACAGTGTCCTGGTGGTTTCCATTGTTGCTGCCCTTTTTACTAA		SCRiP-β	ARPGNPMHVDTKRQGPSQCELFDGICIPTTLLCPPGSTPCAEQCPGGFHCCCPFY*	GCACGCCCAGGGAACCCCATGCATGTTGATACCAAGCGTCAGGGGCCAAGCCAATGTGAATTGTTTGACGGGATATGTATTCCCACAACTTTGTTATGTCCACCCGGATCGACTCCCTGCGCCGAACAGTGTCCTGGTGGTTTCCATTGTTGCTGCCCTTTTTACTAA
Favia lizardensis	GDZU01028349.1.p2	GDZU01028349.1.p2|Favia_lizardensis	2	20-21; 0.9948	C1KIZ5 - Ofav_SCRiP6	8.71e-31	70.370	C(8)C(4)C(6)C(4)C(6)CCC(4)	MDTKVACLLLIILGALTVQGAVSGNKRTNPLHARQWGGEECMDGPEDEYCSYNYCLPGYYPCIEKFCEGGYMCCCRHGW*	ATGGACACCAAAGTTGCATGCCTGTTGTTGATCATTTTGGGGGCCCTTACCGTGCAGGGTGCTGTCTCCGGAAACAAGAGAACGAACCCCTTGCATGCCAGGCAGTGGGGCGGAGAGGAGTGCATGGACGGCCCTGAGGATGAGTATTGCTCGTACAACTACTGCCTACCAGGCTATTATCCATGCATCGAGAAATTCTGTGAGGGAGGCTATATGTGCTGCTGCAGGCATGGATGGTAA	Gastrula	SCRiP-β	AVSGNKRTNPLHARQWGGEECMDGPEDEYCSYNYCLPGYYPCIEKFCEGGYMCCCRHGW*	GCTGTCTCCGGAAACAAGAGAACGAACCCCTTGCATGCCAGGCAGTGGGGCGGAGAGGAGTGCATGGACGGCCCTGAGGATGAGTATTGCTCGTACAACTACTGCCTACCAGGCTATTATCCATGCATCGAGAAATTCTGTGAGGGAGGCTATATGTGCTGCTGCAGGCATGGATGGTAA
Favites colemani	GIVN01028810.1.p1	GIVN01028810.1.p1|Favites_colemani	1	20-21; 0.9856	C1KIZ5 - Ofav_SCRiP6	7.80e-24	60.000	C(7)C(5)CP(5)C(4)C(6)CCC(2)	MDTKVACLLLIILGAVTVHCALSGNKGMNPLYARQTSPFACKNGRNEWCYKYPECPRGFDPCRNKYCSNSDQWCCCNY*	ATGGACACTAAAGTTGCCTGCCTGTTGTTGATCATTTTGGGGGCCGTTACTGTGCACTGTGCTCTCTCCGGAAACAAGGGGATGAATCCCTTGTACGCCAGGCAGACGTCGCCATTTGCGTGCAAGAACGGTAGAAATGAGTGGTGCTACAAGTACCCGGAATGCCCACGTGGCTTTGATCCATGCCGTAATAAGTATTGTTCTAATTCCGATCAGTGGTGCTGCTGCAACTATTGA	Wild	SCRiP-β	ALSGNKGMNPLYARQTSPFACKNGRNEWCYKYPECPRGFDPCRNKYCSNSDQWCCCNY*	GCTCTCTCCGGAAACAAGGGGATGAATCCCTTGTACGCCAGGCAGACGTCGCCATTTGCGTGCAAGAACGGTAGAAATGAGTGGTGCTACAAGTACCCGGAATGCCCACGTGGCTTTGATCCATGCCGTAATAAGTATTGTTCTAATTCCGATCAGTGGTGCTGCTGCAACTATTGA
	GIVN01030204.1.p1	GIVN01030204.1.p1|Favites_colemani	1	24-25; 0.9769	XP_020613277.1 - Ofav_SCRiP8like2	1.14e-32	76.404	C(6)C(6)CP(8)C(3)C(6)CCC(7)	MAAKFHFCLLLIILGTIIVQGARAGNLCKNSMLAHFLRQEPPPGYYCTSIGGVCIPDSGSCPDAALYDEECGKPCQDSTMKCCCPYRPWEE*	ATGGCCGCCAAGTTCCACTTTTGTCTGTTACTGATTATTTTGGGGACCATTATCGTGCAGGGTGCGCGCGCGGGGAACCTATGCAAGAACTCCATGCTGGCTCATTTCTTGCGTCAGGAACCGCCACCCGGATACTATTGTACTTCGATCGGTGGCGTGTGTATACCAGATTCTGGCTCTTGCCCTGATGCCGCATTATATGATGAGGAGTGTGGGAAGCCCTGTCAGGACTCCACTATGAAGTGCTGCTGTCCATACAGGCCGTGGGAGGAATGA		SCRiP-β	GNLCKNSMLAHFLRQEPPPGYYCTSIGGVCIPDSGSCPDYDEECGKPCQDSTMKCCCPYRPWEE*	GGGAACCTATGCAAGAACTCCATGCTGGCTCATTTCTTGCGTCAGGAACCGCCACCCGGATACTATTGTACTTCGATCGGTGGCGTGTGTATACCAGATTCTGGCTCTTGCCCTGATTATGATGAGGAGTGTGGGAAGCCCTGTCAGGACTCCACTATGAAGTGCTGCTGTCCATACAGGCCGTGGGAGGAATGA
	GIVN01163287.1.p3	GIVN01163287.1.p3|Favites_colemani	1	20-21; 0.9893	C1KIZ5 - Ofav_SCRiP6	5.20e-28	69.333	C(7)C(6)C(3)C(4)C(4)CCC(2)	MDTKVACLLLIILGALTVQGAVSGNKRTNPLHARQYGDMCMNNGEEYCHYGVGICYHPCPEKYCEEGICCCEE*	ATGGACACCAAAGTTGCCTGCTTGTTGTTGATCATTTTGGGGGCCCTTACCGTGCAGGGTGCGGTCTCCGGAAACAAGAGGACGAACCCCTTGCACGCCAGGCAGTATGGAGACATGTGCATGAACAATGGGGAAGAGTATTGCCATTACGGGGTTGGGATATGCTATCATCCATGCCCCGAAAAGTACTGCGAGGAAGGCATCTGCTGCTGCGAGGAATGA		SCRiP-β	AVSGNKRTNPLHARQYGDMCMNNGEEYCHYGVGICYHPCPEKYCEEGICCCEE*	GCGGTCTCCGGAAACAAGAGGACGAACCCCTTGCACGCCAGGCAGTATGGAGACATGTGCATGAACAATGGGGAAGAGTATTGCCATTACGGGGTTGGGATATGCTATCATCCATGCCCCGAAAAGTACTGCGAGGAAGGCATCTGCTGCTGCGAGGAATGA
	GIVN01163288.1.p1	GIVN01163288.1.p1|Favites_colemani	1	20-21; 0.9877	C1KIZ5 - Ofav_SCRiP6	1.28e-23	62.338	C(7)C(6)C(3)C(4)C(4)CCC(4)	MDTKVACLLLIILGALTVQGAVSGNKRTNPLHARQHSFGGLCLSNDEEYCFYGEGHCSNACPEKYCEKGFCCCDKRN*	ATGGACACCAAAGTTGCCTGCTTGTTGTTGATCATTTTGGGGGCCCTTACCGTGCAGGGTGCTGTCTCCGGAAACAAGAGGACGAACCCCTTGCACGCCAGGCAGCATTCATTTGGAGGCCTGTGCTTGAGCAATGATGAAGAGTATTGCTTTTACGGGGAAGGGCATTGCTCTAATGCATGCCCAGAAAAGTACTGCGAGAAAGGCTTCTGCTGCTGCGATAAAAGGAACTGA		SCRiP-β	AVSGNKRTNPLHARQHSFGGLCLSNDEEYCFYGEGHCSNACPEKYCEKGFCCCDKRN*	GCTGTCTCCGGAAACAAGAGGACGAACCCCTTGCACGCCAGGCAGCATTCATTTGGAGGCCTGTGCTTGAGCAATGATGAAGAGTATTGCTTTTACGGGGAAGGGCATTGCTCTAATGCATGCCCAGAAAAGTACTGCGAGAAAGGCTTCTGCTGCTGCGATAAAAGGAACTGA
	GIVN01163290.1.p2	GIVN01163290.1.p2|Favites_colemani	1	20-21; 0.9913	C1KIZ5 - Ofav_SCRiP6	2.52e-24	60.759	C(7)C(5)CP(5)C(4)C(6)CCC(2)	MDTKVACLLLIILGALTVQGAVSGSKRTNPLHARYYGSESCMDIDFGMCYPEGMCPRTHYPCPDYECPGSDQHCCCVY*	ATGGACACCAAAGTTGCCTGCTTGTTGTTGATCATTTTGGGGGCCCTTACCGTGCAGGGTGCTGTCTCCGGAAGCAAGAGGACGAACCCGTTGCACGCTAGGTACTATGGCAGTGAGTCGTGCATGGACATTGATTTTGGGATGTGCTACCCGGAAGGGATGTGCCCTAGGACTCATTATCCATGCCCGGACTATGAGTGTCCTGGTTCCGATCAGCATTGCTGCTGCGTGTACTGA		SCRiP-β	AVSGSKRTNPLHARYYGSESCMDIDFGMCYPEGMCPRTHYPCPDYECPGSDQHCCCVY*	GCTGTCTCCGGAAGCAAGAGGACGAACCCGTTGCACGCTAGGTACTATGGCAGTGAGTCGTGCATGGACATTGATTTTGGGATGTGCTACCCGGAAGGGATGTGCCCTAGGACTCATTATCCATGCCCGGACTATGAGTGTCCTGGTTCCGATCAGCATTGCTGCTGCGTGTACTGA
	GIVN01163292.1.p1	GIVN01163292.1.p1|Favites_colemani	1	20-21; 0.9917	C1KIZ5 - Ofav_SCRiP6	6.72e-29	69.333	C(7)C(5)CP(5)C(4)C(4)CCC(5)	MDTKVACLLLIILGALTVQGAVSGNKRTNPLHARQWYGECKNNGQEFCSFAEQCPPAYYPCPGKYCEEGDCCCGSGNA*	ATGGACACCAAAGTTGCCTGCTTGTTGTTGATCATTTTGGGGGCCCTTACCGTGCAGGGTGCGGTCTCCGGAAACAAGAGGACGAACCCCTTGCACGCCAGGCAGTGGTATGGGGAGTGCAAGAACAATGGGCAAGAGTTTTGCTCTTTCGCCGAGCAATGCCCCCCTGCCTATTATCCATGCCCCGGAAAGTACTGCGAGGAAGGCGACTGCTGCTGCGGAAGTGGTAATGCATGA		SCRiP-β	AVSGNKRTNPLHARQWYGECKNNGQEFCSFAEQCPPAYYPCPGKYCEEGDCCCGSGNA*	GCGGTCTCCGGAAACAAGAGGACGAACCCCTTGCACGCCAGGCAGTGGTATGGGGAGTGCAAGAACAATGGGCAAGAGTTTTGCTCTTTCGCCGAGCAATGCCCCCCTGCCTATTATCCATGCCCCGGAAAGTACTGCGAGGAAGGCGACTGCTGCTGCGGAAGTGGTAATGCATGA
	GIVN01215367.1.p1	GIVN01215367.1.p1|Favites_colemani	2	25-26; 0.9719	C1KIZ0 - Ofav_SCRiP2	5.45e-18	48.529	C(6)C(6)CP(5)C(5)C(6)CCC(3)	MAVKFHLCLLLIILSITAYSQTGNAALCDWPHGVCAFINDRCPPNSSDCRASYNCTLGTNKCCCWDS*	ATGGCTGTGAAGTTTCATCTGTGCCTGTTGCTGATTATCTTGAGTATCACTGCCTACTCTCAGACAGGAAATGCCGCACTATGTGACTGGCCGCATGGCGTATGCGCGTTTATTAACGATCGCTGCCCACCAAATAGTTCCGACTGCCGGGCATCGTATAACTGCACACTTGGTACAAACAAATGTTGCTGCTGGGATTCATGA		SCRiP-ϒ	ALCDWPHGVCAFINDRCPPNSSDCRASYNCTLGTNKCCCWDS*	GCACTATGTGACTGGCCGCATGGCGTATGCGCGTTTATTAACGATCGCTGCCCACCAAATAGTTCCGACTGCCGGGCATCGTATAACTGCACACTTGGTACAAACAAATGTTGCTGCTGGGATTCATGA
Fungia scutaria	comp12715_c0_seq1.p1	comp12715_c0_seq1.p1|Fungia_scutaria	1	21-22; 0.9876	C1KIY9 - Ofav_SCRiP1	2.56e-10	46.753	C(6)C(4)CP(5)C(4)C(6)CCC(5)	MDCKFYVRLLVIMLGIISVQGALLGNQQENPMRAYARFTNCPDMQGFCNYNHCPEGTYYCGSLGCPPWPWMCCCKSTYY*	ATGGATTGTAAATTCTATGTGCGCCTGTTGGTGATTATGCTGGGAATCATTTCCGTCCAGGGTGCACTCCTAGGGAATCAACAGGAGAACCCCATGCGGGCTTATGCCAGGTTTACTAACTGTCCGGATATGCAAGGCTTTTGTAATTATAACCATTGTCCAGAAGGAACTTATTACTGCGGGAGCCTGGGCTGCCCACCGTGGCCGTGGATGTGCTGTTGCAAGTCTACTTACTATTAA	Planula larvae; Whole organism	SCRiP-β	ALLGNQQENPMRAYARFTNCPDMQGFCNYNHCPEGTYYCGSLGCPPWPWMCCCKSTYY*	GCACTCCTAGGGAATCAACAGGAGAACCCCATGCGGGCTTATGCCAGGTTTACTAACTGTCCGGATATGCAAGGCTTTTGTAATTATAACCATTGTCCAGAAGGAACTTATTACTGCGGGAGCCTGGGCTGCCCACCGTGGCCGTGGATGTGCTGTTGCAAGTCTACTTACTATTAA
Montastraea cavernosa	comp175_c0_seq1.p1	comp175_c0_seq1.p1|Montastraea_cavernosa	5	21-22; 0.9863	C1KIZ3 – Ofav_SCRiP4	4.10e-29	65.060	C(7)C(5)CP(5)C(4)C(6)CCC(4)	MDTKLRLCLLLIILGALTVQGAVSGKKKMNPLHARQYFERECMHNEEEMCFPYEQCPPDWEPCYNYDCGHPDYGCCCQGGW*	ATGGACACCAAACTTCGTTTGTGCCTGTTGTTGATCATTTTGGGGGCCCTTACCGTGCAGGGTGCAGTCTCCGGAAAGAAGAAGATGAACCCCTTGCATGCCAGGCAATACTTTGAACGAGAGTGCATGCATAATGAGGAGGAGATGTGCTTCCCGTACGAACAGTGCCCACCGGACTGGGAACCATGCTATAATTACGACTGCGGTCATCCAGACTATGGATGCTGCTGCCAAGGGGGCTGGTAA	Whole organism	SCRiP-β	AVSGKKKMNPLHARQYFERECMHNEEEMCFPYEQCPPDWEPCYNYDCGHPDYGCCCQGGW*	GCAGTCTCCGGAAAGAAGAAGATGAACCCCTTGCATGCCAGGCAATACTTTGAACGAGAGTGCATGCATAATGAGGAGGAGATGTGCTTCCCGTACGAACAGTGCCCACCGGACTGGGAACCATGCTATAATTACGACTGCGGTCATCCAGACTATGGATGCTGCTGCCAAGGGGGCTGGTAA
	comp175_c0_seq6.p2	comp175_c0_seq6.p2|Montastraea_cavernosa	1	21-22; 0.9863	C1KIZ3 – Ofav_SCRiP4	4.61e-29	65.060	C(7)C(5)CP(5)C(4)C(6)CCC(5)	MDTKLRLCLLLIILGALTVQGAVSGKKKMNPLHARQYFERECMHNEEEMCFPYEQCPPDWEPCYNYDCGHPDYGCCCKGGWY*	ATGGACACCAAACTTCGTTTGTGCCTGTTGTTGATCATTTTGGGGGCCCTTACCGTGCAGGGTGCAGTCTCCGGAAAGAAGAAGATGAACCCCTTGCATGCCAGGCAATACTTTGAACGAGAGTGCATGCATAATGAGGAGGAGATGTGCTTCCCGTACGAACAGTGCCCACCGGACTGGGAACCATGCTATAATTACGACTGCGGTCATCCAGACTATGGATGCTGCTGCAAAGGGGGCTGGTACTGA		SCRiP-β	AVSGKKKMNPLHARQYFERECMHNEEEMCFPYEQCPPDWEPCYNYDCGHPDYGCCCKGGWY*	GCAGTCTCCGGAAAGAAGAAGATGAACCCCTTGCATGCCAGGCAATACTTTGAACGAGAGTGCATGCATAATGAGGAGGAGATGTGCTTCCCGTACGAACAGTGCCCACCGGACTGGGAACCATGCTATAATTACGACTGCGGTCATCCAGACTATGGATGCTGCTGCAAAGGGGGCTGGTACTGA
	comp1098_c3_seq1.p1	comp1098_c3_seq1.p1|Montastraea_cavernosa	3	21-22; 0.9879	XP_020613277.1 - Ofav_SCRiP8like2	6.17e-30	65.169	C(6)C(6)C(4)C(3)C(8)CCC(7)	MAAKFYFSLLLIMLGTIFVRGARPGNQNKNSMRAHFLRQEPPPGYFCASIGGMCIPHSGTCPNGECEKPCPDTVVIEKCCCPDWWEEE*	ATGGCTGCCAAGTTTTATTTTTCTCTGTTACTGATTATGTTGGGGACCATTTTCGTGCGGGGTGCACGCCCAGGGAACCAAAACAAGAACTCCATGCGTGCTCATTTCTTGCGTCAGGAACCGCCACCCGGATACTTTTGTGCTTCGATCGGTGGCATGTGTATCCCACATTCTGGCACTTGTCCTAATGGAGAGTGCGAGAAGCCCTGCCCAGACACCGTTGTGATCGAGAAGTGCTGCTGTCCGGACTGGTGGGAGGAAGAATGA		SCRiP-β	ARPGNQNKNSMRAHFLRQEPPPGYFCASIGGMCIPHSGTCPNGECEKPCPDTVVKCCCPDWWEE*	GCACGCCCAGGGAACCAAAACAAGAACTCCATGCGTGCTCATTTCTTGCGTCAGGAACCGCCACCCGGATACTTTTGTGCTTCGATCGGTGGCATGTGTATCCCACATTCTGGCACTTGTCCTAATGGAGAGTGCGAGAAGCCCTGCCCAGACACCGTTGTGAAGTGCTGCTGTCCGGACTGGTGGGAGGAATGA
	comp3035_c0_seq1.p1	comp3035_c0_seq1.p1|Montastraea_cavernosa	1	21-22; 0.9825	B2ZG38 - Ofav_SCRiP8	1.13e-28	72.603	C(6)C(6)CP(3)C(4)C(6)CCC(6)	MAAKFHLCLLLIILGTITVQGARPWNPDFLRQVGTDCASIHGTCKPLNEYCPHGECPKFTCPGDQLKCCCPPSNGK*	ATGGCTGCCAAGTTTCATTTGTGTCTGTTGCTGATTATTTTGGGGACCATTACCGTGCAGGGTGCACGCCCATGGAACCCTGATTTCTTACGTCAGGTCGGAACGGATTGTGCTTCGATCCATGGCACTTGTAAGCCACTAAATGAATATTGTCCTCACGGAGAATGCCCCAAGTTCACGTGTCCAGGCGACCAGCTCAAATGCTGCTGTCCGCCATCTAATGGGAAATGA		SCRiP-β	ARPWNPDFLRQVGTDCASIHGTCKPLNEYCPHGECPKFTCPGDQLKCCCPPSNG*	GCACGCCCATGGAACCCTGATTTCTTACGTCAGGTCGGAACGGATTGTGCTTCGATCCATGGCACTTGTAAGCCACTAAATGAATATTGTCCTCACGGAGAATGCCCCAAGTTCACGTGTCCAGGCGACCAGCTCAAATGCTGCTGTCCGCCATCTAATGGGTGA
Montipora digitata	GIVM01175824.1.p2	GIVM01175824.1.p2|Montipora_digitata	1	21-22; 0.9836	C1KIY9 – Ofav_SCRiP1	6.15e-12	56.627	C(8)C(5)C(6)C(3)C(6)CCC(2)	MEAKFHLCLLLIILGTLAAQGARLENDLENPWHVLAKHGSNSCESQAAGRHCNRHGYCGPGSTFCGYTCGSYKTVCCCMD*	ATGGAAGCTAAGTTTCATTTGTGCCTTTTGCTTATCATTCTGGGGACTCTTGCCGCGCAGGGAGCACGCCTGGAAAACGACCTGGAGAATCCCTGGCATGTTCTCGCTAAACACGGTAGTAATAGCTGTGAAAGCCAGGCTGCTGGCCGGCACTGTAATCGGCATGGCTACTGTGGACCAGGAAGTACATTCTGCGGGTACACCTGCGGCAGTTATAAAACAGTGTGCTGTTGCATGGACTGA	Wild	SCRiP-β	ARLENDLENPWHVLAKHGSNSCESQAAGRHCNRHGYCGPGSTFCGYTCGSYKTVCCCMD*	GCACGCCTGGAAAACGACCTGGAGAATCCCTGGCATGTTCTCGCTAAACACGGTAGTAATAGCTGTGAAAGCCAGGCTGCTGGCCGGCACTGTAATCGGCATGGCTACTGTGGACCAGGAAGTACATTCTGCGGGTACACCTGCGGCAGTTATAAAACAGTGTGCTGTTGCATGGACTGA
Pocillopora damicornis	GEFF01011883.1.p1	GEFF01011883.1.p1|Pocillopora_damicornis	1	21-22; 0.9823	B2ZG38 - Ofav_SCRiP8	1.54e-10	41.860	C(8)C(6)CP(6)C(4)C(7)CCC(5	MAALFRLCLILVLLGAVQVLGARRGQSHRHMSRLHSYFKRQHDVTCGRIPGSGICVKYTEPCPPFSDEECRDHLCPFGSGKRCCCPGAGK*	ATGGCTGCTTTGTTTCGTTTGTGTTTGATCTTGGTTTTGTTGGGAGCTGTTCAAGTACTGGGTGCACGGCGTGGCCAAAGTCACAGACATATGAGCCGTCTGCATTCTTATTTCAAGCGTCAGCATGACGTCACCTGTGGCAGGATTCCCGGCAGCGGAATATGTGTAAAATACACTGAGCCTTGCCCTCCCTTCTCCGATGAAGAATGTAGAGATCACCTATGTCCATTTGGCTCAGGAAAGCGCTGCTGCTGCCCTGGTGCAGGCAAATGA	Larvae (24h, 48h and 11 days post-release); wild	SCRiP-β	ARRGQSHRHMLHSYFKRQHDVTCGRIPGSGICVKYTEPCPPSDEECRDHLCPGSGKRCCCPGAGK*	GCACGGCGTGGCCAAAGTCACAGACATATGCTGCATTCTTATTTCAAGCGTCAGCATGACGTCACCTGTGGCAGGATTCCCGGCAGCGGAATATGTGTAAAATACACTGAGCCTTGCCCTCCCTCCGATGAAGAATGTAGAGATCACCTATGTCCAGGCTCAGGAAAGCGCTGCTGCTGCCCTGGTGCAGGCAAATGA
Pocillopora verrucosa	GJZD01088022.1.p2	GJZD01088022.1.p2|Pocillopora_verrucosa	1	21-22; 0.9825	B2ZG38 - Ofav_SCRiP8	1.22e-10	43.023	C(8)C(6)CP(6)C(4)C(7)CCC(5)	MAALFRLCLILVLLGAVQVLGARRGQSHRHMSRLHSYFKRQHVVICGSIPGSGMCVKYTEPCPPFSNEECRDHLCPYDSGKRCCCPGAGKR*	ATGGCTGCTTTGTTTCGTTTGTGTTTGATCTTGGTTTTGTTGGGAGCTGTTCAAGTACTGGGTGCACGACGCGGCCAAAGTCACAGACATATGAGCCGTCTGCATTCTTATTTCAAGCGTCAGCATGTCGTCATCTGTGGCAGTATTCCCGGCAGCGGAATGTGTGTAAAATACACTGAGCCTTGCCCTCCCTTCTCCAATGAGGAATGTAGAGATCACCTATGTCCATACGACTCAGGAAAGCGCTGCTGCTGCCCTGGTGCAGGCAAACGATAA	Adult; Carrizales reef (green, brown); Boquita reef (green, brown)	SCRiP-β	ARRGQSHRHMLHSYFKRQHVVICGSIPGSGMCVKYTEPCPPSNEECRDHLCPDSGKRCCCPGAGKR*	GCACGACGCGGCCAAAGTCACAGACATATGCTGCATTCTTATTTCAAGCGTCAGCATGTCGTCATCTGTGGCAGTATTCCCGGCAGCGGAATGTGTGTAAAATACACTGAGCCTTGCCCTCCCTCCAATGAGGAATGTAGAGATCACCTATGTCCAGACTCAGGAAAGCGCTGCTGCTGCCCTGGTGCAGGCAAACGATAA
Seriatopora caliendrum	GIVG01137642.1.p1	GIVG01137642.1.p1|Seriatopora_caliendrum	1	21-22; 0.9875	C1KIY9 - Ofav_SCRiP1	5.23e-18	61.538	C(6)C(4)CP(5)C(6)C(6)CCC(2)	MEAKFGLSLLLIILGTLAVHGAPNTNELENPLLDGAKRTGWCTGRHAHCSYGSCPHGTTYCGLDVQICGNYPYKCCCHR*	ATGGAAGCTAAATTTGGTTTGAGCCTTTTGCTTATCATTTTGGGGACTCTTGCCGTGCATGGAGCGCCCAACACAAACGAACTGGAGAATCCCTTGCTTGACGGCGCTAAACGTACAGGGTGGTGCACTGGAAGGCACGCGCATTGTTCTTATGGGAGCTGCCCCCACGGCACTACATACTGTGGTTTGGATGTCCAGATATGTGGAAATTATCCTTATAAGTGCTGCTGCCATCGTTAA	Wild	SCRiP-β	APNTNELENPLLDGAKRTGWCTGRHAHCSYGSCPHGTTYCGLDVICGNYPYKCCCHR*	GCGCCCAACACAAACGAACTGGAGAATCCCTTGCTTGACGGCGCTAAACGTACAGGGTGGTGCACTGGAAGGCACGCGCATTGTTCTTATGGGAGCTGCCCCCACGGCACTACATACTGTGGTTTGGATGTCATATGTGGAAATTATCCTTATAAGTGCTGCTGCCATCGTTAA
Seriatopora hystrix	comp52_c0_seq1.p1	comp52_c0_seq1.p1|Seriatopora_hystrix	1	21-22; 0.9874	C1KIY9 - Ofav_SCRiP1	4.91e-21	63.291	C(6)C(6)CP(7)C(5)C(6)CCC(12)	MEAKFGLSLLLIILGTLAVHGARQKNKLENPLLAGAKRAVTCQDLHGSCRYGDCPEGTEFCTIFGCPGAPWVCCCSE*	ATGGAAGCTAAATTTGGTTTGAGCCTTTTGCTTATCATTTTAGGGACTCTTGCCGTGCATGGAGCACGCCAAAAAAACAAACTGGAGAATCCCTTGCTTGCCGGCGCTAAACGTGCAGTGACCTGCCAGGACTTGCACGGTTCCTGCAGGTATGGTGACTGCCCCGAAGGAACGGAATTCTGTACTATTTTCGGATGTCCAGGTGCTCCATGGGTGTGCTGTTGCTCGGAATAA	Whole organism	SCRiP-β	ARQKNKLENPLLAGAKRAVTCQDLHGSCRYGDCPEGTEFCTIFGCPGAPWVCCCSE*	GCACGCCAAAAAAACAAACTGGAGAATCCCTTGCTTGCCGGCGCTAAACGTGCAGTGACCTGCCAGGACTTGCACGGTTCCTGCAGGTATGGTGACTGCCCCGAAGGAACGGAATTCTGTACTATTTTCGGATGTCCAGGTGCTCCATGGGTGTGCTGTTGCTCGGAATAA
	comp25570_c0_seq1.p1	comp25570_c0_seq1.p1|Seriatopora_hystrix	1	20-21; 0.9832	XP_015773994.1 - Adig_SCRiP1	5.59e-57	90.000	C(6)C(6)C(7)C(5)C(6)CCC(12)	MDVRFRLCLSLVILVIVANANVIKEPEKRFHPALWRPPRCDWPHGVCSFIGDRCAPDTPFPCGDNFACPLPTNKCCCRQRHRPPWAGKR*	ATGGATGTAAGGTTTCGTCTGTGCTTGTCTCTGGTTATTTTGGTGATTGTTGCAAATGCTAATGTTATAAAAGAACCAGAAAAACGCTTTCATCCAGCTCTCTGGCGTCCACCGAGATGTGACTGGCCTCATGGTGTGTGCTCATTTATTGGTGATCGCTGTGCACCAGACACGCCGTTTCCTTGTGGAGATAACTTTGCCTGTCCATTACCAACAAACAAATGTTGCTGCCGACAACGGCATCGACCTCCATGGGCTGGGAAGCGATGA		SCRiP-ϒ	NVIKEPEKRFHPALWRPPRCDWPHGVCSFIGDRCAPDTPFPCGDNFACPLPTNKCCCRQRHRPPWAGKR*	AATGTTATAAAAGAACCAGAAAAACGCTTTCATCCAGCTCTCTGGCGTCCACCGAGATGTGACTGGCCTCATGGTGTGTGCTCATTTATTGGTGATCGCTGTGCACCAGACACGCCGTTTCCTTGTGGAGATAACTTTGCCTGTCCATTACCAACAAACAAATGTTGCTGCCGACAACGGCATCGACCTCCATGGGCTGGGAAGCGATGA
Stylophora pistillata	GARY01008383.1.p1	GARY01008383.1.p1|Stylophora_pistillata	1	21-22; 0.9851	B2ZG38 - Ofav_SCRiP8	5.16e-09	41.860	C(8)C(6)CP(6)C(5)C(5)CCC(6)	MTATFRLCLILVLLGVIEVLGASHAKTKKHRTQLRSYFKRQPHFMCGSMLGSGTCVDWYKICPSHSSVECKDHQGCPEGARCCCPGHGKR*	ATGACTGCGACGTTTCGTTTGTGTTTGATCTTGGTTTTGTTGGGAGTAATTGAAGTACTGGGTGCAAGCCATGCCAAAACCAAGAAGCACAGGACCCAGCTACGTTCTTATTTCAAACGTCAGCCGCACTTCATGTGCGGCTCCATGCTTGGAAGTGGAACATGTGTGGATTGGTATAAGATCTGTCCTTCCCACTCCTCCGTAGAATGTAAAGATCATCAGGGCTGCCCAGAGGGAGCGCGCTGTTGCTGCCCTGGCCATGGCAAACGATAA	Adult; Whole Tissue	SCRiP-β	ASHAKTKKHRLRSYFKRQPHFMCGSMLGSGTCVDWYKICPSSSVECKDHQGCPEGARCCCPGHGKR*	GCAAGCCATGCCAAAACCAAGAAGCACAGGCTACGTTCTTATTTCAAACGTCAGCCGCACTTCATGTGCGGCTCCATGCTTGGAAGTGGAACATGTGTGGATTGGTATAAGATCTGTCCTTCCTCCTCCGTAGAATGTAAAGATCATCAGGGCTGCCCAGAGGGAGCGCGCTGTTGCTGCCCTGGCCATGGCAAACGATAA
Anemonia viridis	GHCD01011398.1.p1	GHCD01011398.1.p1|Anemonia_viridis	1	21-22; 0.9837	A0A3P8MJV5 - Aten_SCRiP	1.74e-19	54.000	C(6)C(7)C(6)C(3)C(6)CCC(7)	MTMKLQLCLLMLLLAVMYVQSARLMQEVMEDIPEEEQDLPAEEEKRSSSTCDWPRGYCVHTYTNHCQPGMHECGLSCTLYTNKCCCYDGYGRR*	ATGACCATGAAGCTTCAGTTGTGTTTGTTGATGTTGCTTTTGGCGGTGATGTACGTGCAGAGTGCTCGACTGATGCAAGAAGTCATGGAGGATATCCCTGAGGAAGAACAGGACCTCCCGGCAGAAGAGGAAAAACGTAGTAGCAGTACATGTGATTGGCCTCGTGGATATTGTGTGCATACCTATACCAACCATTGCCAACCAGGAATGCACGAATGTGGTTTAAGCTGTACTTTATATACTAACAAGTGTTGCTGTTATGATGGATATGGACGTCGTTAG	Tissue; 12 Adult Polyps; Body wall, Oral disc and Mouth Piece	SCRiP-δ	ARLMQEVMEDIPEEEQDLEKRSSSTCDWPRGYCVHTYNHCQPGMHECGLSCTLYTNKCCCYDGYGRR*	GCTCGACTGATGCAAGAAGTCATGGAGGATATCCCTGAGGAAGAACAGGACCTCGAAAAACGTAGTAGCAGTACATGTGATTGGCCTCGTGGATATTGTGTGCATACCTATAACCATTGCCAACCAGGAATGCACGAATGTGGTTTAAGCTGTACTTTATATACTAACAAGTGTTGCTGTTATGATGGATATGGACGTCGTTAG
Anthopleura elegantissima	comp30_c0_seq1.p1	comp30_c0_seq1.p1|Anthopleura_elegantissima	2	19-20; 0.9841	A0A3P8MJV5 - Aten_SCRiP	5.41e-30	63.636	C(6)C(6)C(6)C(5)C(6)CCC(7)	MKLQLCLLMMLLGVMFVQGARLMQEVEDIPEEEQDVPEKRTYYGTCDWPRGYCVYKYDPCSPGMVACHQAYSCSLYTNKCCCWSGYGRR*	ATGAAGCTTCAGTTGTGTTTGTTGATGATGCTGTTGGGGGTTATGTTCGTGCAGGGTGCCCGTCTGATGCAAGAAGTGGAAGACATCCCAGAGGAAGAACAGGACGTCCCAGAAAAACGCACTTATTATGGTACCTGTGATTGGCCAAGAGGATATTGTGTGTACAAATATGATCCTTGCTCACCGGGAATGGTCGCATGCCATCAAGCATACTCTTGTTCATTGTACACTAACAAGTGCTGCTGTTGGTCAGGATACGGACGTCGTTAG	Whole organism	SCRiP-δ	ARLMQEVEDIPEEEQDVEKRTYYGTCDWPRGYCVYKYDPCSPGMVACHQAYSCSLYTNKCCCWSGYGRR*	GCCCGTCTGATGCAAGAAGTGGAAGACATCCCAGAGGAAGAACAGGACGTCGAAAAACGCACTTATTATGGTACCTGTGATTGGCCAAGAGGATATTGTGTGTACAAATATGATCCTTGCTCACCGGGAATGGTCGCATGCCATCAAGCATACTCTTGTTCATTGTACACTAACAAGTGCTGCTGTTGGTCAGGATACGGACGTCGTTAG
Entacmaea quadricolor	GJFF01118526.1.p2	GJFF01118526.1.p2|Entacmaea_quadricolor	1	20-21; 0.9842	XP_015773994.1 - Adig_SCRiP1	9.76e-20	47.727	C(6)C(6)CP(6)C(5)C(6)CCC(2)	MTLKFQLLLLLILGVVFVQSARLLPELEDIPAEDQEKRGRYPPYGRPGRCDWPRGVCTYIYDPCPPDIPYNCRSRFPCPVRTNKCCCRY*	ATGACGTTGAAATTCCAGTTGTTGTTGCTTCTGATCTTGGGGGTCGTGTTCGTTCAGAGTGCAAGGCTGTTGCCAGAATTGGAGGACATTCCAGCTGAAGACCAGGAGAAACGAGGACGCTACCCTCCTTATGGCCGCCCAGGGAGATGTGACTGGCCTAGAGGAGTTTGCACGTACATTTATGACCCCTGTCCCCCAGATATACCGTATAACTGCCGTAGCAGGTTCCCTTGTCCCGTTCGTACCAACAAATGCTGCTGTCGATACTGA	Adult; Tentacles; Wild	SCRiP-δ	ARLLPELEDIPAEDQEKRGRYPPYGRPGRCDWPRGVCTYIYDPCPPDIPYNCRSRFPCPVRTNKCCCRY*	GCAAGGCTGTTGCCAGAATTGGAGGACATTCCAGCTGAAGACCAGGAGAAACGAGGACGCTACCCTCCTTATGGCCGCCCAGGGAGATGTGACTGGCCTAGAGGAGTTTGCACGTACATTTATGACCCCTGTCCCCCAGATATACCGTATAACTGCCGTAGCAGGTTCCCTTGTCCCGTTCGTACCAACAAATGCTGCTGTCGATACTGA
Heteractis aurora	GJFG01143536.1.p2	GJFG01143536.1.p2|Heteractis_aurora	1	20-21; 0.9836	XP_022810608.1 - Spis_SCRiP1like	1.09e-19	42.697	C(6)C(6)CP(6)C(5)C(6)CCC(2)	MTLKFQLLLLLILGVVFVQSARLLPELEDIPAEDQEKRGGYPPYGRRARCDWPRGVCAYIYDSCPPDIPFDCRYKFPCPLRTNKCCCRY*	ATGACGTTGAAATTCCAGTTGTTGTTGCTTCTGATCTTGGGGGTCGTGTTCGTTCAGAGTGCAAGGCTGTTGCCAGAATTGGAGGACATTCCAGCTGAAGACCAGGAGAAACGAGGAGGCTACCCTCCTTATGGCCGCCGAGCGAGATGTGACTGGCCTAGAGGAGTTTGCGCGTACATATATGACTCCTGCCCCCCAGATATACCGTTTGACTGCCGTTATAAGTTCCCTTGTCCCCTTCGTACCAACAAATGCTGCTGTCGATACTGA	Adult; Tentacles; Wild	SCRiP-δ	ARLLPELEDIPAEDQEKRGGYPPYGRRARCDWPRGVCAYIYDSCPPDIPFDCRYKFPCPLRTNKCCCRY*	GCAAGGCTGTTGCCAGAATTGGAGGACATTCCAGCTGAAGACCAGGAGAAACGAGGAGGCTACCCTCCTTATGGCCGCCGAGCGAGATGTGACTGGCCTAGAGGAGTTTGCGCGTACATATATGACTCCTGCCCCCCAGATATACCGTTTGACTGCCGTTATAAGTTCCCTTGTCCCCTTCGTACCAACAAATGCTGCTGTCGATACTGA
Heteractis crispa	GJFA01043050.1.p2	GJFA01043050.1.p2|Heteractis_crispa	1	20-21; 0.9824	XP_022810608.1 - Spis_SCRiP1like	8.29e-19	41.573	C(6)C(6)CP(6)C(5)C(6)CCC(2)	MVLKFQLLLLLILGVVFVQSARLLPELEDIPAEDQEKRGGYPPYGRRARCDWPRGVCAYIYDSCPPDIPFDCRYKFPCPVRTNKCCCRY*	ATGGTGTTGAAATTCCAGTTGTTGTTGCTTCTGATCTTGGGGGTCGTGTTCGTTCAGAGTGCAAGGCTGTTGCCAGAATTGGAGGACATTCCAGCTGAAGACCAGGAGAAACGAGGAGGCTACCCTCCTTATGGCCGCCGAGCGAGATGTGACTGGCCTAGAGGAGTTTGCGCGTACATATATGACTCCTGCCCCCCAGATATACCGTTTGACTGCCGTTATAAGTTCCCTTGTCCCGTTCGTACCAACAAATGCTGCTGTCGATACTGA	Adult; Tentacles; Wild	SCRiP-δ	ARLLPELEDIPAEDQEKRGGYPPYGRRARCDWPRGVCAYIYDSCPPDIPFDCRYKFPCPVRTNKCCCRY*	GCAAGGCTGTTGCCAGAATTGGAGGACATTCCAGCTGAAGACCAGGAGAAACGAGGAGGCTACCCTCCTTATGGCCGCCGAGCGAGATGTGACTGGCCTAGAGGAGTTTGCGCGTACATATATGACTCCTGCCCCCCAGATATACCGTTTGACTGCCGTTATAAGTTCCCTTGTCCCGTTCGTACCAACAAATGCTGCTGTCGATACTGA
Heteractis magnifica	GJFJ01070538.1.p2	GJFJ01070538.1.p2|Heteractis_magnifica	2	20-21; 0.9872	A0A3P8MJV5 - Aten_SCRiP	2.35e-22	48.913	C(6)C(6)CP(5)C(5)C(6)CCC(7)	MAFKFQLLLILILGVVFVQSARLLPGLEDIPAEDQEKRGGYYPPYTTPSSSTCDWPRGYCVYIYDSCPYGMNACSSLYSCSLYTNKCCCWPGYGRR*	ATGGCGTTCAAATTCCAGTTGTTGTTGATTCTGATCTTGGGTGTCGTGTTCGTTCAGAGTGCAAGGCTGTTGCCAGGATTGGAGGACATTCCAGCTGAAGACCAGGAGAAACGAGGAGGCTACTACCCTCCCTACACAACACCATCGAGTTCGACATGTGACTGGCCTAGAGGATATTGCGTCTACATATATGACTCCTGTCCCTATGGTATGAACGCGTGCAGCAGTCTGTACAGCTGTAGCCTTTATACTAACAAATGCTGCTGTTGGCCTGGATACGGACGACGTTAG	Adult; Tentacles; Wild	SCRiP-δ	ARLLPGLEDIPAEDQEKRGGYYPPYPSSSTCDWPRGYCVYIYDSCPYGMNACSSLYSCSLYTNKCCCWPGYGRR*	GCAAGGCTGTTGCCAGGATTGGAGGACATTCCAGCTGAAGACCAGGAGAAACGAGGAGGCTACTACCCTCCCTACCCATCGAGTTCGACATGTGACTGGCCTAGAGGATATTGCGTCTACATATATGACTCCTGTCCCTATGGTATGAACGCGTGCAGCAGTCTGTACAGCTGTAGCCTTTATACTAACAAATGCTGCTGTTGGCCTGGATACGGACGACGTTAG
	GJFJ01078215.1.p2	GJFJ01078215.1.p2|Heteractis_magnifica	1	20-21; 0.9837	XP_022810608.1 - Spis_SCRiP1like	1.30e-19	42.697	C(6)C(6)CP(6)C(5)C(6)CCC(2)	MTLKFQLLLLLILGVVFVQSARLLPGLEDIPAEDQEKRGGYPPYGRRARCDWPRGVCAYIYDSCPPDIPFDCRYKFPCPLRTNKCCCRY*	ATGACGTTGAAATTCCAGTTGTTGTTGCTTCTGATCTTGGGGGTCGTGTTCGTTCAGAGTGCAAGGCTGTTGCCAGGATTGGAGGACATTCCAGCTGAAGACCAGGAGAAACGAGGAGGCTACCCTCCTTATGGCCGCCGAGCGAGATGTGACTGGCCTAGAGGAGTTTGCGCGTACATATATGACTCCTGCCCCCCAGATATACCGTTTGACTGCCGTTATAAGTTCCCTTGTCCCCTTCGTACCAACAAATGCTGCTGTCGATACTGA		SCRiP-δ	ARLLPGLEDIPAEDQEKRGGYPPYGRRARCDWPRGVCAYIYDSCPPDIPFDCRYKFPCPLRTNKCCCRY*	GCAAGGCTGTTGCCAGGATTGGAGGACATTCCAGCTGAAGACCAGGAGAAACGAGGAGGCTACCCTCCTTATGGCCGCCGAGCGAGATGTGACTGGCCTAGAGGAGTTTGCGCGTACATATATGACTCCTGCCCCCCAGATATACCGTTTGACTGCCGTTATAAGTTCCCTTGTCCCCTTCGTACCAACAAATGCTGCTGTCGATACTGA
Stichodactyla gigantea	GJFK01114434.1.p3	GJFK01114434.1.p3|Stichodactyla_gigantea	1	20-21; 0.9855	A0A3P8MJV5 - Aten_SCRiP	1.33e-23	50.000	C(6)C(6)CP(5)C(5)C(6)CCC(7)	MALKFQLLLLLILGVVFVQSARLLPGMEDIPAEDQEKRGGYYPPYPTPSSSTCDWPRGYCIYIHDSCPYGMSPCSSLYSCSLYTNKCCCWPGYGRR*	ATGGCGTTGAAATTCCAGTTGTTGTTGCTTCTGATCTTGGGGGTCGTGTTCGTTCAGAGTGCAAGGCTGTTGCCAGGAATGGAGGACATTCCAGCTGAAGACCAGGAGAAACGAGGAGGCTACTACCCTCCCTACCCAACACCATCGAGTTCGACATGTGACTGGCCTAGAGGATATTGCATCTATATACATGACTCCTGTCCCTATGGTATGAGCCCGTGCAGCAGTCTGTACAGCTGTAGCCTTTATACTAACAAATGCTGCTGTTGGCCTGGATACGGACGACGTTAG	Adult; Tentacles; Wild	SCRiP-δ	ARLLPGMEDIPAEDQEKRGGYYPPYPSSSTCDWPRGYCIYIHDSCPYGMSPCSSLYSCSLYTNKCCCWPGYGRR*	GCAAGGCTGTTGCCAGGAATGGAGGACATTCCAGCTGAAGACCAGGAGAAACGAGGAGGCTACTACCCTCCCTACCCATCGAGTTCGACATGTGACTGGCCTAGAGGATATTGCATCTATATACATGACTCCTGTCCCTATGGTATGAGCCCGTGCAGCAGTCTGTACAGCTGTAGCCTTTATACTAACAAATGCTGCTGTTGGCCTGGATACGGACGACGTTAG
Stichodactyla haddoni	GJFH01137705.1.p2	GJFH01137705.1.p2|Stichodactyla_haddoni	1	20-21; 0.9832	A0A3P8MJV5 - Aten_SCRiP	7.43e-24	50.575	C(6)C(6)CP(5)C(5)C(6)CCC(7)	MALKFQLLLLLILGVVFVQSARLLPGMEDIPAEDQEKRRGYYPSSSTCDWPRGYCIYKYDSCPYGMSLCSSLYSCSLYTNKCCCWPGYGRR*	ATGGCGTTGAAATTCCAGTTGTTGTTGCTTCTGATCTTGGGGGTCGTGTTCGTTCAGAGTGCAAGGCTGTTGCCAGGAATGGAGGACATTCCAGCTGAAGACCAGGAGAAACGAAGAGGTTACTACCCATCGAGTTCGACATGTGACTGGCCTAGAGGATATTGCATCTATAAATATGACTCCTGTCCCTATGGTATGAGCCTGTGCAGCAGTCTGTACAGCTGTAGCCTTTATACTAACAAATGCTGCTGTTGGCCTGGATACGGACGGCGTTAG	Adult; Tentacles; Wild	SCRiP-δ	ARLLPGMEDIPAEDQEKRRGYYPSSSTCDWPRGYCIYKYDSCPYGMSLCSSLYSCSLYTNKCCCWPGYGRR*	GCAAGGCTGTTGCCAGGAATGGAGGACATTCCAGCTGAAGACCAGGAGAAACGAAGAGGTTACTACCCATCGAGTTCGACATGTGACTGGCCTAGAGGATATTGCATCTATAAATATGACTCCTGTCCCTATGGTATGAGCCTGTGCAGCAGTCTGTACAGCTGTAGCCTTTATACTAACAAATGCTGCTGTTGGCCTGGATACGGACGGCGTTAG
	GJFH01137706.1.p1	GJFH01137706.1.p1|Stichodactyla_haddoni	1	20-21; 0.9830	XP_022810608.1 - Spis_SCRiP1like	1.28e-19	41.573	C(6)C(6)CP(6)C(5)C(6)CCC(2)	MALKFQLLLLLILGVVFVQSARLLPGMEDILAEDQEKRGGYSPYGRRARCDWPRGVCTYIYDRCPPDIPFDCRSTFPCPVRTNKCCCRY*	ATGGCGTTGAAATTCCAGTTGTTGTTGCTTCTGATCTTGGGGGTCGTGTTCGTTCAGAGTGCAAGGCTGTTGCCAGGAATGGAGGACATTCTAGCTGAAGACCAGGAGAAACGAGGAGGTTACTCTCCTTATGGCCGCCGAGCGAGATGTGACTGGCCTAGAGGAGTTTGTACGTACATATATGACCGCTGTCCTCCAGATATACCGTTTGACTGCCGTTCTACGTTCCCTTGTCCCGTTCGTACCAACAAATGCTGCTGTCGATACTGA		SCRiP-δ	ARLLPGMEDILAEDQEKRGGYSPYGRRARCDWPRGVCTYIYDRCPPDIPFDCRSTFPCPVRTNKCCCRY*	GCAAGGCTGTTGCCAGGAATGGAGGACATTCTAGCTGAAGACCAGGAGAAACGAGGAGGTTACTCTCCTTATGGCCGCCGAGCGAGATGTGACTGGCCTAGAGGAGTTTGTACGTACATATATGACCGCTGTCCTCCAGATATACCGTTTGACTGCCGTTCTACGTTCCCTTGTCCCGTTCGTACCAACAAATGCTGCTGTCGATACTGA
Stichodactyla helianthus	GGNY01129790.1.p2	GGNY01129790.1.p2|Stichodactyla_helianthus	1	20-21; 0.9850	A0A3P8MJV5 - Aten_SCRiP	7.53e-22	49.438	C(6)C(6)CP(5)C(5)C(6)CCC(7)	MALKFQLLLLLILGLVFVQSARLLPGMEDIPAEDQEKRGVYYPSPSLPRCDWPAGFCVYIYDPCPQGTQACNSQYGCSLATNKCCCWSGYGRR*	ATGGCGTTGAAATTCCAGTTGTTGTTGCTTTTGATCTTGGGGCTCGTGTTCGTTCAGAGTGCAAGGTTGTTGCCAGGAATGGAGGATATTCCAGCAGAAGACCAGGAGAAACGAGGAGTCTACTACCCCAGCCCATCACTTCCGAGATGTGACTGGCCTGCAGGATTTTGCGTGTACATATATGACCCTTGTCCCCAAGGTACACAAGCCTGTAACAGTCAGTATGGTTGTAGTCTTGCTACTAACAAATGCTGCTGTTGGTCTGGATACGGACGACGTTAG	Adult; Whole Body (mainly tentacles and column)	SCRiP-δ	ARLLPGMEDIPAEDQEKRGVYYPSPSLPRCDWPAGFCVYIYDPCPQGTQACNSQYGCSLATNKCCCWSGYGRR*	GCAAGGTTGTTGCCAGGAATGGAGGATATTCCAGCAGAAGACCAGGAGAAACGAGGAGTCTACTACCCCAGCCCATCACTTCCGAGATGTGACTGGCCTGCAGGATTTTGCGTGTACATATATGACCCTTGTCCCCAAGGTACACAAGCCTGTAACAGTCAGTATGGTTGTAGTCTTGCTACTAACAAATGCTGCTGTTGGTCTGGATACGGACGACGTTAG
	GGNY01129791.1.p1	GGNY01129791.1.p1|Stichodactyla_helianthus	1	20-21; 0.9825	XP_015773994.1 - Adig_SCRiP1	9.03e-18	43.678	C(6)C(6)CP(6)C(5)C(6)CCC(2)	MALKFQLLLLLILGVVFVQSVRLLPGMEDIPAEDQEKRGGYNPARRCDWPRGVCTYIYDLCPPDIPYDCRRRYKCPLRTNKCCCRY*	ATGGCGTTGAAATTCCAGTTGTTGTTGCTTCTGATCTTGGGGGTCGTGTTCGTTCAGAGTGTAAGGCTGTTGCCAGGAATGGAGGACATTCCAGCTGAAGACCAGGAGAAACGAGGAGGCTACAACCCCGCGAGGAGATGTGACTGGCCTAGAGGTGTTTGCACGTACATATATGACCTCTGTCCTCCAGATATACCGTATGACTGCCGCAGGCGGTACAAATGTCCCCTTCGTACTAACAAATGCTGCTGTCGATACTGA		SCRiP-δ	VRLLPGMEDIPAEDQEKRGGYNPARRCDWPRGVCTYIYDLCPPDIPYDCRRRYKCPLRTNKCCCRY*	GTAAGGCTGTTGCCAGGAATGGAGGACATTCCAGCTGAAGACCAGGAGAAACGAGGAGGCTACAACCCCGCGAGGAGATGTGACTGGCCTAGAGGTGTTTGCACGTACATATATGACCTCTGTCCTCCAGATATACCGTATGACTGCCGCAGGCGGTACAAATGTCCCCTTCGTACTAACAAATGCTGCTGTCGATACTGA
	GGNY01129792.1.p2	GGNY01129792.1.p2|Stichodactyla_helianthus	1	20-21; 0.9837	XP_015773994.1 - Adig_SCRiP1	3.85e-19	41.176	C(6)C(6)CP(6)C(5)C(6)CCC(2)	MALKFQLLLLLILGVVFVQSVRLLPGMEDIPAEDQEKRGGYYRARRCDWPRGVCTYIYDSCPPDIPYDCRRRYSCPLRTNKCCCRY*	ATGGCGTTGAAATTCCAGTTGTTGTTGCTTCTGATCTTGGGGGTCGTGTTCGTTCAGAGTGTAAGGCTGTTGCCAGGAATGGAGGACATTCCAGCTGAAGACCAGGAGAAACGAGGAGGCTACTACCGCGCGAGGAGATGTGACTGGCCTAGAGGAGTTTGCACGTACATATATGACTCTTGTCCCCCAGATATACCGTATGACTGCCGCAGGCGGTACAGTTGTCCCCTTCGTACTAACAAATGCTGCTGTCGATACTGA		SCRiP-δ	VRLLPGMEDIPAEDQEKRGGYYRARRCDWPRGVCTYIYDSCPPDIPYDCRRRYSCPLRTNKCCCRY*	GTAAGGCTGTTGCCAGGAATGGAGGACATTCCAGCTGAAGACCAGGAGAAACGAGGAGGCTACTACCGCGCGAGGAGATGTGACTGGCCTAGAGGAGTTTGCACGTACATATATGACTCTTGTCCCCCAGATATACCGTATGACTGCCGCAGGCGGTACAGTTGTCCCCTTCGTACTAACAAATGCTGCTGTCGATACTGA
Stichodactyla mertensii	GJFE01051040.1.p1	GJFE01051040.1.p1|Stichodactyla_mertensii	1	20-21; 0.9828	XP_015773994.1 - Adig_SCRiP1	2.07e-19	47.727	C(6)C(6)CP(6)C(5)C(6)CCC(2)	MVLKFQLLLLLILGVVFVQSARLLPELEDIPAEDQEKRGRYPPYGRPGRCDWPRGVCTYIYDPCPPDIPYNCRSRFPCPVRTNKCCCRY*	ATGGTGTTGAAATTCCAGTTGTTGTTGCTTCTGATCTTGGGGGTCGTGTTCGTTCAGAGTGCAAGGCTGTTGCCAGAATTGGAGGACATTCCAGCTGAAGACCAGGAGAAACGAGGACGCTACCCTCCTTATGGCCGCCCAGGGAGATGTGACTGGCCTAGAGGAGTTTGCACGTACATTTATGACCCCTGTCCCCCAGATATACCGTATAACTGCCGTAGCAGGTTCCCTTGTCCCGTTCGTACCAACAAATGCTGCTGTCGATACTGA	Adult; Tentacles; Wild	SCRiP-δ	ARLLPELEDIPAEDQEKRGRYPPYGRPGRCDWPRGVCTYIYDPCPPDIPYNCRSRFPCPVRTNKCCCRY*	GCAAGGCTGTTGCCAGAATTGGAGGACATTCCAGCTGAAGACCAGGAGAAACGAGGACGCTACCCTCCTTATGGCCGCCCAGGGAGATGTGACTGGCCTAGAGGAGTTTGCACGTACATTTATGACCCCTGTCCCCCAGATATACCGTATAACTGCCGTAGCAGGTTCCCTTGTCCCGTTCGTACCAACAAATGCTGCTGTCGATACTGA
	GJFE01072032.1.p1	GJFE01072032.1.p1|Stichodactyla_mertensii	1	20-21; 0.9850	A0A3P8MJV5 - Aten_SCRiP	7.06e-26	52.809	C(6)C(6)C(6)C(5)C(6)CCC(7)	MALKFQLLLLLILGVVFVQSARLLPGLEDIPAEDQQKRGGYYPTYGSATCDWPRGYCVYKYDSCSYGMTACANQYSCSLYTNKCCCWPGYGRR*	ATGGCGTTAAAATTCCAGTTGTTGTTGCTTCTGATCTTGGGGGTGGTGTTCGTTCAGAGTGCAAGGCTGTTGCCAGGATTGGAGGACATTCCAGCTGAAGACCAGCAGAAACGAGGAGGTTACTACCCTACCTACGGCTCAGCGACATGTGACTGGCCTAGAGGATATTGCGTGTACAAGTATGACTCCTGTTCCTATGGTATGACCGCGTGCGCCAATCAGTACAGTTGTAGCCTTTATACTAACAAATGCTGCTGTTGGCCTGGATACGGACGACGTTAG		SCRiP-δ	ARLLPGLEDIPAEDQQKRGGYYPTYGSATCDWPRGYCVYKYDSCSYGMTACANQYSCSLYTNKCCCWPGYGRR*	GCAAGGCTGTTGCCAGGATTGGAGGACATTCCAGCTGAAGACCAGCAGAAACGAGGAGGTTACTACCCTACCTACGGCTCAGCGACATGTGACTGGCCTAGAGGATATTGCGTGTACAAGTATGACTCCTGTTCCTATGGTATGACCGCGTGCGCCAATCAGTACAGTTGTAGCCTTTATACTAACAAATGCTGCTGTTGGCCTGGATACGGACGACGTTAG
Scleronephthya gracillima (outgroup)	GJHC01017670.1.p1	GJHC01017670.1.p1|Scleronephthya_gracillima	1	22-23; 0.8269	XP_020610104.1 - Ofav_SCRiP6like_2	1.49e-07	37.975	C(8)C(6)CP(5)C(4)C(6)CCC(5)	MDFRLSICLLLIIFVTAFSVDGREQGEKRLYQDEFYTDCNINAPDGICIPRPRRCPFPTKPCPTYFCPIFRHKCCCLIPRK*	ATGGATTTTCGTCTGAGCATTTGCCTGTTGCTGATTATCTTTGTGACCGCTTTTAGTGTTGATGGCCGTGAACAAGGTGAAAAACGGTTGTATCAAGATGAATTCTATACGGACTGCAATATTAATGCGCCCGACGGAATCTGTATTCCTCGTCCCCGCCGATGTCCCTTTCCAACTAAACCATGCCCGACGTATTTTTGTCCGATTTTTCGCCACAAATGCTGTTGCTTAATACCCCGAAAGTAA	Polyp; Wild (20m depth)	Outgroup	REQGEKRLYQDEFYTDCNINAPDGICIPRPRRCPFPTKPCPTYFCPIFRHKCCCLIPRK**	GTTGAACAAGAGGAAATTGCTGTTTCCTGCCACACGGTCGGCGGTATCTGTGTTCCAAGGCATGCTCCGTGTTATGATGCAGAGCATCATTGCCCGCAATATACTTGTGAACCTGGCGAAAAGTGTTGTTGCCCATTTGCAGGAAAGTAA
	GJHC01018341.1.p2	GJHC01018341.1.p2|Scleronephthya_gracillima	1	22-23; 0.9823	XP_015765712.1 - Adig_SCRiP3like3	2.53e-07	34.568	C(6)C(6)C(6)C(4)C(5)CCC(2)	MDFRMNICLFLIIFVAAFSVNGLEEAIDEIAAPCHVVGGRCIPRHMWCDPPRRPCPELMCPPDQKCCCPF*	ATGGATTTTCGTATGAATATTTGTCTGTTCCTGATTATCTTTGTGGCAGCTTTCAGTGTGAATGGTCTTGAAGAAGCTATAGATGAAATTGCTGCTCCCTGCCACGTGGTCGGCGGTAGGTGTATTCCAAGACATATGTGGTGTGATCCTCCACGGCGTCCTTGCCCGGAACTCATGTGTCCACCTGACCAAAAGTGTTGTTGCCCATTTTAA		Outgroup	LEEAIDEIAAPCHVVGGRCIPRHMWCDPPRRPCPELMCPPDQKCCCPF*	CTTGAAGAAGCTATAGATGAAATTGCTGCTCCCTGCCACGTGGTCGGCGGTAGGTGTATTCCAAGACATATGTGGTGTGATCCTCCACGGCGTCCTTGCCCGGAACTCATGTGTCCACCTGACCAAAAGTGTTGTTGCCCATTTTAA
	GJHC01019603.1.p2	GJHC01019603.1.p2|Scleronephthya_gracillima	1	22-23; 0.9825	XP_015765712.1 - Adig_SCRiP3like3	6.09e-07	32.500	C(6)C(6)CP(5)C(4)C(5)CCC(6)	MDFRLNICLLLIIFVAAFGVDGRQQDDKQAYQFNICDNMGGHCKNEFEPCPPGSQPCKEHLCPPGGRCCCPFYHGK*	ATGGACTTTCGTCTGAATATTTGCCTGTTGCTGATTATCTTTGTGGCAGCTTTTGGTGTTGATGGTCGTCAGCAAGACGACAAGCAGGCGTATCAATTCAATATCTGCGATAATATGGGCGGTCATTGTAAGAACGAATTTGAACCATGTCCTCCAGGATCTCAGCCATGCAAGGAACATCTTTGTCCACCAGGCGGAAGATGCTGTTGTCCCTTCTACCACGGAAAATGA		Outgroup	RQQDDKQAYQFNICDNMGGHCKNEFEPCPPGSQPCKEHLCPPGGRCCCPFYHGK*	CGTCAGCAAGACGACAAGCAGGCGTATCAATTCAATATCTGCGATAATATGGGCGGTCATTGTAAGAACGAATTTGAACCATGTCCTCCAGGATCTCAGCCATGCAAGGAACATCTTTGTCCACCAGGCGGAAGATGCTGTTGTCCCTTCTACCACGGAAAATGA
	GJHC01022593.1.p1	GJHC01022593.1.p1|Scleronephthya_gracillima	1	22-23; 0.9806	C0H693 - Mcap_SCRiP1a	1.51e-06	35.802	C(6)C(6)C(6)C(3)C(5)CCC(7)	MEFRLNICLLLIIFVTAFSVDGREQGGPFFTSCEPNHGSCTPRSVQCSLGDFRCPMSCSGGYACCCHLIAYRK*	ATGGAATTTCGTCTGAACATTTGCCTGTTGCTGATTATCTTTGTGACAGCTTTTAGTGTTGATGGTCGCGAACAAGGTGGACCCTTTTTTACCAGCTGCGAACCCAACCACGGTAGCTGTACTCCGCGCAGTGTGCAGTGTTCTCTTGGAGATTTCCGTTGTCCAATGAGTTGCTCAGGGGGGTACGCATGCTGTTGCCATTTAATTGCTTACAGAAAGTAA		Outgroup	REQGGPFFTSCEPNHGSCTPRSVQCSLGDFRCPMSCSGGYACCCHLIAYRK*	CGCGAACAAGGTGGACCCTTTTTTACCAGCTGCGAACCCAACCACGGTAGCTGTACTCCGCGCAGTGTGCAGTGTTCTCTTGGAGATTTCCGTTGTCCAATGAGTTGCTCAGGGGGGTACGCATGCTGTTGCCATTTAATTGCTTACAGAAAGTAA
	GJHC01022697.1.p2	GJHC01022697.1.p2|Scleronephthya_gracillima	1	22-23; 0.9828	XP_015765712.1 - Adig_SCRiP3like3	2.50e-09	35.802	C(6)C(6)C(6)C(4)C(5)CCC(5)	MDFRMNICLFLIIFVAAFSVNGVEQEEIAVSCHTVGGICVPRHAPCYDAEHHCPQYTCEPGEKCCCPFAGK*	ATGGATTTTCGTATGAACATTTGTCTGTTCCTGATTATCTTTGTGGCAGCTTTCAGTGTGAATGGTGTTGAACAAGAGGAAATTGCTGTTTCCTGCCACACGGTCGGCGGTATCTGTGTTCCAAGGCATGCTCCGTGTTATGATGCAGAGCATCATTGCCCGCAATATACTTGTGAACCTGGCGAAAAGTGTTGTTGCCCATTTGCAGGAAAGTAA		Outgroup	VEQEEIAVSCHTVGGICVPRHAPCYDAEHHCPQYTCEPGEKCCCPFAGK*	GTTGAACAAGAGGAAATTGCTGTTTCCTGCCACACGGTCGGCGGTATCTGTGTTCCAAGGCATGCTCCGTGTTATGATGCAGAGCATCATTGCCCGCAATATACTTGTGAACCTGGCGAAAAGTGTTGTTGCCCATTTGCAGGAAAGTAA
Nº Final Genes	84
Stony Corals (Scleractinia)	69
Sea Anemones (Actiniaria)	15
Complete sequences	84
Outgroup	5

## Sheet: Final Database Genomes
Species	Hits (Exonerate)	Final Name	Start and Stop Codon?	Number of Introns	Intron size (bp)	Query used	SignalP (cleavage site; probability)	BlastP (Best match to ToxProt/NCBI customized database)	e-value	Percentage Identity (%)	Cysteine Framework (complete and partial sequences)	Protein Sequence	Nucleotide Sequence	SCRiP subfamily	Protein Sequence (Without Signal Peptide)	Nucleotide Sequence (Without Signal Peptide)
Acropora acuminata	0 90 . BLEZ01002438.1 154235 158432 + 477	BLEZ01002438.1|Acropora_acuminata	Yes	2	1350 and 2577	Amil_SCRiP1	20-21. Pr: 0.9827	XP_044164975.1 - Amil_SCRiP1like	7.44e-60	96.667	C(6)C(6)C(7)C(5)C(6)CCC(12)	MDVWFRLCLFLVILVIVANANVIKEPEKRFHPNLWRPPRCDWPHGVCSYIRDRCAPDTPYPCGANFACPLPTNKCCCRRPYLPPWAGRR*	ATGGATGTATGGTTTCGTCTGTGCTTGTTTCTGGTTATTTTGGTGATTGTTGCAAATGCTAATGTTATAAAAGAACCAGAAAAACGCTTTCATCCAAATCTCTGGCGTCCACCGAGATGTGACTGGCCTCATGGTGTGTGCTCCTATATTCGTGATCGCTGTGCACCAGACACGCCGTATCCTTGTGGAGCTAACTTTGCCTGTCCATTACCAACAAACAAATGTTGCTGCCGACGACCGTACCTGCCTCCATGGGCTGGGAGGCGATGA	SCRiP-ϒ	NVIKEPEKRFHPNLWRPPRCDWPHGVCSYIRDRCAPDTPYPCGANFACPLPTNKCCCRRPYLPPWAGRR*	AATGTTATAAAAGAACCAGAAAAACGCTTTCATCCAAATCTCTGGCGTCCACCGAGATGTGACTGGCCTCATGGTGTGTGCTCCTATATTCGTGATCGCTGTGCACCAGACACGCCGTATCCTTGTGGAGCTAACTTTGCCTGTCCATTACCAACAAACAAATGTTGCTGCCGACGACCGTACCTGCCTCCATGGGCTGGGAGGCGATGA
	0 80 . BLEZ01000840.1 77903 76275 - 400	BLEZ01000840.1a|Acropora_acuminata	Yes	1	1388	Amil_SCRiP2	21-22. Pr: 0.9872	C0H691 - Amil_SCRiP2	2.63e-49	91.139	C(6)C(6)CP(5)C(6)C(6)CCC(2)	MRSQHVLILLLGLVCASQVLGKHLTKVHAKALNHDKRGDCDWPIGVCTYIYDPCPPGLRRCPQHDDGCSLPTNHCCCYP*	ATGCGCAGTCAGCACGTTTTGATTTTACTGCTGGGCCTGGTTTGTGCTTCACAAGTTCTTGGCAAACATCTTACCAAAGTTCATGCCAAAGCTCTGAATCACGACAAACGTGGCGATTGTGACTGGCCAATCGGCGTATGTACCTACATTTATGATCCCTGTCCACCTGGCTTACGACGTTGTCCTCAACACGATGATGGATGCTCTCTTCCCACGAACCACTGCTGCTGCTATCCTTAA	SCRiP-δ	KHLTKVHAKALNHDKRGDCDWPIGVCTYIYDPCPPGLRRCPQHDDGCSLPTNHCCCYP*	AAACATCTTACCAAAGTTCATGCCAAAGCTCTGAATCACGACAAACGTGGCGATTGTGACTGGCCAATCGGCGTATGTACCTACATTTATGATCCCTGTCCACCTGGCTTACGACGTTGTCCTCAACACGATGATGGATGCTCTCTTCCCACGAACCACTGCTGCTGCTATCCTTAA
	0 80 . BLEZ01000589.1 140581 140234 - 379	BLEZ01000589.1|Acropora_acuminata	Start Codon	1	107	Amil_SCRiP3	21-22. Pr: 0.9833	XP_015772574.1 - Adig_SCRiP3	1.22e-48	93.750	C(6)C(6)CP(5)C(5)C(6)CC	MGVKLNFCLLLLLVAIISSQAFNLRKKEDSKDEKPFGNYRRGSPCSNYGGRCIPHDFPCPLGSHECRQFPGCYPGVQRCC	ATGGGTGTCAAACTTAACTTCTGTCTGTTGCTACTTCTGGTGGCGATCATAAGTTCGCAAGCATTCAATCTCAGAAAGAAAGAAGATTCTAAAGATGAGAAACCTTTTGGCAACTATCGCCGAGGTTCTCCGTGTTCCAACTATGGAGGCCGTTGCATTCCACACGATTTTCCATGTCCTCTAGGCAGTCACGAGTGTCGTCAGTTTCCAGGATGCTATCCAGGAGTCCAAAGATGTTGC	SCRiP-α	FNLRKKEDSKDEKPFGNYRRGSPCSNYGGRCIPHDFPCPLGSHECRQFPGCYPGVQRCC	TTCAATCTCAGAAAGAAAGAAGATTCTAAAGATGAGAAACCTTTTGGCAACTATCGCCGAGGTTCTCCGTGTTCCAACTATGGAGGCCGTTGCATTCCACACGATTTTCCATGTCCTCTAGGCAGTCACGAGTGTCGTCAGTTTCCAGGATGCTATCCAGGAGTCCAAAGATGTTGC
	0 79 . BLEZ01002435.1 78813 79156 + 374	BLEZ01002435.1b|Acropora_acuminata	Start Codon	1	106	Adig_SCRiP3like1	19-20. Pr: 0.9823	XP_015749964.1 - Adig_SCRiP3like1	4.78e-49	91.139	C(6)C(6)C(6)C(5)C(5)CC	MGVSLNICLLMLMVATISSQGSKLRVKDDSKDEQPFGIYRRATGCQQAGGYCIRSFRLCKEGSRPCPKFEGCPDQLKCC	ATGGGTGTCAGTCTTAACATCTGTCTGTTGATGCTTATGGTGGCGACCATAAGTTCGCAGGGGTCCAAGCTCAGAGTGAAAGATGATTCTAAAGATGAGCAACCTTTTGGTATCTATCGCCGAGCTACTGGTTGTCAACAAGCAGGAGGCTATTGTATTCGATCTTTTCGCCTCTGTAAGGAGGGATCTCGACCGTGTCCTAAGTTCGAAGGGTGCCCTGATCAATTAAAATGCTGC	SCRiP-α	QGSKLRVKDDSKDEQPFGIYRRATGCQQAGGYCIRSFRLCKEGSRPCPKFEGCPDQLKCC	CAGGGGTCCAAGCTCAGAGTGAAAGATGATTCTAAAGATGAGCAACCTTTTGGTATCTATCGCCGAGCTACTGGTTGTCAACAAGCAGGAGGCTATTGTATTCGATCTTTTCGCCTCTGTAAGGAGGGATCTCGACCGTGTCCTAAGTTCGAAGGGTGCCCTGATCAATTAAAATGCTGC
Acropora awi	0 80 . BLFA01000299.1 1340537 1340190 - 406	BLFA01000299.1|Acropora_awi	Start Codon	1	107	Amil_SCRiP3	21-22. Pr: 0.8158	C0H692 - Amil_SCRiP3	1.37e-46	92.500	C(6)C(6)CP(5)C(5)C(6)CC	MGVKLNICLLLLLVAIISSQGFNLRKKEDSKDGKPFGNYRRGSPCSNYGGRCTPNHFLCPPGSHECRQVPGCYPGVERCC	ATGGGTGTCAAACTTAACATCTGTCTGTTGCTGCTTCTGGTGGCGATCATAAGTTCGCAAGGGTTCAATCTCAGAAAGAAAGAAGATTCTAAAGATGGGAAACCTTTTGGTAACTATCGCCGAGGTTCCCCGTGTTCCAACTATGGAGGCCGTTGTACCCCAAACCATTTTCTATGTCCTCCAGGCAGTCACGAGTGTCGTCAGGTTCCAGGATGCTATCCAGGAGTCGAAAGATGTTGC	SCRiP-α	FNLRKKEDSKDGKPFGNYRRGSPCSNYGGRCTPNHFLCPPGSHECRQVPGCYPGVERCC	TTCAATCTCAGAAAGAAAGAAGATTCTAAAGATGGGAAACCTTTTGGTAACTATCGCCGAGGTTCCCCGTGTTCCAACTATGGAGGCCGTTGTACCCCAAACCATTTTCTATGTCCTCCAGGCAGTCACGAGTGTCGTCAGGTTCCAGGATGCTATCCAGGAGTCGAAAGATGTTGC
	0 79 . BLFA01001218.1 193522 193185 - 413	BLFA01001218.1a|Acropora_awi	Start Codon	1	100	Amil_SCRiP3like	19-20. Pr: 0.9850	XP_044181782.1 - Amil_SCRiP3like	2.51e-54	98.734	C(6)C(6)C(6)C(5)C(6)CC	MGVNLNICLLMLMVATISSQGFKLRVKDDSKDEKPFGIYRRVNECQLARGYCSQSLLLCDKGFIACPELEGCPDLYKCC	ATGGGTGTCAATCTTAACATCTGTCTGTTGATGCTTATGGTGGCGACCATAAGTTCGCAAGGGTTCAAGCTCAGAGTGAAAGATGATTCAAAAGATGAAAAACCTTTTGGTATCTATCGCCGAGTTAATGAATGTCAACTAGCTAGAGGCTACTGTTCTCAGTCTCTACTTCTATGTGACAAAGGATTTATAGCGTGTCCTGAGTTGGAAGGGTGCCCTGATCTCTATAAATGCTGC	SCRiP-α	QGFKLRVKDDSKDEKPFGIYRRVNECQLARGYCSQSLLLCDKGFIACPELEGCPDLYKCC	CAAGGGTTCAAGCTCAGAGTGAAAGATGATTCAAAAGATGAAAAACCTTTTGGTATCTATCGCCGAGTTAATGAATGTCAACTAGCTAGAGGCTACTGTTCTCAGTCTCTACTTCTATGTGACAAAGGATTTATAGCGTGTCCTGAGTTGGAAGGGTGCCCTGATCTCTATAAATGCTGC
	0 79 . BLFA01001218.1 171287 170950 - 389	BLFA01001218.1b|Acropora_awi	Start Codon	1	100	Adig_SCRiP3like1	19-20. Pr: 0.9808	XP_015749964.1 - Adig_SCRiP3like1	4.45e-51	94.937	C(6)C(6)C(6)C(5)C(5)CC	MGVSLNICLLMLMVATISSQGSKLRVKDDSKDEQPFGIYRRATGCQQAGGLCIRSLRLCKEGSRPCPKFEGCPDQFKCC	ATGGGTGTCAGTCTTAACATCTGTCTGTTGATGCTTATGGTGGCGACCATAAGTTCGCAGGGGTCCAAGCTCAGAGTGAAAGATGATTCTAAAGATGAGCAACCTTTTGGTATCTATCGCCGAGCTACTGGTTGTCAACAAGCAGGAGGCCTTTGTATTCGATCTCTACGTCTCTGTAAGGAGGGATCTCGACCGTGTCCTAAGTTCGAAGGGTGCCCTGATCAATTTAAATGCTGC	SCRiP-α	QGSKLRVKDDSKDEQPFGIYRRATGCQQAGGLCIRSLRLCKEGSRPCPKFEGCPDQFKCC	CAGGGGTCCAAGCTCAGAGTGAAAGATGATTCTAAAGATGAGCAACCTTTTGGTATCTATCGCCGAGCTACTGGTTGTCAACAAGCAGGAGGCCTTTGTATTCGATCTCTACGTCTCTGTAAGGAGGGATCTCGACCGTGTCCTAAGTTCGAAGGGTGCCCTGATCAATTTAAATGCTGC
Acropora cytherea	0 90 . BLFB01000322.1 24992 28639 + 473	BLFB01000322.1|Acropora_cytherea	Yes	2	1350 and 2027	Amil_SCRiP1	20-21. Pr: 0.9834	XP_044164975.1 - Amil_SCRiP1like	8.97e-60	95.556	C(6)C(6)C(7)C(5)C(6)CCC(12)	MDVRFRLCLFLVISVIVANANVIKEPEKRFHPNLWRPPRCDWPHGVCSYISDRCAPDTPYPCGANFACPLPTNKCCCRRPYLPPWAGRR*	ATGGATGTAAGGTTTCGTCTGTGCTTGTTTCTGGTTATTTCGGTGATTGTTGCAAATGCTAATGTTATAAAAGAACCAGAAAAACGCTTTCATCCAAATCTCTGGCGTCCACCGAGATGTGACTGGCCTCATGGTGTGTGCTCCTATATTAGTGATCGCTGTGCACCAGACACGCCGTATCCTTGTGGAGCTAACTTTGCCTGTCCATTACCAACAAACAAATGTTGCTGCCGACGACCGTACCTGCCTCCATGGGCTGGGAGGCGATGA	SCRiP-ϒ	NVIKEPEKRFHPNLWRPPRCDWPHGVCSYISDRCAPDTPYPCGANFACPLPTNKCCCRRPYLPPWAGRR*	AATGTTATAAAAGAACCAGAAAAACGCTTTCATCCAAATCTCTGGCGTCCACCGAGATGTGACTGGCCTCATGGTGTGTGCTCCTATATTAGTGATCGCTGTGCACCAGACACGCCGTATCCTTGTGGAGCTAACTTTGCCTGTCCATTACCAACAAACAAATGTTGCTGCCGACGACCGTACCTGCCTCCATGGGCTGGGAGGCGATGA
	0 80 . BLFB01002272.1 775144 774797 - 420	BLFB01002272.1a|Acropora_cytherea	Start Codon	1	107	Amil_SCRiP3	21-22. Pr: 0.8175	C0H691 - Amil_SCRiP2	1.83e-48	95.000	C(6)C(6)CP(5)C(5)C(6)CC	MGVKLNICLLLLLVAIISSQGFNLRKKEDSKDEKPFGNYRRGSPCSSYGGRCTPNHFPCPPGSHECRQLPGCYPGVERCC	ATGGGTGTCAAACTTAACATCTGTCTGTTGCTGCTTCTGGTGGCGATCATAAGTTCGCAAGGGTTCAATCTCAGAAAGAAAGAAGATTCTAAAGATGAGAAACCTTTTGGCAACTATCGCCGAGGTTCCCCGTGTTCCAGCTATGGAGGCCGTTGTACCCCAAACCATTTTCCATGTCCTCCAGGCAGTCACGAGTGTCGTCAGTTACCAGGATGCTATCCAGGAGTCGAAAGATGTTGC	SCRiP-ϒ	FNLRKKEDSKDEKPFGNYRRGSPCSSYGGRCTPNHFPCPPGSHECRQLPGCYPGVERCC	TTCAATCTCAGAAAGAAAGAAGATTCTAAAGATGAGAAACCTTTTGGCAACTATCGCCGAGGTTCCCCGTGTTCCAGCTATGGAGGCCGTTGTACCCCAAACCATTTTCCATGTCCTCCAGGCAGTCACGAGTGTCGTCAGTTACCAGGATGCTATCCAGGAGTCGAAAGATGTTGC
	0 80 . BLFB01002272.1 674555 674902 + 346	BLFB01002272.1b|Acropora_cytherea	Start Codon	1	107	Amil_SCRiP3	21-22. Pr: 0.9832	XP_015772574.1	7.12e-40	81.250	C(6)C(6)CP(5)C(5)C(6)CC	MGVKLNICLLLLLVAIISSQAFNLRKKEDSKDEKPFGNYRRGGPCTSLGGFCAFEHYPCPSGSRDCRQLQGCYPGVEKCC	ATGGGTGTCAAACTTAACATCTGTCTGTTGCTGCTTCTGGTGGCGATCATAAGTTCGCAAGCGTTCAATCTCAGAAAGAAAGAAGATTCTAAGGACGAGAAACCTTTTGGTAACTATCGCCGAGGTGGCCCGTGTACAAGCCTTGGAGGCTTTTGCGCTTTTGAGCATTATCCATGTCCTTCAGGCTCTCGCGATTGTCGTCAGCTTCAAGGGTGTTATCCGGGAGTCGAAAAATGTTGC	SCRiP-α	FNLRKKEDSKDEKPFGNYRRGGPCTSLGGFCAFEHYPCPSGSRDCRQLQGCYPGVEKCC	TTCAATCTCAGAAAGAAAGAAGATTCTAAGGACGAGAAACCTTTTGGTAACTATCGCCGAGGTGGCCCGTGTACAAGCCTTGGAGGCTTTTGCGCTTTTGAGCATTATCCATGTCCTTCAGGCTCTCGCGATTGTCGTCAGCTTCAAGGGTGTTATCCGGGAGTCGAAAAATGTTGC
	0 78 . BLFB01001896.1 54660 54998 + 285	BLFB01001896.1a|Acropora_cytherea	Start Codon	1	104	Mcap_SCRiP1b	19-20. Pr: 0.9909	C0H693 - Mcap_SCRiP1a	7.71e-37	67.949	C(6)C(6)CP(5)C(4)C(5)CC	MGVKLNICLLLLLVATISSQGFNLRKKDDSKDEKPFGIYRRGGECDQFGGRCIPNDVKCPPNTLICSLAGCSYYEKCC	ATGGGTGTCAAACTTAACATCTGTCTGTTGCTCCTTCTGGTGGCGACAATAAGTTCGCAAGGGTTCAATCTCCGAAAGAAAGATGATTCTAAAGATGAGAAACCTTTTGGTATCTATCGCCGAGGTGGTGAATGTGACCAGTTTGGAGGCCGTTGTATTCCAAATGATGTTAAATGTCCTCCAAACACTTTGATATGCAGTTTAGCAGGGTGCAGTTATTACGAAAAATGCTGC	SCRiP-α	QGFNLRKKDDSKDEKPFGIYRRGGECDQFGGRCIPNDVKCPPNTLICSLAGCSYYEKCC	CAAGGGTTCAATCTCCGAAAGAAAGATGATTCTAAAGATGAGAAACCTTTTGGTATCTATCGCCGAGGTGGTGAATGTGACCAGTTTGGAGGCCGTTGTATTCCAAATGATGTTAAATGTCCTCCAAACACTTTGATATGCAGTTTAGCAGGGTGCAGTTATTACGAAAAATGCTGC
	0 79 . BLFB01000613.1 2847109 2846772 - 372	BLFB01000613.1a|Acropora_cytherea	Start Codon	1	100	Amil_SCRiP3like	21-22. Pr: 0.8069	XP_044181782.1 - Amil_SCRiP3like	3.67e-49	91.139	C(6)C(6)C(6)C(5)C(5)CC	MGVNLNIRLLMLMVATITSQGFKLRVKDDSKDEKPFGIYRRANECQLARGYCSQSLLLCEKGFIACPELEGCPYLSKCC	ATGGGTGTCAATCTTAACATCCGTCTGTTGATGCTTATGGTGGCGACCATAACTTCGCAAGGGTTCAAGCTCAGAGTAAAAGATGATTCCAAAGATGAAAAACCTTTTGGCATCTATCGCCGAGCTAATGAATGTCAACTAGCTAGAGGCTACTGTTCTCAGTCTCTACTTCTATGTGAAAAAGGATTTATAGCGTGTCCTGAGTTGGAAGGGTGCCCTTATCTCTCTAAATGCTGC	SCRiP-α	FKLRVKDDSKDEKPFGIYRRANECQLARGYCSQSLLLCEKGFIACPELEGCPYLSKCC	TTCAAGCTCAGAGTAAAAGATGATTCCAAAGATGAAAAACCTTTTGGCATCTATCGCCGAGCTAATGAATGTCAACTAGCTAGAGGCTACTGTTCTCAGTCTCTACTTCTATGTGAAAAAGGATTTATAGCGTGTCCTGAGTTGGAAGGGTGCCCTTATCTCTCTAAATGCTGC
	0 90 . BLFB01001896.1 336655 311434 - 448	BLFB01001896.1b|Acropora_cytherea	Yes	2	101 and 24850	Adig_SCRiP3like3	19-20. Pr: 0.9905	XP_015765712.1 - Adig_SCRiP3like3	2.34e-58	93.333	C(6)C(6)C(6)C(4)C(4)CCC(10)	MGVKLNICLFLLLVATISSQGFNLRKKDDSKDEKPFGIDGRFVSCHTFKGRCTSNRAPCHSGYRQCPLPGCGITSKCCCPHGPLPIGEE*	ATGGGTGTCAAACTTAACATCTGTCTGTTTCTGCTTCTGGTGGCGACCATAAGTTCGCAAGGGTTCAATCTCAGAAAGAAAGACGATTCTAAAGATGAGAAACCTTTTGGTATCGATGGCCGATTTGTTTCATGTCACACCTTTAAAGGCCGTTGTACTTCAAATCGGGCTCCTTGTCATTCAGGATATCGACAGTGTCCTCTTCCTGGGTGCGGTATCACTAGCAAGTGCTGCTGCCCTCATGGACCGCTCCCCATTGGCGAGGAATGA	SCRiP-α	QGFNLRKKDDSKDEKPFGIDGRFVSCHTFKGRCTSNRAPCHSGYRQCPLPGCGITSKCCCPHGP*	CAAGGGTTCAATCTCAGAAAGAAAGACGATTCTAAAGATGAGAAACCTTTTGGTATCGATGGCCGATTTGTTTCATGTCACACCTTTAAAGGCCGTTGTACTTCAAATCGGGCTCCTTGTCATTCAGGATATCGACAGTGTCCTCTTCCTGGGTGCGGTATCACTAGCAAGTGCTGCTGCCCTCATGGACCGTGA
Acropora digitifera	0 80 . BLFC01000341.1 509164 455233 - 416	BLFC01000341.1|Acropora_digitifera	Yes	1	53691	Amil_SCRiP2	21-22. Pr: 0.9861	C0H691 - Amil_SCRiP2	3.56e-51	93.671	C(6)C(6)CP(5)C(6)C(6)CCC(2)	MRSQHVLILLLGLVCASQVLGKHLTKVQAKALNHDKRGDCGWPTGVCFYIHDPCPPGLRRCPQHDDGCYLPTYHCCCYP*	ATGCGCAGTCAGCACGTTTTGATTTTACTGCTGGGCCTGGTTTGTGCTTCACAAGTTCTTGGCAAACATCTTACCAAAGTTCAAGCCAAAGCTCTGAATCACGACAAACGTGGCGATTGTGGCTGGCCAACCGGCGTATGTTTCTACATTCATGATCCCTGTCCACCTGGCTTACGACGTTGTCCTCAACACGATGATGGATGCTATCTTCCCACGTACCACTGCTGCTGCTATCCTTAA	SCRiP-δ	KHLTKVQAKALNHDKRGDCGWPTGVCFYIHDPCPPGLRRCPQHDDGCYLPTYHCCCYP*	AAACATCTTACCAAAGTTCAAGCCAAAGCTCTGAATCACGACAAACGTGGCGATTGTGGCTGGCCAACCGGCGTATGTTTCTACATTCATGATCCCTGTCCACCTGGCTTACGACGTTGTCCTCAACACGATGATGGATGCTATCTTCCCACGTACCACTGCTGCTGCTATCCTTAA
Acropora echinata	0 77 . BLFD01000679.1 2295725 2281374 - 315	BLFD01000679.1|Acropora_echinata	Start Codon	1	14120	Amil_SCRiP2	21-22. Pr: 0.9872	C0H691 - Amil_SCRiP2	9.03e-40	77.922	C(6)C(6)CP(5)C(6)C(6)CCC	MRSQHVLILLLGLICASQVLGKHLSKAKALQMSQSKRGLCDPPTGVCTYIYDPCPPGLRRCPQYDDECTLATNHCCC	ATGCGCAGTCAGCACGTTTTGATTTTACTGCTGGGCCTGATTTGTGCTTCACAAGTTCTTGGCAAACATCTTTCCAAAGCCAAGGCCCTGCAAATGTCTCAAAGCAAACGTGGCCTTTGTGACCCGCCAACCGGCGTCTGTACTTACATTTATGATCCCTGTCCACCTGGCTTACGACGTTGTCCTCAATACGATGATGAATGCACACTCGCCACGAACCACTGCTGCTGC	SCRiP-δ	KHLSKAKALQMSQSKRGLCDPPTGVCTYIYDPCPPGLRRCPQYDDECTLATNHCCC	AAACATCTTTCCAAAGCCAAGGCCCTGCAAATGTCTCAAAGCAAACGTGGCCTTTGTGACCCGCCAACCGGCGTCTGTACTTACATTTATGATCCCTGTCCACCTGGCTTACGACGTTGTCCTCAATACGATGATGAATGCACACTCGCCACGAACCACTGCTGCTGC
	0 80 . BLFD01000518.1 103391 103738 + 435	BLFD01000518.1a|Acropora_echinata	Start Codon	1	107	Amil_SCRiP3	21-22. Pr: 0.8151	C0H692 - Amil_SCRiP3	1.63e-54	98.750	C(6)C(6)CP(5)C(5)C(6)CC	MGVKLNICLLLLLVAIISSQGFNLRKKEDSKDEKPFGNYRRGSPCSNYGGSCTPNHIPCPPGSHECRQLPGCYPGVERCC	ATGGGTGTCAAACTTAACATCTGTCTGTTGCTGCTTCTGGTGGCGATCATAAGTTCGCAAGGGTTCAATCTCAGAAAGAAAGAAGATTCTAAAGATGAGAAACCTTTTGGTAACTATCGCCGAGGTTCCCCGTGTTCCAACTATGGAGGCAGTTGTACCCCAAACCATATTCCATGTCCTCCAGGCAGTCACGAGTGTCGTCAGTTACCAGGATGCTATCCAGGAGTCGAAAGATGTTGC	SCRiP-α	FNLRKKEDSKDEKPFGNYRRGSPCSNYGGSCTPNHIPCPPGSHECRQLPGCYPGVERCC	TTCAATCTCAGAAAGAAAGAAGATTCTAAAGATGAGAAACCTTTTGGTAACTATCGCCGAGGTTCCCCGTGTTCCAACTATGGAGGCAGTTGTACCCCAAACCATATTCCATGTCCTCCAGGCAGTCACGAGTGTCGTCAGTTACCAGGATGCTATCCAGGAGTCGAAAGATGTTGC
	0 80 . BLFD01000518.1 43391 66426 + 380	BLFD01000518.1b|Acropora_echinata	Start Codon	1	22795	Amil_SCRiP3	21-22. Pr: 0.8218	C0H692 - Amil_SCRiP3	1.11e-42	87.500	C(6)C(6)CP(5)C(5)C(6)CC	MGVKLNICLLLLLVAIISSQGFNLRKKEDSKDEKSFGNYRRGSPCSNYGGRCTPNHFPCPPGSGECPELSGCHPGFERCC	ATGGGTGTCAAACTTAACATCTGTCTGTTGCTGCTTCTGGTGGCGATCATAAGTTCGCAAGGGTTCAATCTCAGAAAGAAAGAAGATTCTAAAGATGAGAAATCTTTTGGTAACTATCGCCGAGGTTCCCCGTGTTCCAACTATGGAGGCCGTTGTACCCCAAACCATTTTCCATGTCCTCCAGGCAGTGGCGAGTGTCCTGAGCTTTCAGGGTGCCATCCAGGATTCGAAAGATGCTGC	SCRiP-α	FNLRKKEDSKDEKSFGNYRRGSPCSNYGGRCTPNHFPCPPGSGECPELSGCHPGFERCC	TTCAATCTCAGAAAGAAAGAAGATTCTAAAGATGAGAAATCTTTTGGTAACTATCGCCGAGGTTCCCCGTGTTCCAACTATGGAGGCCGTTGTACCCCAAACCATTTTCCATGTCCTCCAGGCAGTGGCGAGTGTCCTGAGCTTTCAGGGTGCCATCCAGGATTCGAAAGATGCTGC
	0 79 . BLFD01001626.1 1294257 1294594 + 371	BLFD01001626.1b|Acropora_echinata	Start Codon	1	100	Adig_SCRiP3like1	19-20. Pr: 0.9821	XP_015749964.1 - Adig_SCRiP3like1	1.81e-48	91.139	C(6)C(6)CP(5)C(5)C(5)CC	MGVSLNICLLMLMVATISSQGSKLRVKDDSKDEQPFGIYRRATGCRQAGGYCIRSLRLCKEGSRRCRKFEGCPDQFKCC	ATGGGTGTCAGTCTTAACATCTGTCTGTTGATGCTTATGGTAGCGACCATAAGTTCGCAGGGGTCCAAGCTCAGAGTGAAAGATGATTCTAAAGATGAGCAACCTTTTGGTATCTATCGCCGAGCTACTGGTTGTCGACAAGCAGGAGGCTATTGTATTCGATCTCTACGCCTCTGTAAGGAGGGATCTCGACGGTGTCGTAAGTTCGAAGGGTGCCCTGATCAATTTAAATGCTGC	SCRiP-α	QGSKLRVKDDSKDEQPFGIYRRATGCRQAGGYCIRSLRLCKEGSRRCRKFEGCPDQFKCC	CAGGGGTCCAAGCTCAGAGTGAAAGATGATTCTAAAGATGAGCAACCTTTTGGTATCTATCGCCGAGCTACTGGTTGTCGACAAGCAGGAGGCTATTGTATTCGATCTCTACGCCTCTGTAAGGAGGGATCTCGACGGTGTCGTAAGTTCGAAGGGTGCCCTGATCAATTTAAATGCTGC
Acropora florida	0 80 . BLFE01005037.1 241676 243224 + 410+B20:M20	BLFE01005037.1|Acropora_florida	Stop Codon	1	1308	Amil_SCRiP2	20-21. Pr: 0.9827	C0H691 - Amil_SCRiP2	8.47e-51	92.405	C(6)C(6)C(7)C(5)C(6)CCC(12)	IRSQHVLILLLGLVCASQVLGKHLTKVQAKALNHDKRGDCDWPTGVCTYIHDPCPPGLRRCPQHDDGCSLPTNHCCCYP*	ATACGCAGTCAGCACGTTTTGATTTTACTGCTGGGCCTGGTTTGTGCTTCACAAGTTCTTGGCAAACATCTAACCAAAGTTCAAGCCAAAGCTCTGAATCACGACAAACGTGGCGATTGTGACTGGCCAACCGGCGTATGTACCTACATTCATGATCCCTGTCCACCTGGCTTACGACGTTGTCCTCAACACGATGATGGATGCTCTCTTCCCACGAACCACTGCTGCTGCTATCCTTAA	SCRiP-δ	KHLTKVQAKALNHDKRGDCDWPTGVCTYIHDPCPPGLRRCPQHDDGCSLPTNHCCCYP*	AAACATCTAACCAAAGTTCAAGCCAAAGCTCTGAATCACGACAAACGTGGCGATTGTGACTGGCCAACCGGCGTATGTACCTACATTCATGATCCCTGTCCACCTGGCTTACGACGTTGTCCTCAACACGATGATGGATGCTCTCTTCCCACGAACCACTGCTGCTGCTATCCTTAA
	0 80 . BLFE01002075.1 296521 296864 + 413	BLFE01002075.1|Acropora_florida	Start Codon	1	103	Amil_SCRiP3	21-22. Pr: 0.9848	C0H692 - Amil_SCRiP3	1.28e-47	93.750	C(6)C(6)CP(5)C(5)C(6)CC	MGVKLNICLLLLLVAIISSQGFNLRKKEDSKDEKPFGNYRRGSPCSNYGGRCTPNHFLCPPGSHECRQVPGCYPGVERCC	ATGGGTGTCAAACTTAACATCTGTCTGTTGCTGCTTCTGGTGGCGATCATAAGTTCGCAAGGGTTCAATCTCAGAAAGAAAGAAGATTCTAAAGATGAGAAACCTTTTGGTAACTATCGCCGAGGTTCCCCGTGTTCCAACTATGGAGGCCGTTGTACCCCAAACCATTTTCTATGTCCTCCAGGCAGTCACGAGTGTCGTCAGGTTCCAGGATGCTATCCAGGAGTCGAAAGATGTTGC	SCRiP-α	FNLRKKEDSKDEKPFGNYRRGSPCSNYGGRCTPNHFLCPPGSHECRQVPGCYPGVERCC	TTCAATCTCAGAAAGAAAGAAGATTCTAAAGATGAGAAACCTTTTGGTAACTATCGCCGAGGTTCCCCGTGTTCCAACTATGGAGGCCGTTGTACCCCAAACCATTTTCTATGTCCTCCAGGCAGTCACGAGTGTCGTCAGGTTCCAGGATGCTATCCAGGAGTCGAAAGATGTTGC
	0 79 . BLFE01002392.1 389752 390089 + 410	BLFE01002392.1a|Acropora_florida	Start Codon	1	100	Amil_SCRiP3like	19-20. Pr: 0.9855	XP_044181782.1 - Amil_SCRiP3like	5.60e-54	97.468	C(6)C(6)C(6)C(5)C(5)CC	MGVNLNICLLMLMVATISSQGFKLRVKDDAKDEKPFGIYRRVNECQLARGYCSQSLLLCDKGFIACPELEGCPDLYKCC	ATGGGTGTCAATCTTAACATCTGTCTGTTGATGCTTATGGTGGCGACCATAAGTTCGCAAGGGTTCAAGCTCAGAGTGAAAGATGATGCAAAAGATGAAAAACCTTTTGGTATCTATCGCCGAGTTAATGAATGTCAACTAGCTAGAGGCTACTGTTCTCAGTCTCTACTTCTGTGTGACAAAGGATTTATAGCGTGTCCTGAGTTGGAAGGGTGCCCTGATCTCTATAAATGCTGC	SCRiP-α	QGFKLRVKDDAKDEKPFGIYRRVNECQLARGYCSQSLLLCDKGFIACPELEGCPDLYKCC	CAAGGGTTCAAGCTCAGAGTGAAAGATGATGCAAAAGATGAAAAACCTTTTGGTATCTATCGCCGAGTTAATGAATGTCAACTAGCTAGAGGCTACTGTTCTCAGTCTCTACTTCTGTGTGACAAAGGATTTATAGCGTGTCCTGAGTTGGAAGGGTGCCCTGATCTCTATAAATGCTGC
	0 79 . BLFE01005644.1 254676 255016 + 266	BLFE01005644.1b|Acropora_florida	Start Codon	1	103	Amil_SCRiP3like	19-20. Pr: 0.9844	XP_015780210.1 - Adig_SCRiP3like2.2	1.01e-34	67.089	C(6)C(6)C(6)C(5)C(5)CC	MGVKLNICLLVLLVATISSQGYKRRVKDDSKEEKPFGIDRRILSCQYARGYCSPPRLFCRPGFAMCPHVHGCPGVLACC	ATGGGTGTCAAACTTAACATCTGTCTGTTGGTGCTTTTGGTGGCGACCATAAGTTCGCAAGGGTACAAGCGCAGAGTGAAAGACGATTCTAAAGAGGAGAAACCTTTTGGTATCGATCGCCGAATTCTTTCATGTCAATACGCTAGAGGCTATTGTTCTCCACCTCGGCTTTTTTGTCGTCCAGGATTTGCAATGTGTCCGCATGTTCATGGGTGCCCTGGCGTTCTTGCATGCTGC	SCRiP-α	QGYKRRVKDDSKEEKPFGIDRRILSCQYARGYCSPPRLFCRPGFAMCPHVHGCPGVLACC	CAAGGGTACAAGCGCAGAGTGAAAGACGATTCTAAAGAGGAGAAACCTTTTGGTATCGATCGCCGAATTCTTTCATGTCAATACGCTAGAGGCTATTGTTCTCCACCTCGGCTTTTTTGTCGTCCAGGATTTGCAATGTGTCCGCATGTTCATGGGTGCCCTGGCGTTCTTGCATGCTGC
	0 79 . BLFE01002392.1 410911 411248 + 384	BLFE01002392.1b|Acropora_florida	Start Codon	1	100	Adig_SCRiP3like1	19-20. Pr: 0.9810	XP_015749964.1 - Adig_SCRiP3like1	2.00e-50	93.671	C(6)C(6)C(6)C(5)C(5)CC	MGVSLNICLLMLMVATISSQGSKLRVKDDSKDEQPFGIYRRATGCQQAGGYCIRSLRLCKEGSRPCPKFEGCPDQFKCC	ATGGGTGTCAGTCTTAACATCTGTCTGTTGATGCTTATGGTGGCGACCATAAGTTCGCAGGGGTCCAAGCTCAGAGTGAAAGATGATTCTAAAGATGAGCAACCTTTTGGTATCTATCGCCGAGCTACTGGTTGTCAACAAGCAGGAGGCTATTGTATTCGATCTCTACGCCTCTGTAAGGAGGGATCTCGACCGTGTCCTAAGTTCGAAGGGTGCCCTGATCAATTTAAATGCTGC	SCRiP-α	QGSKLRVKDDSKDEQPFGIYRRATGCQQAGGYCIRSLRLCKEGSRPCPKFEGCPDQFKCC	CAGGGGTCCAAGCTCAGAGTGAAAGATGATTCTAAAGATGAGCAACCTTTTGGTATCTATCGCCGAGCTACTGGTTGTCAACAAGCAGGAGGCTATTGTATTCGATCTCTACGCCTCTGTAAGGAGGGATCTCGACCGTGTCCTAAGTTCGAAGGGTGCCCTGATCAATTTAAATGCTGC
Acropora gemmifera	0 90 . BLFF01001832.1 1913891 1918163 + 467	BLFF01001832.1|Acropora_gemmifera	Yes	2	1350 and 652	Amil_SCRiP1	20-21. Pr: 0.9820	C0H690 - Amil_SCRiP1	9.67e-58	93.258	C(6)C(6)C(7)C(5)C(6)CCC(12)	MDVRFRLCLFLVILVIVANANVIKEPEKRFHPNLWRPPRCDWPHGVCSYIHDRCAPDAPYPCGAIFSCPLRTNKCCCRRPYLPPWAGRR*	ATGGATGTAAGGTTTCGTCTGTGCTTGTTTCTGGTTATTTTGGTGATTGTTGCAAATGCTAATGTTATAAAAGAACCAGAAAAACGCTTTCATCCAAATCTCTGGCGTCCACCGAGATGTGACTGGCCTCATGGTGTGTGCTCCTATATTCATGATCGCTGTGCACCAGACGCGCCGTATCCTTGTGGAGCTATCTTTTCCTGTCCATTACGAACAAACAAATGTTGCTGCCGACGACCGTACCTGCCTCCATGGGCTGGGAGGCGATGA	SCRiP-ϒ	NVIKEPEKRFHPNLWRPPRCDWPHGVCSYIHDRCAPDAPYPCGAIFSCPLRTNKCCCRRPYLPPWAGRR*	AATGTTATAAAAGAACCAGAAAAACGCTTTCATCCAAATCTCTGGCGTCCACCGAGATGTGACTGGCCTCATGGTGTGTGCTCCTATATTCATGATCGCTGTGCACCAGACGCGCCGTATCCTTGTGGAGCTATCTTTTCCTGTCCATTACGAACAAACAAATGTTGCTGCCGACGACCGTACCTGCCTCCATGGGCTGGGAGGCGATGA
	0 80 . BLFF01001061.1 119803 120154 + 368	BLFF01001061.1|Acropora_gemmifera	Start Codon	1	111	Amil_SCRiP3	21-22. Pr: 0.8152	XP_015772574.1 - Adig_SCRiP3	3.96e-42	83.750	C(6)C(6)C(5)C(5)C(6)CC	MGVKLNICLLLLLVAIISSQGFNLRKKADSKDEKPFGNYRRGGPCSDYGGSCTPHDYPCRPGSYECPQFPGCHPGVEKCC	ATGGGTGTCAAACTTAACATCTGTCTGTTGCTGCTTCTGGTGGCGATCATAAGTTCGCAAGGGTTCAATCTCAGAAAGAAAGCAGATTCTAAAGATGAGAAACCTTTTGGTAACTATCGCCGAGGTGGCCCGTGTTCAGACTATGGAGGCAGTTGCACTCCACATGATTATCCATGTCGTCCAGGCAGTTACGAGTGTCCTCAGTTTCCAGGGTGCCATCCAGGAGTCGAAAAATGTTGC	SCRiP-α	FNLRKKADSKDEKPFGNYRRGGPCSDYGGSCTPHDYPCRPGSYECPQFPGCHPGVEKCC	TTCAATCTCAGAAAGAAAGCAGATTCTAAAGATGAGAAACCTTTTGGTAACTATCGCCGAGGTGGCCCGTGTTCAGACTATGGAGGCAGTTGCACTCCACATGATTATCCATGTCGTCCAGGCAGTTACGAGTGTCCTCAGTTTCCAGGGTGCCATCCAGGAGTCGAAAAATGTTGC
	0 80 . BLFF01001092.1 11731 12078 + 319	BLFF01001092.1|Acropora_gemmifera	Start Codon	1	107	Amil_SCRiP3	21-22. Pr: 0.9825	XP_015772574.1 - Adig_SCRiP3	4.66e-38	77.500	C(6)C(6)CP(5)C(5)C(6)CC	MGVKLNICLLLLLVAIISSQAFNLRKKADSKDEKLFGNYRRGGPCTSLGGFCAFERYPCPSGTRDCRQLQGCYPGVEKCC	ATGGGTGTCAAACTTAACATCTGTCTGTTGCTGCTTCTGGTGGCGATCATAAGTTCGCAAGCGTTCAATCTCAGAAAGAAAGCAGATTCTAAAGACGAGAAACTTTTTGGGAACTATCGCCGAGGTGGCCCGTGTACAAGCCTTGGAGGCTTTTGTGCTTTTGAGCGTTATCCATGTCCTTCAGGCACTCGCGATTGTCGTCAGCTTCAAGGGTGTTATCCGGGAGTCGAAAAATGTTGC	SCRiP-α	FNLRKKADSKDEKLFGNYRRGGPCTSLGGFCAFERYPCPSGTRDCRQLQGCYPGVEKCC	TTCAATCTCAGAAAGAAAGCAGATTCTAAAGACGAGAAACTTTTTGGGAACTATCGCCGAGGTGGCCCGTGTACAAGCCTTGGAGGCTTTTGTGCTTTTGAGCGTTATCCATGTCCTTCAGGCACTCGCGATTGTCGTCAGCTTCAAGGGTGTTATCCGGGAGTCGAAAAATGTTGC
	0 78 . BLFF01000895.1 1521348 1521686 + 273	BLFF01000895.1|Acropora_gemmifera	Start Codon	1	104	Mcap_SCRiP1b	19-20. Pr: 0.9936	C0H693 - Mcap_SCRiP1a	4.32e-35	64.103	C(6)C(6)CP(5)C(4)C(5)CC	MGVKLNICLLLLLVATISSQGFNLRKKDDSKDEKPFGIYRRGGECDRFGGRCIPRDIKCPPNTLICSLGGCRYYQKCC	ATGGGTGTCAAACTTAACATCTGTCTGTTGCTGCTTCTGGTGGCGACAATAAGTTCGCAAGGGTTCAATCTCAGAAAGAAAGACGATTCTAAAGATGAGAAACCTTTTGGTATATATCGCCGAGGTGGTGAATGTGACCGTTTTGGAGGCCGTTGTATTCCACGTGATATTAAATGTCCTCCAAACACTTTGATATGCAGTTTAGGAGGGTGCAGGTATTACCAAAAATGCTGC	SCRiP-α	QGFNLRKKDDSKDEKPFGIYRRGGECDRFGGRCIPRDIKCPPNTLICSLGGCRYYQKCC	CAAGGGTTCAATCTCAGAAAGAAAGACGATTCTAAAGATGAGAAACCTTTTGGTATATATCGCCGAGGTGGTGAATGTGACCGTTTTGGAGGCCGTTGTATTCCACGTGATATTAAATGTCCTCCAAACACTTTGATATGCAGTTTAGGAGGGTGCAGGTATTACCAAAAATGCTGC
Acropora hyacinthus	0 90 . JAIFHZ010000241.1 5737 10464 + 456	JAIFHZ010000241.1|Acropora_hyacinthus	Yes	2	1739 and 2718	Amil_SCRiP1	20-21. Pr: 0.9832	XP_015773994.1 - Adig_SCRiP1	1.74e-61	97.778	C(6)C(6)C(7)C(5)C(6)CCC(12)	MDVRFRLCLFLVTLVIVANANVIKEPEKRFHPNLWRPPRCDWPHGVCSYIRDRCAPDTPYPCGANFACPLPTNKCCCRRRHQPPWAGRR*	ATGGATGTAAGGTTTCGTCTGTGCTTGTTTCTGGTTACTTTGGTGATTGTTGCAAATGCTAATGTTATAAAAGAACCAGAAAAACGCTTTCATCCAAATCTCTGGCGTCCACCGAGATGTGACTGGCCTCATGGTGTGTGTTCCTACATTCGTGATCGCTGTGCACCAGACACGCCGTATCCTTGTGGAGCTAACTTTGCCTGTCCATTACCAACAAACAAATGTTGCTGCCGACGACGGCACCAGCCTCCATGGGCTGGGAGGCGATGA	SCRiP-ϒ	NVIKEPEKRFHPNLWRPPRCDWPHGVCSYIRDRCAPDTPYPCGANFACPLPTNKCCCRRRHQPPWAGRR*	AATGTTATAAAAGAACCAGAAAAACGCTTTCATCCAAATCTCTGGCGTCCACCGAGATGTGACTGGCCTCATGGTGTGTGTTCCTACATTCGTGATCGCTGTGCACCAGACACGCCGTATCCTTGTGGAGCTAACTTTGCCTGTCCATTACCAACAAACAAATGTTGCTGCCGACGACGGCACCAGCCTCCATGGGCTGGGAGGCGATGA
	0 80 . CM035872.1 18276408 18297511 + 407	CM035872.1a|Acropora_hyacinthus	Yes	1	20863	Amil_SCRiP2	21-22. Pr: 0.9867	C0H691 - Amil_SCRiP2	2.08e-50	92.405	C(6)C(6)CP(5)C(6)C(6)CCC(2)	MRSQHVLILLLGLVCASQVLGKHLTKVQAKALNHDKRGDCDWPTGVCTYIYDPCPPGLRRCLQHDDGCYLPTNHCCCYP*	ATGCGCAGTCAGCACGTTTTGATTTTACTGCTGGGCCTGGTTTGTGCTTCACAAGTTCTTGGCAAACATCTTACCAAAGTTCAAGCCAAAGCTCTGAATCACGACAAACGTGGCGATTGTGACTGGCCAACCGGCGTATGTACCTACATTTATGATCCCTGTCCACCTGGCTTACGACGTTGTCTTCAACACGATGATGGATGCTATCTTCCCACGAACCACTGCTGCTGCTATCCTTAA	SCRiP-δ	KHLTKVQAKALNHDKRGDCDWPTGVCTYIYDPCPPGLRRCLQHDDGCYLPTNHCCCYP*	AAACATCTTACCAAAGTTCAAGCCAAAGCTCTGAATCACGACAAACGTGGCGATTGTGACTGGCCAACCGGCGTATGTACCTACATTTATGATCCCTGTCCACCTGGCTTACGACGTTGTCTTCAACACGATGATGGATGCTATCTTCCCACGAACCACTGCTGCTGCTATCCTTAA
	0 80 . CM035877.1 3158243 3158590 + 391	CM035877.1a|Acropora_hyacinthus	Start Codon	1	107	Amil_SCRiP3	21-22. Pr: 0.8184	C0H692 - Amil_SCRiP3	6.49e-44	88.750	C(6)C(6)CP(5)C(5)C(6)CC	MGVKLNICLLLLLVAIISSQGFNLRKKEDSKDEKSFGNYRRGSPCSSYGGRCTPNHFPCPPGSGECPEIPGCYPGVERCC	ATGGGTGTCAAACTTAACATCTGTCTGTTGCTGCTTCTGGTGGCGATCATAAGTTCGCAAGGGTTCAATCTCAGAAAGAAAGAAGATTCTAAAGATGAGAAATCTTTTGGTAACTATCGCCGAGGTTCCCCGTGTTCCAGCTATGGAGGCCGTTGTACCCCAAACCATTTTCCATGTCCTCCAGGCAGTGGCGAGTGTCCTGAGATTCCAGGGTGCTATCCAGGAGTCGAAAGATGTTGC	SCRiP-α	FNLRKKEDSKDEKSFGNYRRGSPCSSYGGRCTPNHFPCPPGSGECPEIPGCYPGVERCC	TTCAATCTCAGAAAGAAAGAAGATTCTAAAGATGAGAAATCTTTTGGTAACTATCGCCGAGGTTCCCCGTGTTCCAGCTATGGAGGCCGTTGTACCCCAAACCATTTTCCATGTCCTCCAGGCAGTGGCGAGTGTCCTGAGATTCCAGGGTGCTATCCAGGAGTCGAAAGATGTTGC
	0 78 . CM035872.1 24969623 24989637 + 270	CM035872.1b|Acropora_hyacinthus	Start Codon	1	110	Mcap_SCRiP1b	21-22. Pr: 0.9689	C0H693 - Mcap_SCRiP1a	2.61e-34	65.385	C(6)C(6)CP(5)C(4)C(5)CC	MGVKLNICLLLLLVATITSQGFNLRKKDDSKDEKPFRIYRRVTQCARFGGRCIPNPITCPPNTFICTLTGCPSSQKCC	ATGGGTGTCAAACTTAACATCTGTCTGTTGCTGCTTCTGGTGGCAACCATAACTTCGCAAGGGTTCAATCTCAGAAAGAAAGACGATTCTAAAGATGAGAAACCTTTTCGTATATATCGCCGAGTTACTCAGTGTGCACGTTTTGGAGGCCGTTGTATTCCAAATCCTATTACATGTCCTCCAAACACTTTCATATGCACTTTAACAGGGTGCCCTTCCTCCCAAAAATGCTGC	SCRiP-α	FNLRKKDDSKDEKPFRIYRRVTQCARFGGRCIPNPITCPPNTFICTLTGCPSSQKCC	TTCAATCTCAGAAAGAAAGACGATTCTAAAGATGAGAAACCTTTTCGTATATATCGCCGAGTTACTCAGTGTGCACGTTTTGGAGGCCGTTGTATTCCAAATCCTATTACATGTCCTCCAAACACTTTCATATGCACTTTAACAGGGTGCCCTTCCTCCCAAAAATGCTGC
	0 79 . CM035877.1 23733304 23733641 + 399	CM035877.1c|Acropora_hyacinthus	Start Codon	1	100	Amil_SCRiP3like	19-20. Pr: 0.9830	XP_015749963.1 - Adig_SCRiP3like2.1	3.01e-53	97.468	C(6)C(6)C(6)C(5)C(5)CC	MGVSLNICLLMLMVATISSQGFKLRVKDDSKDEKPFGIYRRVNECQLARGYCSQSLLLCEKGFIVCPELEGCPDLYKCC	ATGGGTGTCAGTCTTAACATCTGTCTGTTGATGCTTATGGTGGCGACCATAAGTTCGCAAGGGTTCAAGCTCAGAGTGAAAGATGATTCAAAAGATGAAAAACCTTTTGGTATCTATCGCCGAGTTAATGAATGTCAACTAGCTAGAGGCTACTGTTCTCAGTCTCTACTTCTATGTGAAAAAGGATTTATAGTGTGTCCTGAGTTGGAAGGGTGCCCTGATCTCTATAAATGCTGC	SCRiP-α	QGFKLRVKDDSKDEKPFGIYRRVNECQLARGYCSQSLLLCEKGFIVCPELEGCPDLYKCC	CAAGGGTTCAAGCTCAGAGTGAAAGATGATTCAAAAGATGAAAAACCTTTTGGTATCTATCGCCGAGTTAATGAATGTCAACTAGCTAGAGGCTACTGTTCTCAGTCTCTACTTCTATGTGAAAAAGGATTTATAGTGTGTCCTGAGTTGGAAGGGTGCCCTGATCTCTATAAATGCTGC
	0 79 . CM035872.1 25201016 25200676 - 270	CM035872.1c|Acropora_hyacinthus	Start Codon	1	103	Amil_SCRiP3like	19-20. Pr: 0.9951	XP_015780210.1 - Adig_SCRiP3like2.2	2.61e-35	67.089	C(6)C(6)C(6)C(5)C(5)CC	MGVKLNICLLVLLVATISSQGYKLRVKDDSKEEKPFGIDRRILSCQYARGYCSPPRMFCRPGFAMCPHVHGCPGVLACC	ATGGGTGTCAAACTTAACATCTGTCTGTTGGTGCTTTTGGTGGCGACCATAAGTTCGCAAGGGTACAAGCTCAGAGTGAAAGACGATTCTAAAGAGGAGAAACCTTTTGGTATCGATCGCCGAATTCTTTCATGTCAATACGCTAGAGGCTATTGTTCTCCACCTCGGATGTTTTGTCGTCCAGGATTTGCAATGTGTCCGCATGTTCATGGGTGCCCTGGCGTTCTTGCATGCTGC	SCRiP-α	QGYKLRVKDDSKEEKPFGIDRRILSCQYARGYCSPPRMFCRPGFAMCPHVHGCPGVLACC	CAAGGGTACAAGCTCAGAGTGAAAGACGATTCTAAAGAGGAGAAACCTTTTGGTATCGATCGCCGAATTCTTTCATGTCAATACGCTAGAGGCTATTGTTCTCCACCTCGGATGTTTTGTCGTCCAGGATTTGCAATGTGTCCGCATGTTCATGGGTGCCCTGGCGTTCTTGCATGCTGC
	0 79 . CM035877.1 23755416 23755759 + 373	CM035877.1d|Acropora_hyacinthus	Start Codon	1	4311	Adig_SCRiP3like1	19-20. Pr: 0.9838	XP_015749964.1 - Adig_SCRiP3like1	7.75e-49	89.873	C(6)C(6)C(6)C(5)C(5)CC	MGVSLNICLLMLMVATVSSQGSKLRVKDDSKDEQPFGIYRRATGCQQAGGYCIRSFRLCKEGSRPCPKFEGCPDQLKCC	ATGGGTGTCAGTCTTAACATCTGTCTGTTGATGCTTATGGTGGCGACCGTAAGTTCGCAGGGGTCCAAGCTCAGAGTGAAAGATGATTCTAAAGATGAGCAACCTTTTGGTATCTATCGCCGAGCTACTGGTTGTCAACAAGCAGGAGGCTATTGTATTCGATCCTTTCGCCTCTGTAAGGAGGGATCTCGACCGTGTCCTAAGTTCGAAGGGTGCCCTGATCAATTAAAATGCTGC	SCRiP-α	QGSKLRVKDDSKDEQPFGIYRRATGCQQAGGYCIRSFRLCKEGSRPCPKFEGCPDQLKCC	CAGGGGTCCAAGCTCAGAGTGAAAGATGATTCTAAAGATGAGCAACCTTTTGGTATCTATCGCCGAGCTACTGGTTGTCAACAAGCAGGAGGCTATTGTATTCGATCCTTTCGCCTCTGTAAGGAGGGATCTCGACCGTGTCCTAAGTTCGAAGGGTGCCCTGATCAATTAAAATGCTGC
Acropora intermedia	0 90 . BLFH01003668.1 344934 349136 + 471	BLFH01003668.1|Acropora_intermedia	Yes	2	1349 and 2583	Amil_SCRiP1	20-21. Pr: 0.9822	XP_044164975.1 - Amil_SCRiP1like	1.15e-59	96.667	C(6)C(6)C(7)C(5)C(6)CCC(12)	MDVRFRLCLFLVILVIVANANVIKEPEKRFHPNLWRPPRCDWPHGVCSYIHDRCAPDTPFPCGANFACPLRTNKCCCRRPYLPPWAGRR*	ATGGATGTAAGGTTTCGTCTGTGCTTGTTTCTGGTTATTTTGGTGATTGTTGCAAATGCTAATGTTATAAAAGAACCAGAAAAACGCTTTCATCCAAATCTCTGGCGTCCACCGAGATGTGACTGGCCTCATGGTGTGTGCTCCTATATTCATGATCGCTGTGCACCAGACACGCCGTTTCCTTGTGGAGCTAACTTTGCCTGTCCATTACGAACAAACAAATGTTGCTGCCGACGACCGTACCTGCCTCCATGGGCTGGGAGGCGATGA	SCRiP-ϒ	NVIKEPEKRFHPNLWRPPRCDWPHGVCSYIHDRCAPDTPFPCGANFACPLRTNKCCCRRPYLPPWAGRR*	AATGTTATAAAAGAACCAGAAAAACGCTTTCATCCAAATCTCTGGCGTCCACCGAGATGTGACTGGCCTCATGGTGTGTGCTCCTATATTCATGATCGCTGTGCACCAGACACGCCGTTTCCTTGTGGAGCTAACTTTGCCTGTCCATTACGAACAAACAAATGTTGCTGCCGACGACCGTACCTGCCTCCATGGGCTGGGAGGCGATGA
	0 80 . BLFH01003237.1 350384 348836 - 402	BLFH01003237.1|Acropora_intermedia	Stop Codon	1	1308	Amil_SCRiP2	21-22. Pr: 0.9851	C0H691 - Amil_SCRiP2	5.60e-50	89.873	C(6)C(6)CP(5)C(6)C(6)CCC(2)	IRSQHVLILLLGLVCASQVLGKHLTKAQAKALNHDKRGDCDWPTGVCTYIHDPCPPGLRRCPQHDDGCSLPTNHCCCFP*	ATACGCAGTCAGCACGTTTTGATTTTACTGCTGGGCCTGGTTTGTGCTTCACAAGTTCTTGGCAAACATCTTACCAAAGCTCAAGCCAAAGCTCTGAATCACGACAAACGTGGCGATTGTGACTGGCCAACCGGCGTATGTACCTACATTCATGATCCCTGTCCACCTGGCTTACGACGTTGTCCTCAACACGATGATGGATGCTCTCTTCCCACGAACCACTGCTGCTGCTTTCCTTAA	SCRiP-δ	KHLTKAQAKALNHDKRGDCDWPTGVCTYIHDPCPPGLRRCPQHDDGCSLPTNHCCCFP*	AATGTTATAAAAGAACCAGAAAAACGCTTTCATCCAAATCTCTGGCGTCCACCGAGATGTGACTGGCCTCATGGTGTGTGCTCCTATATTCATGATCGCTGTGCACCAGACACGCCGTTTCCTTGTGGAGCTAACTTTGCCTGTCCATTACGAACAAACAAATGTTGCTGCCGACGACCGTACCTGCCTCCATGGGCTGGGAGGCGATGA
	0 80 . BLFH01005292.1 252688 253033 + 330	BLFH01005292.1|Acropora_intermedia	Start Codon	1	105	Amil_SCRiP3	21-22. Pr: 0.9830	XP_015772574.1 - Adig_SCRiP3	5.14e-39	80.000	C(6)C(6)CP(5)C(5)C(6)CC	MGVKLNICLLLLLVAIISSQAFNLRKKADSKDEKLFGNYRRGGPCTSLGGFCAFERYPCPPGSRDCRQLQGCYPGVEKCC	ATGGGTGTCAAACTTAACATCTGTCTGTTGCTGCTTCTGGTGGCGATCATAAGTTCGCAAGCGTTCAATCTCAGAAAGAAAGCAGATTCTAAAGACGAGAAACTTTTTGGTAACTATCGCCGAGGTGGCCCGTGTACAAGCCTTGGAGGCTTTTGTGCTTTTGAGCGTTATCCATGTCCTCCAGGCTCTCGCGATTGTCGTCAGCTTCAAGGGTGTTATCCGGGTGTCGAAAAATGTTGC	SCRiP-α	FNLRKKADSKDEKLFGNYRRGGPCTSLGGFCAFERYPCPPGSRDCRQLQGCYPGVEKCC	TTCAATCTCAGAAAGAAAGCAGATTCTAAAGACGAGAAACTTTTTGGTAACTATCGCCGAGGTGGCCCGTGTACAAGCCTTGGAGGCTTTTGTGCTTTTGAGCGTTATCCATGTCCTCCAGGCTCTCGCGATTGTCGTCAGCTTCAAGGGTGTTATCCGGGTGTCGAAAAATGTTGC
	0 78 . BLFH01002940.1 66049 82156 + 278	BLFH01002940.1|Acropora_intermedia	Start Codon	1	15873	Mcap_SCRiP1b	21-22. Pr: 0.7925	C0H693 - Mcap_SCRiP1a	1.52e-35	66.667	C(6)C(6)CP(5)C(4)C(5)CC	MGVKLNICLLLLLVATITSQGFNLRKKDDSKDEKPFGIYRRVTQCERFGGRCIPDVITCPPNTVQCNLTGCSTSRKCC	ATGGGTGTCAAACTTAACATCTGTCTGTTGCTGCTTCTGGTGGCAACCATAACTTCGCAAGGGTTCAATCTCAGAAAGAAAGACGATTCTAAAGATGAGAAACCTTTTGGTATATATCGCCGAGTTACTCAGTGTGAACGTTTTGGAGGCCGTTGTATTCCAGATGTAATTACATGTCCTCCAAACACTGTCCAATGCAATTTAACTGGGTGCTCTACCTCCCGAAAATGCTGC	SCRiP-α	FNLRKKDDSKDEKPFGIYRRVTQCERFGGRCIPDVITCPPNTVQCNLTGCSTSRKCC	TTCAATCTCAGAAAGAAAGACGATTCTAAAGATGAGAAACCTTTTGGTATATATCGCCGAGTTACTCAGTGTGAACGTTTTGGAGGCCGTTGTATTCCAGATGTAATTACATGTCCTCCAAACACTGTCCAATGCAATTTAACTGGGTGCTCTACCTCCCGAAAATGCTGC
	0 79 . BLFH01000037.1 540540 540871 + 370	BLFH01000037.1b|Acropora_intermedia	Start Codon	1	94	Adig_SCRiP3like1	19-20. Pr: 0.9805	XP_015749964.1 - Adig_SCRiP3like1	1.85e-48	91.139	C(6)C(6)C(6)C(5)C(5)CC	MGVSLNICLLMLMVATISSQRSKLRVKDDSKDEQPFGIYRRATGCQQAGGYCIRSLRLCKEGSRPCPKFEGCPDQLKCC	ATGGGTGTCAGTCTTAACATCTGTCTGTTGATGCTTATGGTGGCGACCATAAGTTCGCAGAGGTCCAAGCTCAGAGTGAAAGATGATTCTAAAGATGAGCAACCTTTTGGTATCTATCGCCGAGCTACTGGTTGTCAACAAGCAGGAGGCTATTGTATTCGATCTCTACGCCTCTGTAAGGAGGGATCTCGACCGTGTCCTAAGTTCGAAGGGTGCCCTGATCAATTAAAATGCTGC	SCRiP-α	QRSKLRVKDDSKDEQPFGIYRRATGCQQAGGYCIRSLRLCKEGSRPCPKFEGCPDQLKCC	CAGAGGTCCAAGCTCAGAGTGAAAGATGATTCTAAAGATGAGCAACCTTTTGGTATCTATCGCCGAGCTACTGGTTGTCAACAAGCAGGAGGCTATTGTATTCGATCTCTACGCCTCTGTAAGGAGGGATCTCGACCGTGTCCTAAGTTCGAAGGGTGCCCTGATCAATTAAAATGCTGC
Acropora microphthalma	0 80 . BLFI01003632.1 1048109 1048456 + 420	BLFI01003632.1a|Acropora_microphthalma	Start Codon	1	107	Amil_SCRiP3	21-22. Pr: 0.8156	C0H692 - Amil_SCRiP3	9.81e-49	96.250	C(6)C(6)CP(5)C(5)C(6)CC	MGVKLNICLLLLLVAIISSQGFNLRKKEDSKDEKPFGNYRRGSPCSNYGGRCTPNHILCPPGSHECRQLPGCYPGVERCC	ATGGGTGTCAAACTTAACATCTGTCTGTTGCTGCTTCTGGTGGCGATCATAAGTTCGCAAGGGTTCAATCTCAGAAAGAAAGAAGATTCTAAAGATGAGAAACCTTTTGGTAACTATCGCCGAGGTTCCCCGTGTTCCAACTATGGAGGCCGTTGTACCCCAAACCATATTCTATGTCCTCCAGGCAGTCACGAGTGTCGTCAGCTTCCAGGATGCTATCCAGGAGTCGAAAGATGTTGC	SCRiP-α	FNLRKKEDSKDEKPFGNYRRGSPCSNYGGRCTPNHILCPPGSHECRQLPGCYPGVERCC	TTCAATCTCAGAAAGAAAGAAGATTCTAAAGATGAGAAACCTTTTGGTAACTATCGCCGAGGTTCCCCGTGTTCCAACTATGGAGGCCGTTGTACCCCAAACCATATTCTATGTCCTCCAGGCAGTCACGAGTGTCGTCAGCTTCCAGGATGCTATCCAGGAGTCGAAAGATGTTGC
	0 80 . BLFI01003927.1 3607 3951 + 352	BLFI01003927.1|Acropora_microphthalma	Start Codon	1	107	Amil_SCRiP3	21-22. Pr: 0.9758	XP_015772574.1 - Adig_SCRiP3	1.06e-40	86.250	C(6)C(6)CP(5)C(5)C(5)CC	MGVKLNICLLLLLVAIVSSQAFNLRKKEDSKDEKPFGNYRRGSPCSNYGGRCAPNHFQCPPGSGECPELPGCHPFERCC	ATGGGTGTCAAACTTAACATCTGTCTGTTGCTACTTCTGGTGGCGATCGTAAGTTCGCAAGCATTTAATCTCAGAAAGAAAGAAGATTCTAAAGATGAGAAACCTTTTGGTAACTATCGCCGAGGTTCCCCGTGTTCCAATTATGGAGGCCGTTGTGCCCCAAACCATTTTCAATGTCCTCCAGGCAGTGGCGAGTGTCCTGAGCTTCCAGGGTGTCATCCATTCGAAAGATGTTGC	SCRiP-α	FNLRKKEDSKDEKPFGNYRRGSPCSNYGGRCAPNHFQCPPGSGECPELPGCHPFERCC	TTTAATCTCAGAAAGAAAGAAGATTCTAAAGATGAGAAACCTTTTGGTAACTATCGCCGAGGTTCCCCGTGTTCCAATTATGGAGGCCGTTGTGCCCCAAACCATTTTCAATGTCCTCCAGGCAGTGGCGAGTGTCCTGAGCTTCCAGGGTGTCATCCATTCGAAAGATGTTGC
	0 78 . BLFI01003312.1 1353106 1330575 - 248	BLFI01003312.1|Acropora_microphthalma	Start Codon	1	22297	Mcap_SCRiP1b	21-22. Pr: 0.7945	C0H693 - Mcap_SCRiP1a	2.83e-31	58.974	C(6)C(6)C(6)C(4)C(5)CC	MGVKLNICLLLLLVATITSQGFNLRKKDNSKDEKPFSIYRRATECERFGGRCIPDEITCFPNTSECNLRGCRRSQKCC	ATGGGTGTCAAACTTAACATCTGTCTGTTGCTGCTTCTGGTGGCAACCATAACTTCGCAAGGGTTCAATCTCAGAAAGAAAGACAATTCTAAAGATGAGAAACCTTTTAGTATATATCGCCGAGCTACTGAGTGTGAACGTTTTGGAGGCCGTTGTATTCCAGATGAAATTACATGTTTTCCAAACACTTCGGAATGCAATTTAAGAGGGTGCCGTCGCTCCCAAAAATGCTGC	SCRiP-α	FNLRKKDNSKDEKPFSIYRRATECERFGGRCIPDEITCFPNTSECNLRGCRRSQKCC	TTCAATCTCAGAAAGAAAGACAATTCTAAAGATGAGAAACCTTTTAGTATATATCGCCGAGCTACTGAGTGTGAACGTTTTGGAGGCCGTTGTATTCCAGATGAAATTACATGTTTTCCAAACACTTCGGAATGCAATTTAAGAGGGTGCCGTCGCTCCCAAAAATGCTGC
	0 79 . BLFI01003632.1 1259182 1258848 - 337	BLFI01003632.1b|Acropora_microphthalma	Start Codon	1	100	Amil_SCRiP3like	19-20. Pr: 0.9833	XP_015780210.1 - Adig_SCRiP3like2.2	2.99e-45	87.342	C(6)C(6)C(6)C(4)C(5)CC	MGVSLNICLLMLMVATISSQGFKLRGKDDSKDEKPFGIYRRLNECQLARGYCSQSLLLCDQGFVQCPLQGCRELQKCC	ATGGGTGTCAGTCTTAACATCTGTCTGTTGATGCTTATGGTGGCGACCATAAGTTCGCAAGGGTTCAAGCTCAGAGGGAAAGATGATTCCAAAGATGAGAAACCTTTTGGTATCTATCGCCGACTTAATGAATGTCAACTAGCTAGAGGCTACTGTTCTCAGTCTCTACTTCTATGTGACCAAGGATTTGTACAGTGTCCTTTGCAAGGGTGCCGTGAGCTCCAGAAATGCTGC	SCRiP-α	QGFKLRGKDDSKDEKPFGIYRRLNECQLARGYCSQSLLLCDQGFVQCPLQGCRELQKCC	CAAGGGTTCAAGCTCAGAGGGAAAGATGATTCCAAAGATGAGAAACCTTTTGGTATCTATCGCCGACTTAATGAATGTCAACTAGCTAGAGGCTACTGTTCTCAGTCTCTACTTCTATGTGACCAAGGATTTGTACAGTGTCCTTTGCAAGGGTGCCGTGAGCTCCAGAAATGCTGC
Acropora millepora	0 78 . NC_058070.1 4944699 4961255 + 271	NC_058070.1a|Acropora_millepora	Start Codon	1	16322	Mcap_SCRiP1b	21-22. Pr: 0.9502	C0H693 - Mcap_SCRiP1a	2.01e-34	65.385	C(6)C(6)CP(5)C(4)C(5)CC	MGVKLNICLLLLLVATITSQGFNLRKKDDSKDERPFRIYRRVTQCARFGGRCIPNEITCPPNTFICTLTGCPRSQKCC	ATGGGTGTCAAACTTAACATCTGTCTGTTGCTGCTTCTGGTGGCAACCATAACTTCGCAAGGGTTCAATCTCAGAAAGAAAGACGATTCTAAAGATGAGAGACCTTTTCGTATATATCGCCGAGTTACTCAGTGTGCACGTTTTGGAGGCCGTTGTATTCCAAATGAAATTACATGTCCTCCAAACACTTTCATATGCACTTTAACAGGGTGCCCTCGCTCCCAAAAATGCTGC	SCRiP-α	FNLRKKDDSKDERPFRIYRRVTQCARFGGRCIPNEITCPPNTFICTLTGCPRSQKCC	TTCAATCTCAGAAAGAAAGACGATTCTAAAGATGAGAGACCTTTTCGTATATATCGCCGAGTTACTCAGTGTGCACGTTTTGGAGGCCGTTGTATTCCAAATGAAATTACATGTCCTCCAAACACTTTCATATGCACTTTAACAGGGTGCCCTCGCTCCCAAAAATGCTGC
Acropora muricata	0 80 . BLFJ01000981.1 992712 992365 - 363	BLFJ01000981.1|Acropora_muricata	Start Codon	1	107	Amil_SCRiP3	21-22. Pr: 0.9827	XP_015772574.1 - Adig_SCRiP3	5.88e-42	86.250	C(6)C(6)CP(5)C(5)C(6)CC	MGVKLDICLLLLLVAIISSQAFNLRKKEDSKNEKPFGNYRRGSPCSNYGGRCTPIHFPCPPGSGECPELSGCHPGFERCC	ATGGGTGTCAAACTTGACATCTGTCTGTTGCTGCTTCTGGTGGCGATCATAAGTTCGCAAGCATTCAATCTCAGAAAGAAAGAAGATTCTAAAAATGAGAAACCTTTTGGTAACTATCGCCGAGGTTCCCCGTGTTCCAACTATGGAGGCCGTTGTACCCCAATCCATTTTCCATGTCCTCCAGGCAGTGGCGAGTGTCCTGAGCTTTCAGGGTGCCATCCAGGATTCGAAAGATGTTGC	SCRiP-α	FNLRKKEDSKNEKPFGNYRRGSPCSNYGGRCTPIHFPCPPGSGECPELSGCHPGFERCC	TTCAATCTCAGAAAGAAAGAAGATTCTAAAAATGAGAAACCTTTTGGTAACTATCGCCGAGGTTCCCCGTGTTCCAACTATGGAGGCCGTTGTACCCCAATCCATTTTCCATGTCCTCCAGGCAGTGGCGAGTGTCCTGAGCTTTCAGGGTGCCATCCAGGATTCGAAAGATGTTGC
	0 79 . BLFJ01001893.1 9044 8707 - 272	BLFJ01001893.1|Acropora_muricata	Start Codon	1	100	Amil_SCRiP3like	19-20. Pr: 0.9807	XP_015749964.1 - Adig_SCRiP3like1	3.49e-48	91.139	C(6)C(6)C(6)C(5)C(5)CC	MGASLIICLLMLMVATISSQWSKLRVKDDSKDEQPFGIYRRATGCQQAGGLCIRSLRLCKEGSRPCPKFEGCPDQFKCC	ATGGGTGCCAGTCTTATCATCTGTCTGTTGATGCTTATGGTGGCGACCATAAGTTCGCAGTGGTCCAAACTCAGAGTGAAAGATGATTCTAAAGATGAGCAACCTTTTGGTATCTATCGCCGAGCTACTGGTTGTCAACAAGCAGGAGGCCTTTGTATTCGATCTCTACGTCTCTGTAAGGAGGGATCTCGACCGTGTCCTAAGTTCGAAGGGTGCCCTGATCAATTTAAATGCTGC	SCRiP-α	QWSKLRVKDDSKDEQPFGIYRRATGCQQAGGLCIRSLRLCKEGSRPCPKFEGCPDQFKCC	CAGTGGTCCAAACTCAGAGTGAAAGATGATTCTAAAGATGAGCAACCTTTTGGTATCTATCGCCGAGCTACTGGTTGTCAACAAGCAGGAGGCCTTTGTATTCGATCTCTACGTCTCTGTAAGGAGGGATCTCGACCGTGTCCTAAGTTCGAAGGGTGCCCTGATCAATTTAAATGCTGC
	0 79 . BLFJ01006329.1 115878 115541 - 404	BLFJ01006329.1a|Acropora_muricata	Start Codon	1	100	Adig_SCRiP3like2.1 and 2.2	19-20. Pr: 0.9859	XP_044181782.1 - Amil_SCRiP3like	5.99e-54	98.734	C(6)C(6)C(6)C(5)C(5)CC	MGVNLNICLLMLMVATISSQGFKLRVKDDSKDEKPFGVYRRVNECQLARGYCSQSLLLCDKGFIACPELKGCPDLYKCC	ATGGGTGTCAATCTTAACATCTGTCTGTTGATGCTTATGGTGGCGACCATAAGTTCGCAAGGGTTCAAGCTCAGAGTGAAAGATGATTCAAAAGATGAAAAACCTTTTGGTGTCTATCGCCGAGTTAATGAATGTCAACTAGCTAGAGGCTACTGTTCTCAGTCTCTACTTCTATGTGACAAAGGATTTATAGCGTGTCCTGAGTTGAAAGGGTGCCCTGATCTCTATAAATGCTGC	SCRiP-α	QGFKLRVKDDSKDEKPFGVYRRVNECQLARGYCSQSLLLCDKGFIACPELKGCPDLYKCC	CAAGGGTTCAAGCTCAGAGTGAAAGATGATTCAAAAGATGAAAAACCTTTTGGTGTCTATCGCCGAGTTAATGAATGTCAACTAGCTAGAGGCTACTGTTCTCAGTCTCTACTTCTATGTGACAAAGGATTTATAGCGTGTCCTGAGTTGAAAGGGTGCCCTGATCTCTATAAATGCTGC
	0 79 . BLFJ01003759.1 16517 16854 + 204	BLFJ01003759.1|Acropora_muricata	Start Codon	1	103	Adig_SCRiP3like1	21-22. Pr: 0.9827	XP_015780210.1 - Adig_SCRiP3like2.2	6.75e-29	62.025	C(5)C(6)C(6)C(5)C(5)CC	MSVKLNICLLVLLVAIICSQGFNLRKKDDSKDNNPFGIDRRPKQCQKRGYCTLHRLLCRSGFRACPHFPGCPGVLTCC	ATGAGTGTCAAACTTAACATTTGTCTGTTGGTGCTTCTGGTGGCGATCATATGTTCGCAAGGATTCAATCTCAGAAAGAAAGACGATTCTAAAGATAACAATCCTTTTGGTATCGATCGCCGACCTAAGCAATGTCAAAAAAGAGGCTATTGTACTCTACATCGGCTTCTATGTCGTTCAGGATTTAGAGCGTGTCCACATTTTCCTGGGTGCCCTGGCGTTCTAACATGCTGC	SCRiP-α	FNLRKKDDSKDNNPFGIDRRPKQCQKRGYCTLHRLLCRSGFRACPHFPGCPGVLTCC	TTCAATCTCAGAAAGAAAGACGATTCTAAAGATAACAATCCTTTTGGTATCGATCGCCGACCTAAGCAATGTCAAAAAAGAGGCTATTGTACTCTACATCGGCTTCTATGTCGTTCAGGATTTAGAGCGTGTCCACATTTTCCTGGGTGCCCTGGCGTTCTAACATGCTGC
Acropora nasuta	0 90 . BLFL01002837.1 103978 108777 + 482	BLFL01002837.1|Acropora_nasuta	Yes	2	1352 and 3177	Amil_SCRiP1	20-21. Pr: 0.9818	XP_044164975.1 - Amil_SCRiP1like	4.15e-61	97.778	C(6)C(6)C(7)C(5)C(6)CCC(12)	MDVRFRLCLFLVILVIVANANVIKEPEKRFHPNLWRPPRCDWPHGVCSYIRDRCAPDTPYPCGANFACPLPTNKCCCRRPYLPPWAGRR*	ATGGATGTAAGGTTTCGTCTGTGCTTGTTTCTGGTTATTTTGGTGATTGTTGCAAATGCTAATGTTATAAAAGAACCAGAAAAACGCTTTCATCCAAATCTCTGGCGTCCACCGAGATGTGACTGGCCTCATGGTGTATGCTCCTACATTCGTGATCGCTGTGCACCAGACACGCCGTATCCTTGTGGAGCTAACTTTGCCTGTCCATTACCAACAAACAAATGTTGCTGCCGACGACCGTACCTGCCTCCATGGGCCGGGAGGCGATGA	SCRiP-ϒ	NVIKEPEKRFHPNLWRPPRCDWPHGVCSYIRDRCAPDTPYPCGANFACPLPTNKCCCRRPYLPPWAGRR*	AATGTTATAAAAGAACCAGAAAAACGCTTTCATCCAAATCTCTGGCGTCCACCGAGATGTGACTGGCCTCATGGTGTATGCTCCTACATTCGTGATCGCTGTGCACCAGACACGCCGTATCCTTGTGGAGCTAACTTTGCCTGTCCATTACCAACAAACAAATGTTGCTGCCGACGACCGTACCTGCCTCCATGGGCCGGGAGGCGATGA
	0 80 . BLFL01000821.1 652537 652884 + 414	BLFL01000821.1|Acropora_nasuta	Start Codon	1	107	Amil_SCRiP3	21-22. Pr: 0.8428	C0H692 - Amil_SCRiP3	6.77e-48	95.000	C(6)C(6)CP(5)C(5)C(6)CC	MGVKLNICLLLLLVAIISSQGFNLRKKEDSKDEKPFGNYRRGSPCSNYGGRCTPNHILCPPGSYECRQLPGCYPGVERCC	ATGGGTGTCAAACTTAACATCTGTCTGTTGCTGCTTCTGGTGGCGATCATAAGTTCGCAAGGGTTCAATCTCAGAAAGAAAGAAGATTCTAAAGATGAGAAACCTTTTGGTAACTATCGCCGAGGTTCCCCGTGTTCCAACTATGGAGGCCGTTGTACCCCAAACCATATTCTATGTCCTCCAGGCAGTTACGAGTGTCGTCAGCTTCCAGGATGCTATCCAGGAGTCGAAAGATGTTGC	SCRiP-α	FNLRKKEDSKDEKPFGNYRRGSPCSNYGGRCTPNHILCPPGSYECRQLPGCYPGVERCC	TTCAATCTCAGAAAGAAAGAAGATTCTAAAGATGAGAAACCTTTTGGTAACTATCGCCGAGGTTCCCCGTGTTCCAACTATGGAGGCCGTTGTACCCCAAACCATATTCTATGTCCTCCAGGCAGTTACGAGTGTCGTCAGCTTCCAGGATGCTATCCAGGAGTCGAAAGATGTTGC
	0 78 . BLFL01001936.1 1029432 993380 - 240	BLFL01001936.1a|Acropora_nasuta	Start Codon	1	35818	Mcap_SCRiP1b	21-22. Pr: 0.6990	C0H693 - Mcap_SCRiP1a	3.06e-32	64.103	C(6)C(6)CP(5)C(4)C(5)CC	MGVKLNICLLLLLVATISSHGSKLRVKDNSKDEKPFGIDRRQPQCETFGGRCIPNPITCPPNTFICTLTGCRRSQKCC	ATGGGTGTCAAACTTAACATCTGCCTGTTGCTGCTTCTGGTGGCGACCATAAGTTCGCATGGGTCCAAGCTCAGAGTCAAAGACAACTCTAAAGATGAGAAACCTTTTGGTATCGATCGCCGACAACCTCAGTGTGAAACTTTTGGAGGCCGTTGTATTCCAAATCCTATTACATGTCCTCCAAACACTTTCATATGCACTTTAACAGGGTGCCGTCGCTCCCAAAAATGCTGC	SCRiP-α	SKLRVKDNSKDEKPFGIDRRQPQCETFGGRCIPNPITCPPNTFICTLTGCRRSQKCC	TCCAAGCTCAGAGTCAAAGACAACTCTAAAGATGAGAAACCTTTTGGTATCGATCGCCGACAACCTCAGTGTGAAACTTTTGGAGGCCGTTGTATTCCAAATCCTATTACATGTCCTCCAAACACTTTCATATGCACTTTAACAGGGTGCCGTCGCTCCCAAAAATGCTGC
	0 79 . BLFL01001338.1 433055 433392 + 383	BLFL01001338.1a|Acropora_nasuta	Start Codon	1	100	Amil_SCRiP3like	19-20. Pr: 0.9841	XP_015780210.1 - Adig_SCRiP3like2.2	4.30e-51	93.671	C(6)C(6)C(6)C(5)C(5)CC	MAVSLNICLLILMVATISSQGFKLRVKDDSKDEKPFGIYRRVNECQLARGYCSQSLRLCNEGFIACPELEGCPDLYKCC	ATGGCTGTCAGTCTTAACATCTGTCTGTTGATACTTATGGTGGCGACCATAAGTTCGCAAGGGTTCAAGCTCAGAGTGAAAGATGATTCAAAAGATGAAAAACCTTTTGGTATCTATCGCCGAGTTAATGAATGTCAACTAGCTAGAGGCTACTGTTCTCAGTCTCTACGTCTATGTAACGAAGGCTTTATAGCGTGTCCTGAGTTGGAAGGGTGCCCTGATCTCTATAAATGCTGC	SCRiP-α	QGFKLRVKDDSKDEKPFGIYRRVNECQLARGYCSQSLRLCNEGFIACPELEGCPDLYKCC	CAAGGGTTCAAGCTCAGAGTGAAAGATGATTCAAAAGATGAAAAACCTTTTGGTATCTATCGCCGAGTTAATGAATGTCAACTAGCTAGAGGCTACTGTTCTCAGTCTCTACGTCTATGTAACGAAGGCTTTATAGCGTGTCCTGAGTTGGAAGGGTGCCCTGATCTCTATAAATGCTGC
	0 90 . BLFL01001936.1 751653 783705 + 456	BLFL01001936.1b|Acropora_nasuta	Yes	2	101 and 31681	Adig_SCRiP3like3	19-20. Pr: 0.9905	XP_015765712.1 - Adig_SCRiP3like3	2.11e-59	95.556	C(6)C(6)C(6)C(4)C(5)CCC(10)	MGVKLNICLFLLLVATISSQGFNLRKKDDSKDEKPFGIDGRFVSCHTFKGRCTSNRAPCHSGYRQCPLPGCGFTGKCCCPHGPMPIGQE*	ATGGGTGTCAAACTTAACATCTGTCTGTTTCTGCTTCTGGTGGCGACCATAAGTTCGCAAGGGTTCAATCTCAGAAAGAAAGACGATTCTAAAGATGAGAAACCTTTTGGTATCGATGGCCGATTTGTTTCATGTCACACCTTTAAAGGCCGTTGTACTTCAAATCGGGCTCCTTGTCATTCAGGATATCGACAGTGTCCTCTTCCTGGGTGCGGTTTCACTGGCAAGTGCTGCTGCCCTCATGGACCGATGCCCATTGGCCAGGAATGA	SCRiP-α	QGFNLRKKDDSKDEKPFGIDGRFVSCHTFKGRCTSNRAPCHSGYRQCPLPGCGFTGKCCCPHGP*	CAAGGGTTCAATCTCAGAAAGAAAGACGATTCTAAAGATGAGAAACCTTTTGGTATCGATGGCCGATTTGTTTCATGTCACACCTTTAAAGGCCGTTGTACTTCAAATCGGGCTCCTTGTCATTCAGGATATCGACAGTGTCCTCTTCCTGGGTGCGGTTTCACTGGCAAGTGCTGCTGCCCTCATGGACCGTGA
Acropora palmata	0 80 . JAOVVL010000338.1 1115818 1116165 + 362	JAOVVL010000338.1a|Acropora_palmata	Start Codon	1	107	Amil_SCRiP3	21-22. Pr: 0.9836	XP_015772574.1 - Adig_SCRiP3	7.60e-45	88.750	C(6)C(6)C(6)C(5)C(6)CC	MGVKLNICLLLLLVAIISSQAFNLRKKEDSKDEKPFGNYRRGGPCSDYGGRCTPHDFPCRPGSYECPQFPGCHPGVEKCC	ATGGGTGTCAAACTTAACATCTGTCTGTTGCTGCTTCTGGTGGCGATCATAAGTTCGCAAGCATTCAATCTCAGAAAGAAAGAAGATTCTAAAGATGAGAAACCTTTTGGCAACTATCGCCGAGGTGGCCCTTGTTCAGACTATGGAGGCCGTTGCACTCCACATGATTTTCCATGTCGTCCAGGCAGTTACGAGTGTCCTCAGTTTCCAGGGTGCCATCCAGGAGTCGAAAAATGTTGC	SCRiP-α	FNLRKKEDSKDEKPFGNYRRGGPCSDYGGRCTPHDFPCRPGSYECPQFPGCHPGVEKCC	TTCAATCTCAGAAAGAAAGAAGATTCTAAAGATGAGAAACCTTTTGGCAACTATCGCCGAGGTGGCCCTTGTTCAGACTATGGAGGCCGTTGCACTCCACATGATTTTCCATGTCGTCCAGGCAGTTACGAGTGTCCTCAGTTTCCAGGGTGCCATCCAGGAGTCGAAAAATGTTGC
	0 80 . JAOVVL010000338.1 1049665 1084047 + 349	JAOVVL010000338.1b|Acropora_palmata	Start Codon	1	34145	Amil_SCRiP3	21-22. Pr: 0.9845	XP_015772574.1 - Adig_SCRiP3	2.57e-40	86.250	C(6)C(6)CP(5)C(5)C(6)CC	MGVKLNICLLLLLVAIISSQAFNLRKKEDSKDEKPFGNYRRGSPCSNYGGRCAPNHFQCPPGDGECPELPGCHPFERCC	ATGGGTGTCAAACTTAACATCTGTCTGTTGCTACTTCTGGTGGCGATCATAAGTTCGCAAGCATTCAATCTCAGAAAGAAAGAAGATTCTAAAGATGAGAAACCTTTTGGTAATTATCGCCGAGGTTCCCCGTGTTCCAACTATGGAGGCCGTTGTGCCCCAAACCATTTTCAATGTCCTCCAGGCGATGGCGAGTGTCCTGAGCTTCCAGGGTGTCATCCATTCGAAAGATGTTGC	SCRiP-α	FNLRKKEDSKDEKPFGNYRRGSPCSNYGGRCAPNHFQCPPGDGECPELPGCHPFERCC	TTCAATCTCAGAAAGAAAGAAGATTCTAAAGATGAGAAACCTTTTGGTAATTATCGCCGAGGTTCCCCGTGTTCCAACTATGGAGGCCGTTGTGCCCCAAACCATTTTCAATGTCCTCCAGGCGATGGCGAGTGTCCTGAGCTTCCAGGGTGTCATCCATTCGAAAGATGTTGC
	0 80 . JAOVVL010000338.1 1037509 1037158 - 338	JAOVVL010000338.1c|Acropora_palmata	Start Codon	1	111	Amil_SCRiP3	21-22. Pr: 0.9845	XP_015772574.1 - Adig_SCRiP3	4.72e-42	85.000	C(6)C(6)C(6)C(5)C(6)CC	MGVKLNICLLLLLVAIISSQAFNLRKKEDSKDEKPFGNYRRGGLCSDYGGRCAPYDFSCRPGSYECPQFPGCHPGVEKCC	ATGGGTGTCAAACTTAACATCTGTCTGTTGCTACTTCTGGTGGCGATCATAAGTTCGCAAGCATTCAATCTCAGAAAGAAAGAAGATTCTAAAGATGAGAAACCTTTTGGTAATTATCGCCGAGGTGGCCTGTGTTCAGACTATGGAGGCCGTTGCGCTCCGTATGATTTTTCATGTCGTCCAGGCAGTTACGAGTGTCCTCAGTTTCCAGGGTGCCATCCAGGAGTCGAAAAATGTTGC	SCRiP-α	FNLRKKEDSKDEKPFGNYRRGGLCSDYGGRCAPYDFSCRPGSYECPQFPGCHPGVEKCC	TTCAATCTCAGAAAGAAAGAAGATTCTAAAGATGAGAAACCTTTTGGTAATTATCGCCGAGGTGGCCTGTGTTCAGACTATGGAGGCCGTTGCGCTCCGTATGATTTTTCATGTCGTCCAGGCAGTTACGAGTGTCCTCAGTTTCCAGGGTGCCATCCAGGAGTCGAAAAATGTTGC
	0 79 . JAOVVL010000163.1 6980 7320 + 202	JAOVVL010000163.1|Acropora_palmata	Start Codon	1	103	Adig_SCRiP3like1	21-22. Pr: 0.8115	XP_015780210.1 - Adig_SCRiP3like2.2	2.37e-28	59.494	C(6)C(6)C(6)C(5)C(5)CC	MGVKLNICLLVLLVATICSQGFNLRKKDDSKDDNPFGIDRGLNRCRYERGYCTPPRRPCRPGFRACPDSPGCRGVLTCC	ATGGGTGTCAAACTTAATATTTGTCTGTTGGTGCTTCTGGTGGCGACCATATGTTCGCAAGGGTTCAATCTCAGAAAGAAAGACGATTCTAAGGATGACAATCCTTTTGGTATCGATCGCGGACTTAATCGTTGTCGATATGAAAGAGGCTATTGTACTCCACCTCGGCGTCCATGTCGTCCAGGATTTAGAGCGTGTCCGGATTCTCCTGGGTGCCGTGGCGTTTTAACATGCTGT	SCRiP-α	FNLRKKDDSKDDNPFGIDRGLNRCRYERGYCTPPRRPCRPGFRACPDSPGCRGVLTCC	TTCAATCTCAGAAAGAAAGACGATTCTAAGGATGACAATCCTTTTGGTATCGATCGCGGACTTAATCGTTGTCGATATGAAAGAGGCTATTGTACTCCACCTCGGCGTCCATGTCGTCCAGGATTTAGAGCGTGTCCGGATTCTCCTGGGTGCCGTGGCGTTTTAACATGCTGT
Acropora selago	0 80 . BLFM01000310.1 122555 122208 - 420	BLFM01000310.1a|Acropora_selago	Start Codon	1	107	Amil_SCRiP3	21-22. Pr: 0.8176	C0H692 - Amil_SCRiP3	3.62e-48	95.000	C(6)C(6)CP(5)C(5)C(6)CC	MGVKLNICLLLLLVAIISSQGFNLRKKEDSKDEKPFGNYRRGSPCSSYGGSCTPNHYPCPPGRHECRQLPGCYPGVERCC	ATGGGTGTCAAACTTAACATCTGTCTGTTGCTGCTTCTGGTGGCGATCATAAGTTCGCAAGGGTTCAATCTCAGAAAGAAAGAAGATTCTAAAGATGAGAAACCTTTTGGTAACTATCGCCGAGGTTCCCCGTGTTCCAGCTATGGAGGCAGTTGTACCCCAAACCATTATCCATGTCCTCCAGGCCGTCACGAGTGTCGTCAGTTACCAGGATGCTATCCAGGAGTCGAAAGATGTTGC	SCRiP-α	FNLRKKEDSKDEKPFGNYRRGSPCSSYGGSCTPNHYPCPPGRHECRQLPGCYPGVERCC	TTCAATCTCAGAAAGAAAGAAGATTCTAAAGATGAGAAACCTTTTGGTAACTATCGCCGAGGTTCCCCGTGTTCCAGCTATGGAGGCAGTTGTACCCCAAACCATTATCCATGTCCTCCAGGCCGTCACGAGTGTCGTCAGTTACCAGGATGCTATCCAGGAGTCGAAAGATGTTGC
	0 78 . BLFM01005134.1 8277 7939 - 281	BLFM01005134.1|Acropora_selago	Start Codon	1	104	Mcap_SCRiP1b	19-20. Pr: 0.9910	C0H693 - Mcap_SCRiP1a	3.50e-36	66.667	C(6)C(6)CP(5)C(4)C(5)CC	MGVKLNICLLLLLVATISSQGFNLRKKDDSKDEKPFGIYRRGGECDQFGGRCFPNDVKCPPNTLICSLAGCSYYEKCC	ATGGGTGTCAAACTTAACATCTGTCTGTTGCTCCTTCTGGTGGCGACAATAAGTTCGCAAGGGTTCAATCTCCGAAAGAAAGATGATTCTAAAGATGAGAAACCTTTTGGTATCTATCGCCGAGGTGGTGAATGTGACCAGTTTGGAGGCCGTTGTTTTCCAAATGATGTTAAATGTCCTCCAAACACTTTGATATGCAGTTTAGCAGGGTGCAGTTATTACGAAAAATGCTGC	SCRiP-α	QGFNLRKKDDSKDEKPFGIYRRGGECDQFGGRCFPNDVKCPPNTLICSLAGCSYYEKCC	CAAGGGTTCAATCTCCGAAAGAAAGATGATTCTAAAGATGAGAAACCTTTTGGTATCTATCGCCGAGGTGGTGAATGTGACCAGTTTGGAGGCCGTTGTTTTCCAAATGATGTTAAATGTCCTCCAAACACTTTGATATGCAGTTTAGCAGGGTGCAGTTATTACGAAAAATGCTGC
Acropora tenuis	0 80 . BLAZ01000547.1 87767 89453 + 374	BLAZ01000547.1|Acropora_tenuis	Stop Codon	1	1446	Amil_SCRiP2	21-22. Pr: 0.9844	C0H691 - Amil_SCRiP2	4.51e-46	84.810	C(6)C(6)CP(5)C(6)C(6)CCC(2)	IRSQHVLILLLGLVCASQVLGKHLTKVQAKALNHDKRGDCDWPIGVCTYIYDPCPPHTVRCPQHDDGCSVPTNHCCCYP*	ATACGCAGTCAGCACGTTTTGATTTTACTGCTGGGCCTTGTTTGTGCTTCACAAGTTCTTGGCAAACATCTTACCAAAGTTCAAGCCAAAGCTCTGAATCACGACAAACGTGGCGATTGTGACTGGCCAATCGGCGTGTGTACATATATTTACGATCCCTGTCCACCTCACACAGTACGTTGTCCTCAACACGATGATGGATGCTCTGTTCCCACGAACCACTGCTGCTGCTATCCTTAA	SCRiP-δ	KHLTKVQAKALNHDKRGDCDWPIGVCTYIYDPCPPHTVRCPQHDDGCSVPTNHCCCYP*	AAACATCTTACCAAAGTTCAAGCCAAAGCTCTGAATCACGACAAACGTGGCGATTGTGACTGGCCAATCGGCGTGTGTACATATATTTACGATCCCTGTCCACCTCACACAGTACGTTGTCCTCAACACGATGATGGATGCTCTGTTCCCACGAACCACTGCTGCTGCTATCCTTAA
	0 79 . BLAZ01000657.1 503289 507886 + 301	BLAZ01000657.1b|Acropora_tenuis	Start Codon	1	4360	Amil_SCRiP3like	19-20. Pr: 0.9806	XP_015780210.1 - Adig_SCRiP3like2.2	7.95e-39	77.215	C(6)C(6)CP(5)C(4)C(5)CCC(3)	MGVSLNICLLMLMVATISSQGSKLRVKDDSKDKKPFGIYRRATECQQAGGYCSRSLLPCNRGTEPCPELKGCRPLDRCC	ATGGGTGTCAGTCTTAACATCTGTCTGTTAATGCTTATGGTGGCGACCATAAGCTCGCAGGGGTCCAAGCTCAGAGTGAAAGATGATTCTAAAGATAAGAAACCTTTTGGTATCTATCGCCGAGCTACTGAATGTCAACAAGCTGGAGGCTACTGTTCTCGATCTCTGCTTCCATGTAACCGAGGAACTGAACCGTGTCCTGAGTTGAAAGGGTGCCGTCCTCTCGACAGATGCTGC	SCRiP-α	QGSKLRVKDDSKDKKPFGIYRRATECQQAGGYCSRSLLPCNRGTEPCPELKGCRPLDRCC	CAGGGGTCCAAGCTCAGAGTGAAAGATGATTCTAAAGATAAGAAACCTTTTGGTATCTATCGCCGAGCTACTGAATGTCAACAAGCTGGAGGCTACTGTTCTCGATCTCTGCTTCCATGTAACCGAGGAACTGAACCGTGTCCTGAGTTGAAAGGGTGCCGTCCTCTCGACAGATGCTGC
	0 80 . BLAZ01000935.1 571988 526639 - 242	BLAZ01000935.1|Acropora_tenuis	Start Codon	1	45115	Adig_SCRiP3	21-22. Pr: 0.8076	C0H693 - Mcap_SCRiP1a	2.55e-35	66.667	C(6)C(6)CP(5)C(4)C(5)CC	MGVKLNICLLLLLVATISSQGFSLRKKDNSKDEKPFGIYRRVTECARFGGRCIPNPITCPPNTFQCTLRGCPRSRKCC	ATGGGTGTCAAACTTAACATTTGTCTGTTGCTGCTTCTGGTGGCGACCATAAGTTCGCAAGGGTTCAGTCTCAGAAAGAAAGACAATTCTAAAGATGAGAAACCTTTTGGTATATATCGCCGAGTTACTGAGTGTGCACGTTTTGGAGGCCGTTGTATTCCAAATCCAATTACTTGTCCTCCAAACACTTTCCAATGCACTTTAAGAGGGTGCCCTAGGTCCCGAAAATGCTGC	SCRiP-α	FSLRKKDNSKDEKPFGIYRRVTECARFGGRCIPNPITCPPNTFQCTLRGCPRSRKCC	TTCAGTCTCAGAAAGAAAGACAATTCTAAAGATGAGAAACCTTTTGGTATATATCGCCGAGTTACTGAGTGTGCACGTTTTGGAGGCCGTTGTATTCCAAATCCAATTACTTGTCCTCCAAACACTTTCCAATGCACTTTAAGAGGGTGCCCTAGGTCCCGAAAATGCTGC
	0 79 . BLAZ01000657.1 542467 542804 + 362	BLAZ01000657.1c|Acropora_tenuis	Start Codon	1	100	Adig_SCRiP3like1	19-20. Pr: 0.9818	XP_015749964.1 - Adig_SCRiP3like1	8.90e-47	89.873	C(6)C(6)C(6)C(5)C(5)CC	MGVSLNICLLMLMVATISSQGSKLRVKDDSKDERPFGIYRRATDCQQAGGLCSRSLRPCKEGFRPCPKFEGCRDLFKCC	ATGGGTGTCAGTCTTAACATCTGTCTGTTGATGCTTATGGTGGCGACCATAAGTTCGCAGGGGTCCAAGCTCAGAGTGAAAGATGATTCTAAAGATGAGAGACCTTTTGGTATTTATCGCCGAGCCACTGATTGTCAACAAGCTGGAGGCCTTTGTTCTCGATCTCTACGTCCCTGTAAGGAAGGATTTCGACCGTGTCCTAAGTTTGAAGGGTGCCGTGATCTCTTTAAATGCTGC	SCRiP-α	QGSKLRVKDDSKDERPFGIYRRATDCQQAGGLCSRSLRPCKEGFRPCPKFEGCRDLFKCC	CAGGGGTCCAAGCTCAGAGTGAAAGATGATTCTAAAGATGAGAGACCTTTTGGTATTTATCGCCGAGCCACTGATTGTCAACAAGCTGGAGGCCTTTGTTCTCGATCTCTACGTCCCTGTAAGGAAGGATTTCGACCGTGTCCTAAGTTTGAAGGGTGCCGTGATCTCTTTAAATGCTGC
Acropora_yongei	0 79 . BLFN01000860.1 242655 242321 - 250	BLFN01000860.1|Acropora_yongei	Start Codon	1	100	Amil_SCRiP3like	19-20. Pr: 0.9874	XP_015780210.1 - Adig_SCRiP3like2.2	1.17e-33	68.354	C(6)C(6)C(6)C(4)C(5)CC	MDLSLNICLLMLLVATISSQGSKLGARDEFKDEKPFGIYRRTNKCIIARGYCTSPLRLCIEGYQPCPLEGCPSLYTCC	ATGGATCTGAGTCTTAACATCTGTCTGTTGATGCTTCTGGTGGCGACCATAAGTTCGCAAGGGTCCAAGCTCGGAGCGAGAGATGAATTTAAAGATGAGAAACCTTTTGGTATCTATCGCCGGACTAATAAATGTATAATAGCTAGAGGCTATTGTACTTCACCACTGCGTCTATGTATTGAAGGATATCAACCGTGTCCTTTGGAAGGGTGCCCTAGCCTCTATACGTGCTGC	SCRiP-α	QGSKLGARDEFKDEKPFGIYRRTNKCIIARGYCTSPLRLCIEGYQPCPLEGCPSLYTCC	CAAGGGTCCAAGCTCGGAGCGAGAGATGAATTTAAAGATGAGAAACCTTTTGGTATCTATCGCCGGACTAATAAATGTATAATAGCTAGAGGCTATTGTACTTCACCACTGCGTCTATGTATTGAAGGATATCAACCGTGTCCTTTGGAAGGGTGCCCTAGCCTCTATACGTGCTGC
	0 80 . BLFN01000225.1 42430 42774 + 285	BLFN01000225.1|Acropora_yongei	Start Codon	1	107	Adig_SCRiP3	21-22. Pr: 0.9832	XP_015772574.1 - Adig_SCRiP3	2.91e-30	76.250	C(6)C(6)CP(6)C(4)C(5)CC	MGVKLSFCLLLLLVAIISSQAFNLRKKEDSKDEKPFGNYRRGPSCSNYGGRCYPRHAICPPYITVDCPLPGCDGNERCC	ATGGGTGTCAAACTTAGCTTCTGTCTGTTGCTGCTTCTGGTGGCGATCATAAGTTCGCAAGCGTTCAATCTCAGAAAGAAAGAAGATTCTAAAGATGAGAAACCTTTTGGTAACTATCGCCGAGGTCCCTCGTGTTCCAACTATGGAGGCCGTTGTTACCCACGCCACGCTATATGTCCTCCATACATTACTGTCGACTGTCCTCTTCCAGGATGCGATGGAAACGAAAGATGTTGC	SCRiP-α	FNLRKKEDSKDEKPFGNYRRGPSCSNYGGRCYPRHAICPPYTVDCPLPGCDGNERCC	TTCAATCTCAGAAAGAAAGAAGATTCTAAAGATGAGAAACCTTTTGGTAACTATCGCCGAGGTCCCTCGTGTTCCAACTATGGAGGCCGTTGTTACCCACGCCACGCTATATGTCCTCCATACACTGTCGACTGTCCTCTTCCAGGATGCGATGGAAACGAAAGATGTTGC
Montipora cactus	0 90 . BLFO01000222.1 24639 20443 - 479	BLFO01000222.1|Montipora_cactus	Yes	2	1349 and 2577	Amil_SCRiP1	20-21. Pr: 0.9822	XP_044164975.1 - Amil_SCRiP1like	1.39e-60	96.667	C(6)C(6)C(7)C(5)C(6)CCC(12)	MDIRFRLCLFLVILVIVANANVIKEPEKRFHPNLWRPPRCDWPHGVCSYIHDRCAPDTPFPCGANFACPLPTNKCCCRRPYLPPWAGRR*	ATGGATATAAGGTTTCGTCTGTGCTTGTTTCTGGTTATTTTGGTGATTGTTGCAAATGCTAATGTTATAAAAGAACCAGAAAAACGCTTTCATCCAAATCTCTGGCGTCCACCGAGATGTGACTGGCCTCATGGTGTGTGCTCCTATATTCATGATCGCTGTGCACCAGACACGCCTTTTCCTTGTGGAGCTAACTTTGCCTGTCCATTACCAACAAACAAATGTTGCTGCCGACGACCGTACCTGCCTCCATGGGCTGGGAGGCGATGA	SCRiP-ϒ	NVIKEPEKRFHPNLWRPPRCDWPHGVCSYIHDRCAPDTPFPCGANFACPLPTNKCCCRRPYLPPWAGRR*	AATGTTATAAAAGAACCAGAAAAACGCTTTCATCCAAATCTCTGGCGTCCACCGAGATGTGACTGGCCTCATGGTGTGTGCTCCTATATTCATGATCGCTGTGCACCAGACACGCCTTTTCCTTGTGGAGCTAACTTTGCCTGTCCATTACCAACAAACAAATGTTGCTGCCGACGACCGTACCTGCCTCCATGGGCTGGGAGGCGATGA
	0 90 . BLFO01002695.1 620524 627357 + 429	BLFO01002695.1|Montipora_cactus	Yes	2	1352 and 5211	Amil_SCRiP1	20-21. Pr: 0.9815	XP_022810608.1 - Spis_SCRiP1like	1.54e-55	90.000	C(6)C(6)C(7)C(5)C(6)CCC(12)	MDVRFRLCLFLVILVIVANANVIKEPEKRFHPAYWRPPRCDWPHGVCSFIRDRCAQDTPFPCEANFACQLPTNKCCCRQPHRPPWAGRR*	ATGGATGTAAGGTTTCGTCTGTGCCTGTTTCTGGTTATTTTGGTGATTGTTGCAAATGCTAATGTTATAAAAGAACCAGAAAAACGCTTTCATCCAGCTTACTGGCGTCCACCGAGATGTGACTGGCCTCATGGTGTGTGCTCATTTATTCGTGATCGCTGTGCACAAGACACGCCGTTTCCTTGTGAAGCTAACTTTGCCTGCCAATTACCAACAAACAAATGTTGCTGCCGACAACCGCATCGGCCTCCATGGGCTGGGAGGCGATGA	SCRiP-ϒ	NVIKEPEKRFHPAYWRPPRCDWPHGVCSFIRDRCAQDTPFPCEANFACQLPTNKCCCRQPHRPPWAGRR*	AATGTTATAAAAGAACCAGAAAAACGCTTTCATCCAGCTTACTGGCGTCCACCGAGATGTGACTGGCCTCATGGTGTGTGCTCATTTATTCGTGATCGCTGTGCACAAGACACGCCGTTTCCTTGTGAAGCTAACTTTGCCTGCCAATTACCAACAAACAAATGTTGCTGCCGACAACCGCATCGGCCTCCATGGGCTGGGAGGCGATGA
Montipora_efflorescens	0 90 . BLFP01004919.1 445029 449227 + 479	BLFP01004919.1|Montipora_efflorescens	Yes	2	1351 and 2577	Amil_SCRiP1	20-21. Pr: 0.9824	XP_015773994.1 - Adig_SCRiP1	2.89e-57	91.111	C(6)C(6)C(7)C(5)C(6)CCC(12)	MDVRFRLCLFLVILVIVANANVIKEPEKRFHPAFWRPPRCDWPHGVCSFIHDRCAPDTPFPCGANFACPLPTNKCCCRQPHRPPWAGRR*	ATGGATGTAAGGTTTCGTCTGTGCCTGTTTCTGGTTATTTTGGTGATTGTTGCAAATGCTAATGTTATAAAAGAACCAGAAAAACGCTTTCATCCAGCTTTCTGGCGTCCACCGAGATGTGACTGGCCTCATGGTGTGTGCTCATTTATTCATGATCGCTGTGCACCAGACACGCCGTTTCCTTGTGGAGCTAACTTTGCCTGTCCATTACCAACAAACAAATGTTGCTGCCGACAACCGCATCGGCCTCCATGGGCTGGGAGGCGATGA	SCRiP-ϒ	NVIKEPEKRFHPAFWRPPRCDWPHGVCSFIHDRCAPDTPFPCGANFACPLPTNKCCCRQPHRPPWAGRR*	AATGTTATAAAAGAACCAGAAAAACGCTTTCATCCAGCTTTCTGGCGTCCACCGAGATGTGACTGGCCTCATGGTGTGTGCTCATTTATTCATGATCGCTGTGCACCAGACACGCCGTTTCCTTGTGGAGCTAACTTTGCCTGTCCATTACCAACAAACAAATGTTGCTGCCGACAACCGCATCGGCCTCCATGGGCTGGGAGGCGATGA
Orbicella faveolata	0 80 . MZGG01000730.1 210623 880 - 234	MZGG01000730.1|Orbicella_faveolata	Yes	2	162217 and 47289	Ofav_SCRiP1	21-22. Pr: 0.9862	C1KIY9 - Ofav_SCRiP1	4.94e-27	74.684	C(6)C(4)C(6)C(5)C(6)CCC(2)	MEAKFHLSLLLIILGTLAVHGARLENKPENPLHVDAKRTVNCQSAIGVCMYGLCTQGTTFCGYMPDCGAHPNICCCPD*	ATGGAAGCTAAGTTTCATTTGAGCCTTTTGCTTATCATTTTGGGGACTCTTGCCGTGCATGGAGCACGCCTTGAAAACAAACCGGAGAATCCCTTGCATGTTGACGCTAAACGTACAGTCAATTGTCAATCAGCAATCGGTGTCTGTATGTATGGTTTGTGCACCCAAGGAACTACATTCTGTGGTTATATGCCGGACTGTGGAGCTCATCCAAATATATGCTGTTGCCCTGATTAA	SCRiP-β	ARLENKPENPLHVDAKRTVNCQSAIGVCMYGLCTQGTTFCGYMPDCGAHPNICCCPD*	GCACGCCTTGAAAACAAACCGGAGAATCCCTTGCATGTTGACGCTAAACGTACAGTCAATTGTCAATCAGCAATCGGTGTCTGTATGTATGGTTTGTGCACCCAAGGAACTACATTCTGTGGTTATATGCCGGACTGTGGAGCTCATCCAAATATATGCTGTTGCCCTGATTAA
	0 81 . MZGG01001191.1 737382 736976 - 329	MZGG01001191.1|Orbicella_faveolata	Start Codon	1	169	Ofav_SCRiP6	23-24. Pr: 0.9390	C1KIZ5 - Ofav_SCRiP6	1.37e-41	76.543	C(7)C(6)CP(5)C(3)C(5)CCC(5)	MDTKVACLLLIILGALTVQGAVSGNKRMNPLHARQYGEECKNDLEEFCVQQNRDCPPQYEPCDKYCEENYSCCCMSSGY	ATGGACACCAAAGTTGCCTGCCTGTTGTTGATCATTTTGGGGGCCCTTACCGTGCAGGGTGCTGTCTCCGGAAACAAGAGGATGAACCCCTTGCACGCCAGGCAGTATGGCGAAGAGTGCAAGAACGATTTGGAAGAGTTTTGCGTCCAGCAGAACAGGGACTGCCCACCTCAATATGAACCATGCGACAAGTACTGCGAGGAGAACTATAGTTGCTGCTGCATGTCCTCTGGGTAT	SCRiP-β	GNKRMNPLHARQYGEECKNDLEEFCVQQNRDCPPQYEPCDKYCEENYSCCCMSSGY	GGAAACAAGAGGATGAACCCCTTGCACGCCAGGCAGTATGGCGAAGAGTGCAAGAACGATTTGGAAGAGTTTTGCGTCCAGCAGAACAGGGACTGCCCACCTCAATATGAACCATGCGACAAGTACTGCGAGGAGAACTATAGTTGCTGCTGCATGTCCTCTGGGTAT
	0 81 . MZGG01001581.1 1111729 1112170 + 309	MZGG01001581.1|Orbicella_faveolata	Start Codon	1	204	Ofav_SCRiP6	23-24. Pr: 0.9399	C1KIZ5 - Ofav_SCRiP6	2.17e-39	72.840	C(7)C(6)CP(5)C(3)C(5)CCC(5)	MDTKVACLLLIILGALTVQGAVSGSKRMNPLHARQYGEDCKNDLEEFCVQQNRDCPPQYKPCNKYCEENYSCCCVSSGY	ATGGACACCAAAGTTGCCTGTCTGTTGTTGATCATTTTGGGGGCCCTTACCGTACAGGGTGCTGTCTCCGGAAGCAAGAGGATGAACCCCTTGCACGCCAGGCAGTATGGCGAGGACTGCAAGAACGATTTGGAAGAGTTTTGCGTCCAGCAGAACAGGGACTGCCCACCTCAATATAAACCATGCAACAAGTACTGCGAGGAGAACTATAGTTGCTGCTGCGTGTCCTCTGGGTAT	SCRiP-β	GSKRMNPLHARQYGEDCKNDLEEFCVQQNRDCPPQYKPCNKYCEENYSCCCVSSGY	GGAAGCAAGAGGATGAACCCCTTGCACGCCAGGCAGTATGGCGAGGACTGCAAGAACGATTTGGAAGAGTTTTGCGTCCAGCAGAACAGGGACTGCCCACCTCAATATAAACCATGCAACAAGTACTGCGAGGAGAACTATAGTTGCTGCTGCGTGTCCTCTGGGTAT
Catalaphyllia jardinei	0 78 . CM042756.1 26732417 26731105 - 256	CM042756.1|Catalaphyllia_jardinei	Start Codon	1	1078	Amil_SCRiP1	20-21. Pr: 0.9842	C0H690 - Amil_SCRiP1	1.82e-31	69.136	C(6)C(6)C(6)C(5)C(6)CCC(1)	MDLRFCLCLFLVILVIAANADVIKEPERRFSIVHPPVRQRCDWPHGVCKYSRDRCGPGMIPCGHIYYCPLPTNACCCR	ATGGATCTGAGGTTTTGTCTGTGCTTGTTTCTGGTTATTTTGGTGATCGCTGCAAATGCTGATGTTATAAAAGAACCGGAACGACGCTTTAGTATTGTGCATCCACCTGTGCGTCAAAGGTGTGACTGGCCTCATGGTGTGTGCAAATATTCTCGTGATCGCTGTGGACCAGGCATGATTCCTTGTGGACATATCTACTACTGTCCATTACCAACAAATGCATGTTGCTGCCGG	SCRiP-ϒ	DVIKEPERRFSVHPPVRQRCDWPHGVCKYSRDRCGPGMIPCGHIYYCPLPTNACCCR	GATGTTATAAAAGAACCGGAACGACGCTTTAGTGTGCATCCACCTGTGCGTCAAAGGTGTGACTGGCCTCATGGTGTGTGCAAATATTCTCGTGATCGCTGTGGACCAGGCATGATTCCTTGTGGACATATCTACTACTGTCCATTACCAACAAATGCATGTTGCTGCCGG
	0 80 . CM042750.1 28890003 28916900 + 207	CM042750.1a|Catalaphyllia_jardinei	Yes	1	26663	Ofav_SCRiP1	21-22. Pr: 0.9856	C1KIY9 - Ofav_SCRiP1	4.96e-18	64.557	C(7)C(4)C(6)C(4)C(6)CCC(2)	MEAKFCLSLLLIILGTLAVQGARLENELESPLHDEAKRSTCTYELSGTCFNGFCGHGTTFCGYDGCGGYPQMCCCRD*	ATGGAAGCTAAGTTTTGTTTGAGCCTTTTGCTTATCATTTTGGGGACTCTTGCTGTGCAGGGAGCACGCCTTGAAAACGAACTGGAGAGCCCCCTGCATGACGAGGCTAAACGTTCCACATGTACATATGAGCTGAGCGGGACCTGTTTTAATGGCTTCTGCGGACATGGAACTACATTCTGCGGGTATGATGGCTGTGGAGGTTATCCACAAATGTGCTGTTGCCGCGACTAA	SCRiP-β	ARLENELESPLHDEAKRSTCTYELSGTCFNGFCGHGTTFCGYDGCGGYPQMCCCRD*	GCACGCCTTGAAAACGAACTGGAGAGCCCCCTGCATGACGAGGCTAAACGTTCCACATGTACATATGAGCTGAGCGGGACCTGTTTTAATGGCTTCTGCGGACATGGAACTACATTCTGCGGGTATGATGGCTGTGGAGGTTATCCACAAATGTGCTGTTGCCGCGACTAA
	0 80 . JAEMPF020035530.1 4519 4131 - 200	JAEMPF020035530.1|Catalaphyllia_jardinei	Yes	1	154	Ofav_SCRiP1	21-22. Pr: 0.9859	C1KIY9 - Ofav_SCRiP1	4.35e-18	64.557	C(7)C(4)C(6)C(4)C(6)CCC(2)	MEAKLCLSLLLIILGTLAVQGARLENKLENPLHVSAKRYACTDELSGTCFKGFCGHGTTFCGYAGCGGYPQMCCCRD*	ATGGAAGCTAAGTTGTGTTTGAGCCTTTTGCTTATCATTTTGGGGACTCTTGCCGTGCAGGGAGCACGCCTTGAAAACAAACTGGAGAACCCCTTGCATGTTAGCGCTAAACGTTATGCATGTACAGATGAGCTGAGTGGGACCTGTTTTAAAGGCTTCTGTGGACATGGAACTACATTCTGCGGGTATGCAGGCTGTGGAGGTTATCCACAAATGTGCTGTTGCCGGGACTGA	SCRiP-β	ARLENKLENPLHVSAKRYACTDELSGTCFKGFCGHGTTFCGYAGCGGYPQMCCCRD*	GCACGCCTTGAAAACAAACTGGAGAACCCCTTGCATGTTAGCGCTAAACGTTATGCATGTACAGATGAGCTGAGTGGGACCTGTTTTAAAGGCTTCTGTGGACATGGAACTACATTCTGCGGGTATGCAGGCTGTGGAGGTTATCCACAAATGTGCTGTTGCCGGGACTGA
	0 80 . CM042750.1 28861111 28851922 - 199	CM042750.1b|Catalaphyllia_jardinei	Yes	1	8952	Ofav_SCRiP1	21-22. Pr: 0.9855	C1KIY9 - Ofav_SCRiP1	7.34e-17	62.500	C(7)C(4)C(6)C(4)C(6)CCC(2)	MEAKFCLNLLLIILGTLAVQGARLENELESPLHDEAKRSNACTDELGGTCFKGFCGQGTSFCGYDGCGGYPQMCCCSD*	ATGGAAGCTAAGTTTTGTTTGAACCTTTTGCTTATCATTTTGGGGACTCTTGCTGTGCAGGGAGCACGCCTTGAAAACGAACTGGAGAGCCCCCTGCATGATGAGGCTAAACGTTCCAATGCATGTACAGATGAGCTGGGCGGGACCTGTTTTAAAGGCTTCTGTGGACAAGGAACCTCATTCTGCGGGTATGATGGCTGTGGAGGTTATCCACAAATGTGCTGTTGCAGCGACTAA	SCRiP-β	ARLENELESPLHDEAKRSNACTDELGGTCFKGFCGQGTSFCGYDGCGGYPQMCCCSD*	GCACGCCTTGAAAACGAACTGGAGAGCCCCCTGCATGATGAGGCTAAACGTTCCAATGCATGTACAGATGAGCTGGGCGGGACCTGTTTTAAAGGCTTCTGTGGACAAGGAACCTCATTCTGCGGGTATGATGGCTGTGGAGGTTATCCACAAATGTGCTGTTGCAGCGACTAA
	0 80 . JAEMPF020006601.1 3041 3457 + 162	JAEMPF020006601.1|Catalaphyllia_jardinei	Yes	1	179	Ofav_SCRiP1	21-22. Pr: 0.9859	C1KIY9 - Ofav_SCRiP1	1.80e-15	60.494	C(7)C(5)C(6)C(3)C(6)CCC(2)	MEGKFHLCLLLIILGTLAVQGARLENKVKNPLHVRAKHENNCESVSGRFCNAKGFCGQETTFCGYTCGDYPNVCCCMD*	ATGGAAGGTAAGTTTCATTTGTGCCTTTTGCTTATCATTCTGGGGACTCTTGCCGTGCAGGGAGCACGCCTGGAAAACAAAGTGAAGAACCCCTTACATGTTCGCGCTAAACATGAAAATAACTGTGAGTCTGTGTCTGGTCGGTTCTGTAATGCAAAGGGCTTCTGTGGACAAGAAACTACATTCTGCGGGTACACCTGCGGAGATTATCCAAACGTGTGCTGTTGCATGGACTGA	SCRiP-β	ARLENKVKNPLHVRAKHENNCESVSGRFCNAKGFCGQETTFCGYTCGDYPNVCCCMD*	GCACGCCTGGAAAACAAAGTGAAGAACCCCTTACATGTTCGCGCTAAACATGAAAATAACTGTGAGTCTGTGTCTGGTCGGTTCTGTAATGCAAAGGGCTTCTGTGGACAAGAAACTACATTCTGCGGGTACACCTGCGGAGATTATCCAAACGTGTGCTGTTGCATGGACTGA
	0 73 . CM042751.1 28431281 28430744 - 220	CM042751.1|Catalaphyllia_jardinei	Start Codon	1	321	Ofav_SCRiP8	21-22. Pr: 0.9831	B2ZG38 - Ofav_SCRiP8	9.11e-28	67.123	C(6)C(6)C(4)C(4)C(6)CCC(1)	MAAKFHLCLLLIIWGTVVVQGAHPGPYESNVFLFTADCASIHGTCTPINGYCPYGECHAQSCSGYQEKCCCP	ATGGCTGCCAAGTTTCATTTGTGTCTGTTGTTGATTATTTGGGGGACCGTTGTCGTGCAGGGTGCCCACCCAGGCCCATACGAGAGCAATGTTTTCTTGTTCACAGCGGATTGTGCTTCGATCCATGGCACTTGTACACCAATAAATGGATACTGCCCGTACGGAGAATGCCATGCGCAGTCTTGTTCCGGTTACCAGGAAAAATGCTGCTGTCCT	SCRiP-β	AHPGPYESNVFLFTADCASIHGTCTPINGYCPYGECHAQSCSGYQEKCCCP	GCCCACCCAGGCCCATACGAGAGCAATGTTTTCTTGTTCACAGCGGATTGTGCTTCGATCCATGGCACTTGTACACCAATAAATGGATACTGCCCGTACGGAGAATGCCATGCGCAGTCTTGTTCCGGTTACCAGGAAAAATGCTGCTGTCCT
Platygyra sinensis	0 78 . JAHPZR010025642.1 41993 43596 + 362	JAHPZR010025642.1|Platygyra_sinensis	Start Codon	1	1369	Amil_SCRiP1	20-21. Pr: 0.9824	XP_015773994.1 - Adig_SCRiP1	9.42e-45	83.333	C(6)C(6)CP(6)C(5)C(6)CCC(1)	MDVKFRLCLFLVILVIVANANVIKEPEKRFHPQHWNPPRCDWPHGVCTYIGDRCPPDVPFRCAANFDCPLPTNTCCCR	ATGGATGTAAAGTTTCGTCTGTGTTTGTTTCTGGTTATTTTGGTGATCGTTGCAAATGCTAATGTTATAAAAGAACCAGAAAAACGCTTTCATCCACAACACTGGAATCCACCGAGATGTGACTGGCCTCATGGTGTGTGCACATATATTGGTGATCGCTGTCCACCAGACGTGCCGTTCCGTTGTGCAGCGAACTTTGACTGTCCATTACCAACAAACACATGTTGCTGCCGG	SCRiP-ϒ	NVIKEPEKRFHPQHWNPPRCDWPHGVCTYIGDRCPPDVPFRCAANFDCPLPTNTCCCR	AATGTTATAAAAGAACCAGAAAAACGCTTTCATCCACAACACTGGAATCCACCGAGATGTGACTGGCCTCATGGTGTGTGCACATATATTGGTGATCGCTGTCCACCAGACGTGCCGTTCCGTTGTGCAGCGAACTTTGACTGTCCATTACCAACAAACACATGTTGCTGCCGG
	0 78 . JAHPZR010025919.1 63004 61601 - 226	JAHPZR010025919.1|Platygyra_sinensis	Start Codon	1	1178	Amil_SCRiP1	20-21. Pr: 0.9844	XP_022810608.1 - Spis_SCRiP1like	6.37e-30	66.667	C(6)C(6)C(6)C(5)C(6)CCC(1)	MDLRFFLSLFLVILVIGANANVIKDPERRFHPSFRPRCDWPHGVCSWSGGPCPPGMVPCDYSYFCPVSTNKCCCR	ATGGATTTGAGGTTTTTCCTGAGCTTGTTTCTGGTTATTTTGGTGATCGGTGCAAATGCTAATGTTATAAAAGACCCAGAACGACGCTTTCATCCATCTTTTCGTCCAAGATGTGACTGGCCTCATGGTGTGTGCTCATGGTCTGGTGGTCCCTGTCCACCAGGCATGGTTCCTTGTGACTATTCCTACTTCTGTCCAGTATCAACGAACAAATGTTGCTGCCGG	SCRiP-ϒ	NVIKDPERRFHPSFRPRCDWPHGVCSWSGGPCPPGMVPCDYSYFCPVSTNKCCCR	AATGTTATAAAAGACCCAGAACGACGCTTTCATCCATCTTTTCGTCCAAGATGTGACTGGCCTCATGGTGTGTGCTCATGGTCTGGTGGTCCCTGTCCACCAGGCATGGTTCCTTGTGACTATTCCTACTTCTGTCCAGTATCAACGAACAAATGTTGCTGCCGG
	0 80 . JAHPZR010031442.1 3415 3835 + 144	JAHPZR010031442.1|Platygyra_sinensis	Yes	1	183	Ofav_SCRiP1	23-24. Pr: 0.9809	C1KIY9 - Ofav_SCRiP1	2.08e-13	54.321	C(7)C(5)C(6)C(3)C(6)CCC(2)	MEAKFHLCILLIVLGTLAMQGAGLENKVKNPLHVQRAKRDTCESVSGRFCNANGFCGQGTTFCGYTCGAYPNVCCCMD*	ATGGAAGCTAAGTTTCATTTGTGCATTTTGCTTATCGTTCTGGGAACTCTTGCTATGCAGGGAGCAGGCCTGGAAAACAAAGTGAAGAACCCCTTACACGTTCAGCGCGCTAAGCGTGATACTTGTGAATCTGTGTCTGGTCGGTTCTGTAATGCGAATGGCTTCTGCGGACAAGGAACTACATTCTGTGGGTACACCTGTGGAGCTTATCCTAACGTGTGCTGTTGCATGGACTGA	SCRiP-β	LENKVKNPLHVQRAKRDTCESVSGRFCNANGFCGQGTTFCGYTCGAYPNVCCCMD*	CTGGAAAACAAAGTGAAGAACCCCTTACACGTTCAGCGCGCTAAGCGTGATACTTGTGAATCTGTGTCTGGTCGGTTCTGTAATGCGAATGGCTTCTGCGGACAAGGAACTACATTCTGTGGGTACACCTGTGGAGCTTATCCTAACGTGTGCTGTTGCATGGACTGA
Desmophylum pertusum	0 67 . MU825887.1 48399 49117 + 111	MU825887.1a|Desmophylum_pertusum	Start Codon	1	514	Ofav_SCRiP2	21-22. Pr: 0.8096	C1KIZ0 - Ofav_SCRiP2	3.62e-15	47.826	C(6)C(6)CP(5)C(7)C(6)CCC(1)	MGAKFHLCLLLITLGIVWAQAEFTELPPCDWPVGFCVYIHDPCPQDTHDCGSSVVQTCRVPTNKCCCW	ATGGGTGCGAAGTTTCATTTGTGCTTGTTGTTGATTACTTTGGGCATCGTTTGGGCTCAGGCGGAGTTTACAGAGCTACCGCCATGCGACTGGCCAGTTGGCTTTTGCGTATATATTCACGATCCTTGTCCACAAGATACGCATGACTGCGGTAGTTCCGTGGTTCAAACTTGTAGAGTACCCACAAACAAATGCTGCTGCTGG	SCRiP-β	EFTELPPCDWPVGFCVYIHDPCPQDTHDCGSSVQTCRVPTNKCCCW	GAGTTTACAGAGCTACCGCCATGCGACTGGCCAGTTGGCTTTTGCGTATATATTCACGATCCTTGTCCACAAGATACGCATGACTGCGGTAGTTCCGTGCAAACTTGTAGAGTACCCACAAACAAATGCTGCTGCTGG
	0 75 . MU826837.1 821447 830918 + 163	MU826837.1|Desmophylum_pertusum	Yes	1	9249	Ofav_SCRiP8	21-22. Pr: 0.9852	B2ZG38 - Ofav_SCRiP8	9.58e-18	54.667	C(6)C(6)CP(5)C(3)C(5)CCC(2)	MDAKFHLCLLLIMLGTITVQGARPGNPMHVDAKRQDPCESVGGICIPPNEICPPPFVPCAVLCPGFLQCCCPL*	ATGGATGCCAAGTTTCATTTGTGCCTGCTGTTGATTATGTTGGGGACCATTACCGTGCAAGGTGCACGCCCAGGGAACCCCATGCATGTTGATGCCAAGCGTCAGGACCCATGTGAATCAGTTGGCGGGATATGTATTCCCCCAAATGAGATATGTCCACCCCCATTTGTTCCCTGTGCCGTACTATGTCCTGGTTTTCTCCAATGTTGCTGCCCTCTTTAG	SCRiP-β	ARPGNPMHVDAKRQDPCESVGGICIPPNEICPPPFVPCAVLCPGFLQCCCPL*	GCACGCCCAGGGAACCCCATGCATGTTGATGCCAAGCGTCAGGACCCATGTGAATCAGTTGGCGGGATATGTATTCCCCCAAATGAGATATGTCCACCCCCATTTGTTCCCTGTGCCGTACTATGTCCTGGTTTTCTCCAATGTTGCTGCCCTCTTTAG
Actinia equina	0 97 . WHPX01001152.1 456076 457246 + 467	WHPX01001152.1|Actinia_equina	Start Codon	2	429 and 450	Aten_SCRiP	19-20. Pr: 0.9844	ATY39986.1 - Aten_SCRiP	1.45e-56	90.722	C(6)C(6)C(6)C(5)C(6)CCC(6)	MKLQLCLLMLVLGVLYVQGASLTEEMADDMPLDEQDVEVPQEEKRHGYQNGRGNCDWPHGYCVYIKDPCSPGMIPCHNQYHCALSTNKCCCWPSGGR	ATGAAGCTTCAGTTGTGTTTGTTGATGTTGGTTTTGGGTGTCTTGTACGTGCAAGGTGCTAGTTTGACCGAAGAGATGGCGGACGATATGCCACTAGATGAACAAGACGTTGAAGTCCCACAAGAAGAAAAACGTCATGGATATCAAAATGGTAGAGGAAATTGTGATTGGCCACATGGATACTGTGTGTACATCAAAGATCCTTGCTCACCAGGAATGATCCCTTGCCACAATCAATATCATTGTGCTTTGTCTACTAACAAGTGTTGTTGTTGGCCATCAGGCGGTCGT	SCRiP-δ	ASLTEEMADDMPLDEQDVEKRHGYQNGRGNCDWPHGYCVYIKDPCSPGMIPCHNQYHCALSTNKCCCWPSGGR	GCTAGTTTGACCGAAGAGATGGCGGACGATATGCCACTAGATGAACAAGACGTTGAAAAACGTCATGGATATCAAAATGGTAGAGGAAATTGTGATTGGCCACATGGATACTGTGTGTACATCAAAGATCCTTGCTCACCAGGAATGATCCCTTGCCACAATCAATATCATTGTGCTTTGTCTACTAACAAGTGTTGTTGTTGGCCATCAGGCGGTCGT
Anthopleura sola	0 90 . JALHLI010000015.1 4944564 4945222 + 263	JALHLI010000015.1|Anthopleura_sola	Yes	1	394	Aten_SCRiP	19-20. Pr: 0.9847	ATY39986.1 - Aten_SCRiP	4.26e-27	63.333	C(6)C(6)CP(5)C(5)C(6)CC	MKLQLCLLMMLLGVMFVQGARLMQEVEDIPEEEQDVPEKRTNYNTCDWPRGYCVYKYDHCSPGMVACNQVYSCSLYTNKCCCWSGYGRR*	ATGAAGCTTCAGTTGTGTTTGTTGATGATGCTGTTGGGGGTTATGTTCGTGCAGGGTGCCCGTCTGATGCAAGAAGTGGAAGACATCCCAGAGGAAGAACAGGACGTCCCAGAAAAACGCACTAATTATAATACCTGTGATTGGCCAAGAGGATATTGTGTGTACAAATATGATCATTGCTCACCGGGAATGGTCGCATGCAATCAAGTATACTCTTGTTCATTGTACACTAACAAGTGCTGCTGTTGGTCAGGATACGGACGTCGTTAG	SCRiP-δ	ARLMQEVEDIPEEEQDVEKRTNYNTCDWPRGYCVYKYDHCSPGMVACNQVYSCSLYTNKCCCWSGYGRR*	GCCCGTCTGATGCAAGAAGTGGAAGACATCCCAGAGGAAGAACAGGACGTCGAAAAACGCACTAATTATAATACCTGTGATTGGCCAAGAGGATATTGTGTGTACAAATATGATCATTGCTCACCGGGAATGGTCGCATGCAATCAAGTATACTCTTGTTCATTGTACACTAACAAGTGCTGCTGTTGGTCAGGATACGGACGTCGTTAG
Nº Final Genes	84
Stony Corals (Scleractinia)	82
Sea Anemones (Actiniaria)	2
Complete sequences	22
Partial sequences	62

## Sheet: Transcriptomes Without SCRiPs
Class (Subclass)	Order	Species	Family (Superfamily)	Transcriptome assembly	Sample Information
Anthozoa (Hexacorallia)	Scleractinia	Acropora hyacynthus	Acroporidae	GDIF00000000.1	Adult; various temperatures
		Acropora solytariensis	Acroporidae	ICPH00000000.1	Whole body; holobiont; 2/3 months
		Acropora tenuis	Acroporidae	ICLB00000000.1	Whole body; normal and low Mg
		Astroides calycularis	Dendrophylliidae	GIRZ00000000.1	Adult; whole polyp; oceanic cave; 2m
		Ctenactis echinata	Fungiidae	GDZV00000000.1	Mixed embryonic stages
		Galaxea fascicularis	Euphylliidae	GFAZ00000000.1	Coral polyps; wild
		Montipora aequituberculata	Acroporidae	Data & Code - Matz Lab (weebly.com)	Adult
		Montipora capitata	Acroporidae	GFRO00000000.1	Normal/anormal growth; coral tissue; wild
		Pocillpora meandrina	Pocilloporidae	GigaDB Dataset - DOI 10.5524/102270 - Genome assembly of Pocillopora meandrina	Single colony; coral nubbin
		Porites lutea	Poritidae	GGER00000000.1	Coral tissue; wild
	Corallimorpharia	Ricordea yuma	Ricordeidae	GELN00000000.1	Coral tissue; wild
		Corynactis australis	Corallimorphidae	GELM00000000.1	Coral tissue; wild
		Rhodactis indosinensis	Discosomidae	GELO00000000.1	Coral tissue; wild
	Actiniaria	Edwardsiella carnea	Edwardsiidae (Edwardsioidea)	GGGB00000000.1 and GGGD00000000.1	Six parasitic larvae; whole body
		Metridium senile	Metridiidae (Metridioidea)	GGGC00000000.1	Adult; whole body
		Nematostella vectensis	Edwardsiidae (Edwardsioidea)	GAMZ00000000.1	Adult: wild
		Scolanthus callimorphus	Edwardsiidae (Edwardsioidea)	GGGE00000000.1	Whole body; wild (seabed)
	Zoantharia	Palythoa caribaeorum	Sphenopidae	GESO00000000.1	Healthy/bleached; whole organism; 25-27ºC; 3m depth
		Palythoa sp. QL-2018	Sphenopidae	GGUI00000000.1	Whole organism; adult; wild; 25-27ºC; 3m depth
		Protopalythoa variabilis	Sphenopidae	GCVI00000000.1	Whole organism; wild; adult
		Zoanthus sp. QL-2018	Zoanthidae	GGTW00000000.1	Whole organism; adult; wild; 25-27ºC; 3m depth
Anthozoa (Ceriantharia)	Spirularia	Pachycerianthus borealis	Cerianthidae	HAGY00000000.1	n.a.
Anthozoa (Octocorallia)	Scleralcyonacea	Briareum asbestinum	Briareidae	GHBD00000000.2	Tissue removed from colony; wild; 20-60ft depth
		Calyptrophora lyra	Primnoidae	GJII00000000.1	Polyps; deep sea
		Chrysogorgia stellata	Chrysogorgiidae	GJIJ00000000.1	Polyps; deep sea
		Heliopora coerulea	Helioporidae	GFVH00000000.1	Polyp; adult; 28ºC 24h; 28ºC 3 weeks; 31ºC 24h
		Renilla muelleri	Renillidae (Pennatuloidea)	GJZZ00000000.1	2 animals; whole body
		Rhodaniridogorgia sp.	Chrysogorgiidae	GJIH00000000.1	Polyps; deep sea
	Malacalcyonacea	Eleutherobia rubra	Alcyoniidae	GHFI00000000.1	Polyparium; wild
		Xenia sp. KK-2018	Xeniidae	GHBC00000000.1	Polyp head and body; laboratory culture; adult; +25ºC
		Clavularia sp	Clavulariidae	GHAW00000000.1	Polyp head and body; laboratory culture
Cubozoa	Carybdeida	Alatina alata	Alatinidae	GEUJ00000000.1	Wild; ovulating female (gastric cirri; ovaries; tentacles; rhopalium) and planulae larvae
		Copula sivickisi*	Tripedaliidae	GHBG00000000.1	Adult jellyfish (12 animals); wild; +28ºC
		Morbakka virulenta*	Carukiidae	GHAF00000000.1	Laboratory culture; 15 polyps and 7 juvenile jellyfish
		Tripedalia cystophora	Tripedaliidae	GHAQ00000000.1	Laboratory culture; various tissues (polyp; jellyfish after metamorfosis; adult); +25ºC; male
	Chirodropida	Chironex yamaguchii	Chirodropidae	GHAX00000000.1	Wild; adult; +28ºC; various tissues (ropalia (mix of 7); tentacles; jellyfish (without tentaclea and ropalia); muscle layer)
Scyphozoa	Rhizostomeae	Aurelia aurita	Ulmaridae	GHAS00000000.1	Ectoderm (muscle layer and upper bell surface); male gonad; planula; tentacles (distal part); bell edge (ectoderm and canal); mesoglea cells; endoderm (canal system)
		Cassiopea andromeda	Cassiopeidae	GJJJ00000000.1	Young (2 months); oral arms; wild; 22ºC
		Rhopilema esculentum	Rhizostomatidae (Rhizostomatoidea)	GGZZ00000000.1	Whole polyp; early and late strobila; whole ephyra (2 temperatures)
		Nemopilema nomurai	Rhizostomatidae (Rhizostomatoidea)	GHAR00000000.1	Juvenile whole body (4 animals); polyp and ephyra
	Semaeostomeae	Chrysaora quinquecirrha	Pelagiidae	GILX00000000.1	Muscle
Staurozoa	Stauromedusae	Calvadosia cruxmelitensis	Kishinouyeidae	HAHC00000000.1	Adult
		Craterolophus convolvulus	Craterolophidae	HAGZ00000000.1	Wild
		Haliclystus auricula	Haliclystidae	HAHA00000000.1	n.a.
		Haliclystus sanjuanensis	Haliclystidae	HAHB00000000.1	Wild
		Lucernaria quadricornis	Lucernariidae	HAHD00000000.1	Wild
Hydrozoa (Hydroidolina)	Leptothecata	Clytia hemisphaerica	Campanulariidae	HAMU00000000.1	n.a.
		Dynamena pumila	Sertulariidae (Sertularioidea)	GHMC00000000.1	Embryonic and larvae tissues; wild
		Phialella quadrata	Phialellidae	GKAK00000000.1	Pooled male and female; whole body
	Anthoathecata	Hydra oligactis	Hydridae	GHUC00000000.1	Male; whole body; cold sensitive/resistant
		Hydra vulgaris	Hydridae	GHHG00000000.1	Laboratory culture; various tissues (body collumn; foot; head; tentacle and whole polyp)
		Hydractinia symbiolongicarpus	Hydractiniidae	GJUZ00000000.1	Colony; laboratory strain; 40 feeding polyps + 10 mature female reproductive polyps
		Millepora complanata	Milleporidae	GIXI00000000.1	Bleached/normal
		Millepora sp. RR-2016	Milleporidae	GFGV00000000.1	Colony; depth 0.5 m; wild
		Millepora squarrosa	Milleporidae	GFGU00000000.1	Colony; depth 3-5 m; wild
		Podocoryna carnea	Hydractiniidae	GJNL00000000.1	Non-competent planulae; Non-reproductive polyps (female); Reproductive polyps with bud stages 1 and 2 (male); Reproductive polyps with diverse bud stages (female)
		Porpita porpita	Porpitidae	GHBA00000000.1	Mature floating colony; wild; +18ºC
		Rathkea octopunctata	Rathkeidae	GKAO00000000.1	Pooled male and female; whole body
		Turritopsis sp. SK-2016	Oceaniidae	IAAF00000000.1	Whole body (immature medusa; dumpling; polyp)
		Velella velella	Porpitidae	GHAZ00000000.1	Mature floating colony; wild; +18ºC
	Siphonophorae	Physalia physalis	Physaliidae	GHBB00000000.1	Mature floating colony; wild; +18ºC
Orders were SCRiPs were found
SCRiPs detected, but not considered*
n.a. - not available
Species (Hit)	Protein Sequence	Nucleotide Sequence
Copula sivickisi * (GHBG01182201.1.p2)	MGVKLNICLLLLLVAIISSQAFNLRKKEDSKDEKPFGNYRRGPSCSNYGGRCYPRHAICPPYITVDCPLPGCDGNERCCCHL*	ATGGGTGTCAAACTTAACATCTGTCTGTTGCTGCTTCTGGTGGCGATCATAAGTTCGCAAGCGTTCAATCTCAGAAAGAAAGAAGATTCTAAAGATGAGAAACCTTTTGGTAACTATCGCCGAGGTCCCTCGTGTTCCAACTATGGAGGCCGTTGTTACCCACGCCACGCTATATGTCCTCCATACATTACTGTCGACTGTCCTCTTCCAGGATGCGATGGAAACGAAAGATGTTGCTGCCATTTGTGA
Morbakka virulenta * (GHAF01063564.1.p1)	MHSQHVLILLLGLVCASQVLGKHLTKVQAKALNHDKRGDCGWPTGVCFYIHDPCPPGLRRCPQHDDGCYLPTYHCCCYP*	ATGCACAGTCAGCACGTTTTGATTTTATTGCTGGGCCTGGTTTGTGCTTCACAAGTTCTTGGCAAACATCTTACCAAAGTTCAAGCCAAAGCTCTGAATCACGACAAACGTGGCGATTGTGGCTGGCCAACCGGCGTATGTTTCTACATTCATGATCCCTGTCCACCTGGCTTACGACGTTGTCCTCAACACGATGATGGATGCTATCTTCCCACGTACCACTGCTGCTGCTATCCTTAA

## Sheet: Genomes Without SCRiPs
Class (Subclass)	Order	Species	Family (Superfamily)	Genome Assembly
Anthozoa (Hexacorallia)	Scleractinia	Astreopora myriophthalma	Acroporidae	GCA_014634185.1
		Blastomussa wellsi	Plerogyridae	GCA_947652115.1
		Cladopsammia gracilis	Dendrophylliidae	GCA_022457155.1
		Dendrophyllia cribrosa	Dendrophylliidae	GCA_024195265.1
		Galaxea fascicularis	Euphylliidae	GCA_948470475.1
		Montipora capitata	Acroporidae	GCA_006542545.1
		Pachyseris speciosa	Pachyseridae	GCA_016490735.1
		Porites australiensis	Poritidae	GCA_022179025.1
		Porites rus	Poritidae	GCA_900290455.1
	Corallimorpharia	Ricordea florida	Ricordeidae	GCA_949710005.1
	Actiniaria	Diadumene lineata	Diadumenidae (Metridioidea)	GCA_918843875.1
		Exaiptasia diaphana	Aiptasiidae (Metridioidea)	GCA_001417965.1
		Heteractis crispa	Heteractidae (Actinioidea)	GCA_015164035.2
		Nematostella vectensis	Edwardsiidae (Edwardsioidea)	GCA_932526225.1
		Phymanthus crucifer	Enthemonae (Actinioidea)	GCA_009858155.3
	Zoantharia	Antipathozoanthus obscurus	Parazoanthidae	GCA_024741335.1
		Antipathozoanthus remengesaui	Parazoanthidae	GCA_025434805.1
		Bergia puertoricense	Parazoanthidae	GCA_026167885.1
		Bergia sp. 'catenularis'	Parazoanthidae	GCA_025434825.1
		Epizoanthus fatuus	Epizoanthidae	GCA_025434785.1
		Epizoanthus illoricatus	Epizoanthidae	GCA_026546655.1
		Epizoanthus planus	Epizoanthidae	GCA_025388665.1
		Epizoanthus ramosus	Epizoanthidae	GCA_026413505.1
		Epizoanthus rinbou	Epizoanthidae	GCA_025505405.1
		Epizoanthus scotinus	Epizoanthidae	GCA_024757865.1
		Epizoanthus stellaris	Epizoanthidae	GCA_025403545.1
		Hydrozoanthus antumbrosus	Hydrozoanthidae	GCA_026260235.1
		Hydrozoanthus gracilis	Hydrozoanthidae	GCA_025388745.1
		Hydrozoanthus tunicans	Hydrozoanthidae	GCA_026413305.1
		Isaurus tuberculatus	Zoanthidae	GCA_025447995.2
		Paleozoanthus reticulatus	Epizoanthidae	GCA_026546615.1
		Palythoa caribaeorum	Sphenopidae	GCA_026546465.2
		Palythoa grandiflora	Sphenopidae	GCA_026546935.1
		Palythoa grandis	Sphenopidae	GCA_025448215.2
		Palythoa heliodiscus	Sphenopidae	GCA_025403565.2
		Parazoanthus atlanticus	Parazoanthidae	GCA_025448195.2
		Parazoanthus darwini	Parazoanthidae	GCA_025403605.1
		Parazoanthus swiftii	Parazoanthidae	GCA_025403585.1
		Umimayanthus chanpuru	Parazoanthidae	GCA_025448255.1
		Umimayanthus kanabou	Parazoanthidae	GCA_025403525.1
		Zoanthus gigantus	Zoanthidae	GCA_025331005.2
		Zoanthus sansibaricus	Zoanthidae	GCA_026122405.2
		Zoanthus sociatus	Zoanthidae	GCA_025331085.2
		Zoanthus solanderi	Zoanthidae	GCA_024336925.2
Anthozoa (Octocorallia)	Malacalcyonacea	Dendronephthya gigantea	Nephtheidae	GCA_004324835.1
		Paramuricea clavata	Paramuriceidae	GCA_902702795.2
		Phenganax marumi	Acrossotidae	GCA_025400095.1
		Phenganax stokvisi	Acrossotidae	GCA_025400075.2
		Phenganax subtilis	Acrossotidae	GCA_025434845.1
		Trachythela sp. YZ-2020	Victorgorgiidae	GCA_016169945.1
		Xenia sp. Carnegie-2017	Xeniidae	GCA_021976095.1
	Scleralcyonacea	Pteroeides caledonicum	Renillidae (Pennatuloidea)	GCA_026546875.1
		Renilla reniformis	Renillidae (Pennatuloidea)	GCA_900177555.1
		Virgularia gustaviana	Virgulariidae (Pennatuloidea)	GCA_025770025.1
Cubozoa	Carybdeida	Alatina alata	Alatinidae	GCA_008930755.2
		Alatinidae sp. Z8VKAUB7J3	Alatinidae	GCA_010016025.2
		Carybdea marsupialis	Carybdeidae	GCA_010016065.2
		Morbakka virulenta	Carukiidae	GCA_003991215.1
		Tamoya ohboya	Tamoyidae	GCA_028566775.1
	Chirodropida	Chironex yamaguchii	Chirodropidae	GCA_024741275.1
Scyphozoa	Rhizostomeae	Aurelia aurita	Ulmaridae	GCA_004194415.1
		Aurelia coerulea	Ulmaridae	GCA_011634815.2
		Cassiopea andromeda	Cassiopeidae	GCA_018155075.1
		Cassiopea xamachana	Cassiopeidae	GCA_900291935.2
		Nemopilema nomurai	Rhizostomatidae (Rhizostomatoidea)	GCA_003864495.1
		Rhopilema esculentum	Rhizostomatidae (Rhizostomatoidea)	GCA_026938445.1
	Semaeostomeae	Chrysaora achlyos	Pelagiidae	GCA_015164055.2
		Chrysaora chesapeakei	Pelagiidae	GCA_011763395.2
		Chrysaora fuscescens	Pelagiidae	GCA_009936425.2
		Chrysaora quinquecirrha	Pelagiidae	GCA_014526335.1
		Sanderia malayensis	Pelagiidae	GCA_013076295.1
Staurozoa	Stauromedusae	Calvadosia cruxmelitensis	Kishinouyeidae	GCA_029169005.1
		Haliclystus inabai	Haliclystidae	GCA_025505365.1
		Haliclystus octoradiatus	Haliclystidae	GCA_916610825.1
Hydrozoa (Hydroidolina)	Anthoathecata	Bythotiara depressa	Bythotiaridae	GCA_027564595.1
		Cladonema radiatum	Cladonematidae	GCA_025330745.1
		Hydra viridissima	Hydridae	GCA_014706445.1
		Hydra vulgaris	Hydridae	GCA_024232925.1
		Hydractinia symbiolongicarpus	Hydractiniidae	GCA_029227915.1
		Turritopsis dohrnii	Oceaniidae	GCA_027922465.1
		Turritopsis rubra	Oceaniidae	GCA_025167575.1
	Leptothecata	Clytia hemisphaerica	Campanulariidae	GCA_902728285.1
	Limnomedusae	Craspedacusta sowerbii	Olindiidae	GCA_003687565.2
		Scolionema suvaense	Olindiidae	GCA_027575255.1
Orders were SCRiPs were found

## Sheet: Initial Database Transcriptomes
Species	Hits (hmm)	CD-HiT 1 (protein)	SignalP (cleavage site; probability)	Number of Cysteines (8)	BlastP (Best match to ToxProt/NCBI customized database)	e-value	Percentage Identity (%)	Cysteine framework (complete and partial sequences)	Putative SCRiP?
Acropora cervicornis	GJIG01231263.1.p4	x	21-22; 0.7771	Yes	XP_015765712.1 - Adig_SCRiP3like3	1.38e-17	48.780	C(6)C(6)C(6)C(5)C(5)CCC(3)	Yes
	GJIG01231264.1.p2	Equal to GJIG01231263.1.p4
	GJIG01271889.1.p1	x	21-22; 0.7887	Yes	XP_015765712.1 - Adig_SCRiP3like3	2.47e-30	61.538	C(6)C(6)C(6)C(4)C(4)CCC(10)	Yes
	GJIG01271890.1.p1	x	21-22; 0.8012	No
	GJIG01271892.1.p2	Equal to GJIG01271892.1.p2
	GJIG01286498.1.p1	x	21-22; 0.8199	Yes	XP_015780210.1 - Adig_SCRiP3like2.2	2.64e-27	57.831	C(6)C(6)C(6)C(5)C(5)CCC(1)	Yes
	GJIG01286499.1.p1	Equal to GJIG01286498.1.p1
	GJIG01286500.1.p1	Equal to GJIG01286498.1.p1
	GJIG01286501.1.p2	Equal to GJIG01286498.1.p1
	GJIG01334925.1.p1	x	21-22; 0.8206	Yes	C0H692 - Amil_SCRiP3	1.07e-40	84.146	C(6)C(6)CP(5)C(5)C(5)CCC(4)	Yes
Acropora digitifera	GIVI01025129.1.p1	x	20-21; 0.9812	Yes	XP_044164975.1 - Amil_SCRiP1like	3.72e-60	96.667	C(6)C(6)C(7)C(5)C(6)CCC(12)	Yes
	GIVI01114924.1.p2	x	21-22; 0.7117	No
	GIVI01114942.1.p2	Equal to GIVI01114924.1.p2
	GIVI01130418.1.p2	x	21-22; 0.6896	Yes	XP_015749964.1 - Adig_SCRiP3like1	4.35e-29	61.628	C(6)C(6)C(5)C(4)C(5)CCC(4)	Yes
	GIVI01130419.1.p1	x	21-22; 0.7228	Yes	XP_015749964.1 - Adig_SCRiP3like1	2.72e-24	51.190	C(6)C(6)C(6)C(5)C(5)CCC(4)	Yes
	GIVI01130421.1.p1	Equal to GIVI01130418.1.p2
	GIVI01130423.1.p1	x	19-20; 0.9898	Yes	XP_015765712.1 - Adig_SCRiP3like3	2.88e-33	63.043	C(6)C(6)C(6)C(4)C(5)CCC(10)	Yes
	GIVI01130424.1.p1	x	21-22; 0.8147	Yes	C0H693 - Mcap_SCRiP1a	4.84e-27	55.556	C(6)C(6)CP(5)C(4)C(5)CCC(4)	Yes
	GIVI01130425.1.p1	x	19-20; 0.9917	No
	GIVI01130426.1.p2	x	19-20; 0.9826	Yes	XP_015765712.1 - Adig_SCRiP3like3	1.33e-24	56.098	C(6)C(6)C(6)C(4)C(6)CCC(2)	Yes
	GIVI01130429.1.p2	Equal to GIVI01130426.1.p2
	GIVI01130430.1.p2	Equal to GIVI01130426.1.p2
	GIVI01130431.1.p1	Equal to GIVI01130423.1.p1
	GIVI01130432.1.p1	Equal to GIVI01130419.1.p1
	GIVI01144187.1.p1	x	22-23; 0.9864	Yes	C0H691 - Amil_SCRiP2	9.95e-49	88.462	C(6)C(6)CP(6)C(6)C(6)CCC(2)	Yes
	GIVI01150899.1.p1	x	19-20; 0.9857	Yes	XP_015765712.1 - Adig_SCRiP3like3	2.74e-27	66.250	C(3)C(5)C(6)C(4)C(5)CCC(4)
	GIVI01150900.1.p1	x	19-20; 0.9859	Yes	XP_015765712.1 - Adig_SCRiP3like3	1.49e-28	61.905	C(6)C(6)C(6)C(4)C(6)CCC(15)
	GIVI01150902.1.p1	Equal to GIVI01150899.1.p1
	GIVI01150905.1.p1	x	19-20; 0.9848	Yes	XP_015765712.1 - Adig_SCRiP3like3	1.43e-26	65.000	C(3)C(5)C(6)C(4)C(5)CCC(4)
	GIVI01158201.1.p1	x	19-20; 0.9806	Yes	XP_015749964.1 - Adig_SCRiP3like1	4.65e-57	97.647	C(6)C(6)C(6)C(5)C(5)CCC(4)	Yes
Acropora gemmifera	GFQE01020778.1.p1	x	21-22; 0.9848	No
	GFQE01035217.1.p1	x	19-20; 0.9875	Yes	C0H693 - Mcap_SCRiP1a	4.26e-30	58.537	C(6)C(6)CP(5)C(4)C(5)CCC(9)C(6)
	GFQE01035218.1.p2	x	21-22; 0.6643
	GFQE01035219.1.p2	x	19-20; 0.9854	Yes	XP_015749964.1 - Adig_SCRiP3like1	1.04e-55	96.386	C(6)C(6)C(6)C(5)C(5)CCC(5)	Yes
	GFQE01035220.1.p1	x	21-22; 0.8017	No
	GFQE01035222.1.p1	x	21-22; 0.9823	Yes	XP_015780210.1 - Adig_SCRiP3like2.2	1.05e-27	60.241	C(5)C(6)C(6)C(5)C(5)CCC(4)	Yes
	GFQE01035223.1.p1	x	21-22; 0.8104	Yes	XP_015765712.1 - Adig_SCRiP3like3	6.26e-24	60.494	C(3)C(6)C(6)C(4)C(6)CCC(4)
	GFQE01035226.1.p1	x	21-22; 0.6511
	GFQE01035228.1.p1	x	19-20; 0.9818	No
	GFQE01035229.1.p1	x	19-20; 0.9820	Yes	XP_015780210.1 - Adig_SCRiP3like2.2	3.80e-58	98.824	C(6)C(6)C(6)C(5)C(5)CCC(4)	Yes
	GFQE01065629.1.p1	x	22-23; 0.9848	Yes	C0H691 - Amil_SCRiP2	1.31e-50	91.139	C(6)C(6)CP(5)C(6)C(6)CCC(2)	Yes
Acropora hyacynthus	GDIF01035679.1.p4	x	23-24; 0.9758	No
Acropora millepora (adult)	GHGU01019311.1.p1	x	21-22; 0.7744	Yes	XP_015765712.1 – Adig_SCRiP3like3	2.71e-26	60.759	C(4)C(1)C(4)C(11)C(5)C(2)
	GHGU01084628.1.p2	x	19-20; 0.9845	Yes	XP_015765712.1 – Adig_SCRiP3like3	4.13e-34	70.000	C(6)C(6)C(6)C(4)C(5)CCC(4)	Yes
	GHGU01084929.1.p1	x	21-22; 0.9866	Yes	C0H691 - Amil_SCRiP2	2.48e-47	85.897	C(6)C(6)CP(5)C(6)C(6)CCC(2)	Yes
	GHGU01157360.1.p1	Equal to GHGU01019311.1.p1
	GHGU01210525.1.p2	Equal to GHGU01084929.1.p1
	GHGU01224291.1.p1	x	22-23; 0.9857	Yes	C0H691 - Amil_SCRiP2	1.98e-41	78.205	C(6)C(6)CP(5)C(6)C(6)CCC(2)	Yes
Acropora millepora (gastrula)	GHGN01000532.1.p2	x	19-20; 0.9947	Yes	XP_015765712.1 - Adig_SCRiP3like3	5.98e-32	65.000	C(6)C(6)C(6)C(4)C(5)CCC(4)	Yes
	GHGN01006764.1.p1	x	21-22; 0.8165	Yes	C0H692 - Amil_SCRiP3	1.70e-51	96.386	C(6)C(6)CP(5)C(5)C(6)CCC(2)	Yes
	GHGN01067198.1.p1	Equal to Amil_SCRiP2
	GHGN01085630.1.p2	Equal to GHGN01000532.1.p2
	GHGN01094909.1.p1	Equal to Amil_SCRiP2
Acropora millepora (lateplanula)	GHGH01002901.1.p1	x	21-22; 0.6402
	GHGH01022413.1.p2	Equal to Amil_SCRiP2
	GHGH01040329.1.p1	x	20-21; 0.9818	Yes	XP_015773994.1 - Adig_SCRiP1	4.71e-62	98.889	C(6)C(6)C(7)C(5)C(6)CCC(12)	Yes
	GHGH01055365.1.p1	x	21-22; 0.7744	Yes	XP_015765712.1 - Adig_SCRiP3like3	2.71e-26	60.759	C(4)C(1)C(4)C(11)C(5)C(2)
	GHGH01063061.1.p1	x	21-22; 0.7846	Yes	C0H692 - Amil_SCRiP3	1.01e-52	96.386	C(6)C(6)CP(5)C(5)C(6)CCC(2)	Yes
	GHGH01085657.1.p1	x	21-22; 0.9829	No
	GHGH01097606.1.p1	x	21-22; 0.9863	Yes	XP_015749964.1 - Adig_SCRiP3like1	5.54e-54	92.941	C(6)C(6)C(6)C(5)C(5)CCC(4)	Yes
	GHGH01100649.1.p1	x	21-22; 0.8132	Yes	C0H692 - Amil_SCRiP3	1.32e-57	98.795	C(6)C(6)CP(5)C(5)C(6)CCC(2)	Yes
	GHGH01123706.1.p2	Equal to Amil_SCRiP2
Acropora millepora (planula)	GHGS01014502.1.p1	Equal to Amil_SCRiP3
	GHGS01021216.1.p1	x	20-21; 0.9823	Yes	COH690 - Amil_SCRiP1	4.02e-61	98.876	C(6)C(6)C(7)C(5)C(6)CCC(12)	Yes
	GHGS01041730.1.p1	Equal to Amil_SCRiP3
	GHGS01057842.1.p1	Equal to Amil_SCRiP3
	GHGS01088118.1.p1	Equal to Amil_SCRiP3
	GHGS01105574.1.p1	Equal to Amil_SCRiP3
	GHGS01117838.1.p1	Equal to Amil_SCRiP3
	GHGS01166644.1.p2	Equal to Amil_SCRiP2
	GHGS01169648.1.p1	Equal to GHGS01021216.1.p1
	GHGS01178468.1.p1	x	21-22; 0.9829	No
	GHGS01179486.1.p1	Equal to GHGS01178468.1.p1
Acropora millepora (postgastrula)	GHGM01057062.1.p1	x	21-22; 0.7685	Yes	C0H694 - Mcap_SCRiP1b	8.04e-25	55.696	C(4)C(1)C(4)C(11)C(5)CCC(2)
	GHGM01168409.1.p1	x	21-22; 0.9843	No
	GHGM01172717.1.p3	Equal to Amil_SCRiP2
	GHGM01187508.1.p1	Equal to Amil_SCRiP3
Acropora millepora (primarypolyp)	GHGT01001785.1.p2	Equal to Amil_SCRiP2
	GHGT01019105.1.p1	x	21-22; 0.8164	Yes	C0H692 - Amil_SCRiP3	2.30e-56	97.590	C(6)C(6)CP(5)C(5)C(6)CCC(2)	Yes
	GHGT01022901.1.p2	Equal to Amil_SCRiP2
	GHGT01039380.1.p1	Equal to GJFF01118526.1.p2
	GHGT01046466.1.p1	x	19-20; 0.9902	Yes	XP_015765712.1 - Adig_SCRiP3like3	4.48e-23	56.962	C(4)C(1)C(4)C(11)C(5)CCC(2)
	GHGT01051746.1.p1	Equal to GHGT01019105.1.p1
	GHGT01058688.1.p1	x	21-22; 0.9831	No
	GHGT01090180.1.p1	Equal to GHGT01058688.1.p1
Acropora millepora (settled)	GHGO01014355.1.p1	Equal to GHGT01019105.1.p1
	GHGO01037712.1.p1	Equal to GHGT01019105.1.p1
	GHGO01038705.1.p1	Equal to GHGT01019105.1.p1
	GHGO01045333.1.p2	Equal to Amil_SCRiP2
	GHGO01046571.1.p1	Equal to GHGS01021216.1.p1
	GHGO01051780.1.p1	Equal to GHGT01019105.1.p1
	GHGO01062395.1.p3	Equal to GHGT01019105.1.p1
	GHGO01072422.1.p3	Equal to Amil_SCRiP2
	GHGO01079495.1.p1	Equal to GHGT01019105.1.p1
	GHGO01096948.1.p1	x	21-22; 0.9841	No
	GHGO01126229.1.p1	x	21-22; 0.9829	No
Acropora millepora (unfegg)	GHGQ01002170.1.p1	x	21-22; 0.8475	Yes	C0H693 - Mcap_SCRiP1a	1.50e-36	64.198	C(6)C(6)CP(5)C(4)C(5)CCC(2)	Yes
	GHGQ01010081.1.p1	Equal to GHGQ01002170.1.p1
	GHGQ01019779.1.p1	Equal to GHGT01019105.1.p1
	GHGQ01023430.1.p1	Equal to GHGT01019105.1.p1
	GHGQ01030337.1.p1	Equal to GHGT01019105.1.p1
	GHGQ01037898.1.p1	x	21-22; 0.8475	No
	GHGQ01040688.1.p2	x	21-22; 0.8392	Yes	C0H692 - Amil_SCRiP3	7.22e-42	84.337	C(6)C(6)CP(5)C(5)C(5)CCC(4)	Yes
	GHGQ01058435.1.p1	Equal to GHGS01021216.1.p1
	GHGQ01066089.1.p1	Equal to GHGT01019105.1.p1
	GHGQ01071645.1.p1	Equal to GHGT01019105.1.p1
	GHGQ01075233.1.p1	Equal to GHGQ01002170.1.p1
	GHGQ01077839.1.p2	x	21-22; 0.9827	No
	GHGQ01081164.1.p1	Equal to GHGQ01002170.1.p1
Acropora solitaryensis	ICPH01000827.1.p2	x	21-22; 0.9850	No
Acropora tenuis	ICLB01017466.1.p2	x	21-22; 0.9844	No
	ICLB01017467.1.p2	x	21-22; 0.9860	No
Agaricia lamarcki	GGLC03019851.1.p1	x	20-21; 0.9871	Yes	XP_015773994.1 - Adig_SCRiP1	2.20e-06	33.333
	GGLC03099082.1.p2	x	21-22; 0.9858	Yes	No
	GGLC03099351.1.p2	x	21-22; 0.9853	Yes	XP_015749964.1 - Adig_SCRiP3like1	1.42e-07	32.099
Alveopora japonica	GGJR01065388.1.p1	x	20-21; 0.9819	Yes	XP_015773994.1 - Adig_SCRiP1	3.25e-50	82.222	C(6)C(6)C(7)C(5)C(6)CCC(12)	Yes
Cyphastrea serailia	GETH01000400.1.p3	x	21-22; 0.9867	Yes	No
	GETH01043951.1.p1	x	21-22; 0.9846	No
	GETH01070434.1.p1	x	20-21; 0.9910	Yes	XP_044164975.1 - Amil_SCRiP1like	6.72e-15	43.750	C(6)C(6)CP(6)C(3)C(6)CCC(3)	Yes
	GETH01074041.1.p1	x	21-22; 0.9845	Yes	XP_020613277.1 - Ofav_SCRiP8like2	5.79e-30	71.910	C(6)C(6)C(4)C(4)C(6)CCC(6)	Yes
	GETH01076864.1.p2	x	21-22; 0.9820	Yes	XP_044164975.1 - Amil_SCRiP1like	1.53e-21	53.086	C(6)C(6)CP(6)C(5)C(6)CCC(6)	Yes
	GETH01079055.1.p1	x	19-20; 0.9894	Yes (10 cys)	No
	GETH01079369.1.p2	x	20-21; 0.9915	Yes	C1KIZ5 - Ofav_SCRiP6	9.44e-29	64.557	C(8)C(5)C(6)C(4)C(6)CCC(2)	Yes
Desmophyllum pertusum	GHDD01009134.1.p1	x	24-25; 0.9974	Yes	No
	GHDD01131085.1.p2	x	No
	GHDD01131086.1.p2	x	No
	GHDD01132066.1.p1	x	21-22; 0.9878	Yes	B2ZG38 - Ofav_SCRiP8	3.89e-14	51.899	C(6)C(6)CP(5)C(3)C(6)CCC(7)	Yes
	GHDD01132071.1.p1	x	21-22; 0.9872	Yes	B2ZG38 - Ofav_SCRiP8	9.23e-15	48.718	C(6)C(6)CP(7)C(3)C(6)CCC(5)	Yes
	GHDD01132074.1.p1	x	21-22; 0.9829	No
	GHDD01209982.1.p1	x	20-21; 0.7151	Yes	XP_044164975.1 - Amil_SCRiP1like	1.61e-15	48.101	C(6)C(6)CP(5)C(7)C(6)CCC(1)
	GHDD01209983.1.p1	x	20-21; 0.8224	Yes	XP_044164975.1 - Amil_SCRiP1like	4.98e-15	46.835	C(6)C(6)CP(5)C(7)C(6)CCC(2)	Yes
	GHDD01209984.1.p1	x	21-22; 0.5493
	GHDD01209992.1.p1	x	21-22; 0.7343	Yes	XP_044164975.1 - Amil_SCRiP1like	2.55e-12	46.250	C(6)C(6)CP(5)C(7)C(6)CCC(1)
	GHDD01209994.1.p1	x	21-22; 0.7343	Yes	XP_044164975.1 - Amil_SCRiP1like	2.26e-12	46.250	C(6)C(6)CP(5)C(7)C(6)CCC(1)
	GHDD01209995.1.p1	x	20-21; 0.8204	Yes	XP_044164975.1 - Amil_SCRiP1like	4.30e-12	44.304	C(6)C(6)CP(5)C(7)C(6)CCC(3)	Yes
	GHDD01209997.1.p2	x	21-22; 0.7196	Yes	XP_044164975.1 - Amil_SCRiP1like	9.84e-13	46.250	C(6)C(6)CP(5)C(7)C(6)CCC(2)	Yes
	GHDD01210000.1.p1	Equal to GHDD01209983.1.p1
	GHDD01210001.1.p1	x	20-21; 0.8704	Yes	XP_044164975.1 - Amil_SCRiP1like	6.61e-15	46.835	C(6)C(6)CP(5)C(7)C(6)CCC(2)	Yes
	GHDD01293062.1.p1	Equal to GHDD01293069.1.p1
	GHDD01293068.1.p1	Equal to GHDD01293069.1.p1
	GHDD01293069.1.p1	x	21-22; 0.9842	Yes	B2ZG38 - Ofav_SCRiP8	7.29e-12	42.353	C(5)C(6)CP(6)C(13)C(6)CCC(3)
	GHDD01293070.1.p1	Equal to GHDD01293069.1.p1
	GHDD01369503.1.p1	x	21-22; 0.9857	Yes	B2ZG38 - Ofav_SCRiP8	9.80e-13	48.148	C(6)C(6)C(8)C(3)C(C)CCC(7)	Yes
	GHDD01369504.1.p1	x	21-22; 0.9865	Yes	B2ZG38 - Ofav_SCRiP8	6.19e-13	51.250	C(6)C(6)CP(5)C(3)C(6)CCC(5)	Yes
	GHDD01369509.1.p1	x	21-22; 0.9828	Yes	B2ZG38 - Ofav_SCRiP8	3.90e-14	51.316	C(6)C(7)CP(5)C(3)C(6)CCC(2)	Yes
	GHDD01369511.1.p1	x	21-22; 0.9839	No
	GHDD01369512.1.p1	x	21-22; 0.9848	Yes	B2ZG38 - Ofav_SCRiP8	1.30e-15	54.545	C(6)C(6)CP(5)C(3)C(5)CCC(6)	Yes
	GHDD01369513.1.p2	x	21-22; 0.9845	Yes	B2ZG38 - Ofav_SCRiP8	1.66e-10	45.946	C(3)C(6)CP(5)C(4)C(5)CCC(2)	Yes
	GHDD01369520.1.p1	Equal to GHDD01293069.1.p1
	GHDD01369521.1.p1	x	21-22; 0.9848	Yes	B2ZG38 - Ofav_SCRiP8	2.66e-09	37.079
	GHDD01382844.1.p1	x	24-25; 0.9838	Yes	B2ZG38 - Ofav_SCRiP8	9.20e-13	52.632	C(7)C(6)C(6)C(4)C(6)CCC(2)	Yes
	GHDD01382852.1.p1	x	21-22; 0.9839	No
	GHDD01382854.1.p1	Equal to GHDD01382852.1.p1
	GHDD01382855.1.p1	Equal to GHDD01369512.1.p1
	GHDD01396521.1.p2	x	21-22; 0.9819	Yes	No
	GHDD01438481.1.p2	x	21-22; 0.9828	Yes	B2ZG38 - Ofav_SCRiP8	1.54e-12	50.000	C(6)C(6)CP(5)C(3)C(5)CCC(3)	Yes
Favia lizardensis	GDZU01023461.1.p2	x	20-21; 0.9839	Yes	XP_022810608.1 - Spis_SCRiP1like	1.25e-20	54.321	C(6)C(6)CP(5)C(5)C(6)CCC(1)
	GDZU01028349.1.p2	x	20-21; 0.9948	Yes	C1KIZ5 - Ofav_SCRiP6	8.71e-31	70.370	C(8)C(4)C(6)C(4)C(6)CCC(4)	Yes
	GDZU01028350.1.p2	Equal to GDZU01028349.1.p2
Favites colemani	GIVN01028810.1.p1	x	20-21; 0.9856	Yes	C1KIZ5 - Ofav_SCRiP6	7.80e-24	60.000	C(7)C(5)CP(5)C(4)C(6)CCC(2)	Yes
	GIVN01030204.1.p1	x	24-25; 0.9769	Yes	XP_020613277.1 - Ofav_SCRiP8like2	1.14e-32	76.404	C(6)C(6)CP(8)C(3)C(6)CCC(7)	Yes
	GIVN01163287.1.p3	x	20-21; 0.9893	Yes	C1KIZ5 - Ofav_SCRiP6	5.20e-28	69.333	C(7)C(6)C(3)C(4)C(4)CCC(2)	Yes
	GIVN01163288.1.p1	x	20-21; 0.9877	Yes	C1KIZ5 - Ofav_SCRiP6	1.28e-23	62.338	C(7)C(6)C(3)C(4)C(4)CCC(4)	Yes
	GIVN01163289.1.p1	x	20-21; 0.9852	Yes	C1KIZ5 - Ofav_SCRiP6	2.52e-20	58.228	C(5)C(1)C(5)C(12)C(5)CCC(2)
	GIVN01163290.1.p2	x	20-21; 0.9913	Yes	C1KIZ5 - Ofav_SCRiP6	2.52e-24	60.759	C(7)C(5)CP(5)C(4)C(6)CCC(2)	Yes
	GIVN01163291.1.p3	x	20-21; 0.9893	Yes	C1KIZ5 - Ofav_SCRiP6	6.72e-28	69.333	C(7)C(6)C(3)C(4)C(4)C(4)
	GIVN01163292.1.p1	x	20-21; 0.9917	Yes	C1KIZ5 - Ofav_SCRiP6	6.72e-29	69.333	C(7)C(5)CP(5)C(4)C(4)CCC(5)	Yes
	GIVN01164352.1.p1	x	21-22; 0.9838	No
	GIVN01189215.1.p1	x	21-22; 0.9849	Yes	B2ZG38 - Ofav_SCRiP8	3.90e-09	39.506
	GIVN01189216.1.p2	x	21-22; 0.9844	Yes	B2ZG38 - Ofav_SCRiP8	9.20e-08	38.272
	GIVN01215367.1.p1	x	25-26; 0.9719	Yes	C1KIZ0 - Ofav_SCRiP2	5.45e-18	48.529	C(6)C(6)CP(5)C(5)C(6)CCC(3)	Yes
	GIVN01215368.1.p1	Equal to GIVN01215367.1.p1
	GIVN01215703.1.p1	x	21-22; 0.9839	No
	GIVN01215713.1.p1	x	21-22; 0.9852	Yes	C1KIZ3 - Ofav_SCRiP4	1.29e-10	37.179
	GIVN01215718.1.p2	x	21-22; 0.9835	No
	GIVN01220418.1.p1	x	21-22; 0.9831	Yes	XP_015773994.1 - Adig_SCRiP1	4.63e-10	34.524
	GIVN01220419.1.p1	Equal to GIVN01220418.1.p1
Fimbriaphyllia ancora	ICQS01105078.1.p4	x	20-21; 0.9867	Yes	COH691 - Amil_SCRiP2	1.18e-05	33.333
	ICQS01118678.1.p5	x	20-21; 0.9862	Yes	COH691 - Amil_SCRiP2	2.40e-05	31.579
Fungia scutaria	comp12715_c0_seq1.p1	x	21-22; 0.9876	Yes	C1KIY9 - Ofav_SCRiP1	2.56e-10	46.753	C(6)C(4)CP(5)C(4)C(6)CCC(5)	Yes
Galaxea fascicularis	GFAZ01070310.1.p1	x	23-24; 0.8346	No
	GFAZ01194803.1.p1	x	21-22; 0.9846	Yes	C0H693 - Mcap_SCRiP1a	6.90e-07	29.762
Montastraea cavernosa	comp3_c0_seq1.p3	x	21-22; 0.9850	Yes	XP_020610104.1 - Ofav_SCRiP6like2	1.58e-09	39.024
	comp3_c0_seq1.p4	x	21-22; 0.9849	Yes	XP_020610104.1 - Ofav_SCRiP6like2	1.45e-09	39.024
	comp3_c0_seq2.p3	Equal to comp3_c0_seq1.p3
	comp3_c0_seq2.p4	Equal to comp3_c0_seq1.p4
	comp3_c0_seq3.p2	Equal to comp3_c0_seq1.p4
	comp3_c0_seq3.p3	x	21-22; 0.9858	Yes	C1KIZ5 - Ofav_SCRiP6	2.87e-10	39.845
	comp3_c0_seq4.p2	Equal to comp3_c0_seq1.p4
	comp3_c0_seq4.p3	Equal to comp3_c0_seq3.p3
	comp3_c0_seq5.p2	Equal to comp3_c0_seq1.p4
	comp3_c0_seq5.p3	Equal to comp3_c0_seq3.p3
	comp3_c0_seq6.p2	Equal to comp3_c0_seq1.p4
	comp3_c0_seq6.p3	Equal to comp3_c0_seq3.p3
	comp3_c0_seq7.p1	Equal to comp3_c0_seq3.p3
	comp3_c0_seq7.p2	Equal to comp3_c0_seq3.p3
	comp3_c0_seq8.p1	Equal to comp3_c0_seq3.p3
	comp3_c0_seq8.p2	Equal to comp3_c0_seq3.p3
	comp175_c0_seq1.p1	x	21-22; 0.9863	Yes	C1KIZ3 – Ofav_SCRiP4	4.10e-29	65.060	C(7)C(5)CP(5)C(4)C(6)CCC(4)	Yes
	comp175_c0_seq2.p2	Equal to comp175_c0_seq1.p1
	comp175_c0_seq3.p1	Equal to comp175_c0_seq1.p1
	comp175_c0_seq4.p2	Equal to comp175_c0_seq1.p1
	comp175_c0_seq5.p1	Equal to comp175_c0_seq1.p1
	comp175_c0_seq6.p2	x	21-22; 0.9863	Yes	C1KIZ3 – Ofav_SCRiP4	4.61e-29	65.060	C(7)C(5)CP(5)C(4)C(6)CCC(5)	Yes
	comp617_c0_seq1.p1	x	21-22; 0.9880	No
	comp1098_c3_seq1.p1	x	21-22; 0.9879	Yes	XP_020613277.1 - Ofav_SCRiP8like2	6.17e-30	65.169	C(6)C(6)C(4)C(3)C(8)CCC(7)	Yes
	comp1098_c3_seq1.p2	Equal to comp1098_c3_seq1.p1
	comp1098_c3_seq4.p2	Equal to comp1098_c3_seq1.p1
	comp3035_c0_seq1.p1	x	21-22; 0.9825	Yes	B2ZG38 - Ofav_SCRiP8	1.13e-28	72.603	C(6)C(6)CP(3)C(4)C(6)CCC(6)	Yes
	comp15518_c0_seq1.p1	x	24-25; 0.9000	Yes	XP_020610104.1 - Ofav_SCRiP6like2	1.01e-06	32.857
Montipora digitata	GIVM01045073.1.p1	x	21-22; 0.9875	No
	GIVM01145179.1.p1	x	21-22; 0.9847	No
	GIVM01175824.1.p2	x	21-22; 0.9836	Yes	C1KIY9 – Ofav_SCRiP1	6.15e-12	56.627	C(8)C(5)C(6)C(3)C(6)CCC(2)	Yes
	GIVM01145178.1.p1	x	21-22; 0.9872	Yes	XP_020610104.1 - Ofav_SCRiP6like	1.64e-07	38.806
Pocillopora damicornis	GEFF01011883.1.p1	x	21-22; 0.9823	Yes	B2ZG38 - Ofav_SCRiP8	1.54e-10	41.860	C(8)C(6)CP(6)C(4)C(7)CCC(5	Yes
Pocillopora verrucosa	GJZD01088020.1.p1	x	21-22; 0.9825	Yes	B2ZG38 - Ofav_SCRiP8	7.10e-10	39.535
	GJZD01088022.1.p2	x	21-22; 0.9824	Yes	B2ZG38 - Ofav_SCRiP8	1.22e-10	43.023	C(8)C(6)CP(6)C(4)C(7)CCC(5)	Yes
Seriatopora caliendrum	GIVG01129082.1.p1	x	21-22; 0.9815	Yes	No
	GIVG01137642.1.p1	x	21-22; 0.9875	Yes	C1KIY9 - Ofav_SCRiP1	5.23e-18	61.538	C(6)C(4)CP(5)C(6)C(6)CCC(2)	Yes
Seriatopora hystrix	comp21_c0_seq1.p1	x	21-22; 0.9855	Yes	B2ZG38 - Ofav_SCRiP8	2.93e-07	42.623	C(1)C(6)CP(6)C(3)C(5)CCC(6)
	comp21_c0_seq1.p2	Equal to comp21_c0_seq1.p1
	comp21_c0_seq2.p1	Equal to comp21_c0_seq1.p1
	comp21_c0_seq2.p2	Equal to comp21_c0_seq1.p1
	comp21_c0_seq3.p1	Equal to comp21_c0_seq1.p1
	comp21_c0_seq3.p2	x	21-22; 0.9855	Yes	XP_020610104.1 - Ofav_SCRiP6like	3.14e-05	34.783	C(1)C(6)CP(6)C(2)C(5)CCC(6)
	comp21_c0_seq4.p1	Equal to comp21_c0_seq1.p1
	comp21_c0_seq4.p2	Equal to comp21_c0_seq3.p2
	comp21_c0_seq5.p1	Equal to comp21_c0_seq1.p1
	comp21_c0_seq5.p2	Equal to comp21_c0_seq3.p2
	comp21_c0_seq6.p1	Equal to comp21_c0_seq1.p1
	comp21_c0_seq6.p2	Equal to comp21_c0_seq3.p2
	comp21_c0_seq7.p1	Equal to comp21_c0_seq3.p2
	comp21_c0_seq7.p2	Equal to comp21_c0_seq3.p2
	comp21_c0_seq8.p1	Equal to comp21_c0_seq3.p2
	comp21_c0_seq8.p2	Equal to comp21_c0_seq3.p2
	comp52_c0_seq1.p1	x	21-22; 0.9874	Yes	C1KIY9 - Ofav_SCRiP1	4.91e-21	63.291	C(6)C(6)CP(7)C(5)C(6)CCC(12)	Yes
	comp25570_c0_seq1.p1	x	20-21; 0.9832	Yes	XP_015773994.1 - Adig_SCRiP1	5.59e-57	90.000	C(6)C(6)C(7)C(5)C(6)CCC(12)	Yes
Stylophora pistillata	GARY01008383.1.p1	x	21-22; 0.9851	Yes	B2ZG38 - Ofav_SCRiP8	5.16e-09	41.860	C(8)C(6)CP(6)C(5)C(5)CCC(6)	Yes
Actinia tenebrosa	gb_GEVE01018039.1_.p1	Equal to Aten_SCRiP
	gb_GEVE01004287.1_.p2	x	23-24; 0.9277	Yes	P0DL61 - Avir_SCRiP	1.64e-05	39.583
Anemonia viridis (1)	GHCD01011398.1.p1	x	21-22; 0.9837	Yes	A0A3P8MJV5 - Aten_SCRiP	1.74e-19	54.000	C(6)C(7)C(6)C(3)C(6)CCC(7)	Yes
	GHCD01047172.1.p1	Equal to Avir_SCRiP (but complete)
Anemonia viridis (2)	GGLT01011428.1.p1	Equal to GHCD01011398.1.p1
	GGLT01047276.1.p1	Equal to Avir_SCRiP (but complete)
Anthopleura elegantissima (AcrorhagiAgr)	GBXJ01064205.1.p1	x	23-24; 0.9814	Yes	COH691 - Amil_SCRiP2	4.15e-06	28.000
	GBXJ01064206.1.p1	x	23-24; 0.9814	Yes	COH691 - Amil_SCRiP2	3.25e-05	28.000
Anthopleura elegantissima (AcrorhagiNonAgr)	GBYC01024820.1.p1	x	23-24; 0.9817	Yes	C0HK26 - Ueq 12-1	2.84e-06	38.158
Anthopleura elegantissima	comp30_c0_seq1.p1	x	19-20; 0.9841	Yes	A0A3P8MJV5 - Aten_SCRiP	5.41e-30	63.636	C(6)C(6)C(6)C(5)C(6)CCC(7)	Yes
	comp30_c0_seq1.p2	Equal to comp30_c0_seq1.p1
	comp38_c0_seq1.p3	Equal to GBYC01024820.1.p1	23-24; 0.9817	Yes	C0HK26 - Ueq 12-1	2.84e-06	38.158
	comp383027_c0_seq1.p1	x	24-25; 0.8574	No
Entacmaea quadricolor	GJFF01118526.1.p2	x	20-21; 0.9842	Yes	XP_015773994.1 - Adig_SCRiP1	9.76e-28	47.727	C(6)C(6)CP(6)C(5)C(6)CCC(2)	Yes
	GJFF01204644.1.p2	x	19-20; 0.9825	Yes	XP_015749963.1 - Adig_SCRiP3like2.1	8.10e-09	28.750
	GJFF01204645.1.p2	Equal to GJFF01204644.1.p2
Heteractis aurora	GJFG01119993.1.p1	x	21-22; 0.9842	Yes	No
	GJFG01119995.1.p1	x	21-22; 0.9904	Yes	No
	GJFG01143536.1.p2	x	20-21; 0.9836	Yes	XP_022810608.1 - Spis_SCRiP1like	1.09e-19	42.697	C(6)C(6)CP(6)C(5)C(6)CCC(2)	Yes
	GJFG01143537.1.p1	Equal to GJFF01118526.1.p2
Heteractis crispa	GJFA01043050.1.p2	x	20-21; 0.9824	Yes	XP_022810608.1 - Spis_SCRiP1like	8.29e-19	41.573	C(6)C(6)CP(6)C(5)C(6)CCC(2)	Yes
Heteractis magnifica	GJFJ01070538.1.p2	x	20-21; 0.9872	Yes	A0A3P8MJV5 - Aten_SCRiP	2.35e-22	48.913	C(6)C(6)CP(5)C(5)C(6)CCC(7)	Yes
	GJFJ01070539.1.p2	Equal to GJFJ01070538.1.p2
	GJFJ01078215.1.p2	x	20-21; 0.9837	Yes	XP_022810608.1 - Spis_SCRiP1like	1.30e-19	42.697	C(6)C(6)CP(6)C(5)C(6)CCC(2)	Yes
Stichodactyla gigantea	GJFK01114429.1.p2	x	20-21; 0.9832	Yes	XP_022810608.1 - Spis_SCRiP1like	1.21e-16	39.326
	GJFK01114434.1.p3	x	20-21; 0.9855	Yes	A0A3P8MJV5 - Aten_SCRiP	1.33e-23	50.000	C(6)C(6)CP(5)C(5)C(6)CCC(7)	Yes
	GJFK01114437.1.p2	Equal to GJFK01114429.1.p2
Stichodactyla haddoni	GJFH01137705.1.p2	x	20-21; 0.9832	Yes	A0A3P8MJV5 - Aten_SCRiP	7.43e-24	50.575	C(6)C(6)CP(5)C(5)C(6)CCC(7)	Yes
	GJFH01137706.1.p1	x	20-21; 0.9830	Yes	XP_022810608.1 - Spis_SCRiP1like	1.28e-19	41.573	C(6)C(6)CP(6)C(5)C(6)CCC(2)	Yes
Stichodactyla helianthus	GGNY01129790.1.p2	x	20-21; 0.9850	Yes	A0A3P8MJV5 - Aten_SCRiP	7.53e-22	49.438	C(6)C(6)CP(5)C(5)C(6)CCC(7)	Yes
	GGNY01129791.1.p1	x	20-21; 0.9825	Yes	XP_015773994.1 - Adig_SCRiP1	9.03e-18	43.678	C(6)C(6)CP(6)C(5)C(6)CCC(2)	Yes
	GGNY01129792.1.p2	x	20-21; 0.9837	Yes	XP_015773994.1 - Adig_SCRiP1	3.85e-19	41.176	C(6)C(6)CP(6)C(5)C(6)CCC(2)	Yes
Stichodactyla mertensii	GJFE01051040.1.p1	x	20-21; 0.9828	Yes	XP_015773994.1 - Adig_SCRiP1	2.07e-19	47.727	C(6)C(6)CP(6)C(5)C(6)CCC(2)	Yes
	GJFE01072032.1.p1	x	20-21; 0.9850	Yes	A0A3P8MJV5 - Aten_SCRiP	7.06e-26	52.809	C(6)C(6)C(6)C(5)C(6)CCC(7)	Yes
Briareum asbestinum	GHBD02078562.1.p1	x	21-22; 0.9834	No
Calyptrophora lyra	GJII01185056.1.p2	x	21-22; 0.9761	Yes	B2ZG38 - Ofav_SCRiP8	2.95e-06	28.866
	GJII01295942.1.p1	x	19-20; 0.9842	No
	GJII01303752.1.p1	Equal to GJII01295942.1.p1
Chrysogorgia stellata	GJIJ01101137.1.p2	x	20-21; 0.9821	No
	GJIJ01226151.1.p1	x	21-22; 0.9808	Yes	No
	GJIJ01226152.1.p1	x	21-22; 0.9816	Yes	No
	GJIJ01357362.1.p2	Equal to GJIJ01101137.1.p2
Scleronephthya gracillima	GJHC01017606.1.p2	x	22-23; 0.9501	Yes	No
	GJHC01017670.1.p1	x	22-23; 0.8269	Yes	XP_020610104.1 - Ofav_SCRiP6like_2	1.49e-07	37.975	C(8)C(6)CP(5)C(4)C(6)CCC(5)	SCRiP-like; outgroup
	GJHC01017831.1.p1	x	22-23; 0.9819	No
	GJHC01018341.1.p2	x	22-23; 0.9823	Yes	XP_015765712.1 - Adig_SCRiP3like3	2.53e-07	34.568	C(6)C(6)C(6)C(4)C(5)CCC(2)	SCRiP-like; outgroup
	GJHC01018542.1.p2	x	22-23; 0.9589	Yes	No
	GJHC01018819.1.p1	x	22-23; 0.8169	Yes	No
	GJHC01018820.1.p1	x	18-19; 0.9863	Yes	No
	GJHC01018885.1.p1	x	18-19; 0.9868	No
	GJHC01019375.1.p1	x	21-22; 0.4708
	GJHC01019603.1.p2	x	22-23; 0.9825	Yes	XP_015765712.1 - Adig_SCRiP3like3	6.09e-07	32.500	C(6)C(6)CP(5)C(4)C(5)CCC(6)	SCRiP-like; outgroup
	GJHC01020050.1.p1	x	18-19; 0.9860	No
	GJHC01021253.1.p1	x	22-23; 0.8243	Yes	No
	GJHC01021709.1.p1	x	22-23; 0.9835	Yes	No
	GJHC01022593.1.p1	x	22-23; 0.9806	Yes	C0H693 - Mcap_SCRiP1a	1.51e-06	35.802	C(6)C(6)C(6)C(3)C(5)CCC(7)	SCRiP-like; outgroup
	GJHC01022697.1.p2	x	22-23; 0.9828	Yes	XP_015765712.1 - Adig_SCRiP3like3	2.50e-09	35.802	C(6)C(6)C(6)C(4)C(5)CCC(5)	SCRiP-like; outgroup
	GJHC01023467.1.p1	x	22-23; 0.9823	Yes	No
	GJHC01023818.1.p2	x	22-23; 0.9834	Yes	No
Copula sivickisi	GHBG01182201.1.p2	x	21-22; 0.9835	Yes	XP_015772574.1 - Adig_SCRiP3	1.27e-32	77.381	C(6)C(6)CP(6)C(4)C(5)CCC(2)	No (Not anthozoa)
	GHBG01052116.1.p2	x	21-22; 0.9850	No
	GHBG01052117.1.p2	Equal to GHBG01052116.1.p2
	GHBG01052115.1.p2	x	21-22; 0.9853	No
	GHBG01052118.1.p2	Equal to GHBG01052115.1.p2
Morbakka virulenta	GHAF01063564.1.p1	x	21-22; 0.9865	Yes	C0H691 - Amil_SCRiP2	3.23e-50	92.405	C(6)C(6)CP(5)C(6)C(6)CCC(2)	No (Not anthozoa)
Grey means parameter not accepted
Identical genes are colored the same
Same SCRiP in the sea anemones E. quadricolor and H. crispa
Initial Genes	303

## Sheet: Inicial Database Genomes
Species	Hits (Exonerate)	Start and Stop Codon?	Number of Introns	Intron Size (bp)	Query used	CD-HiT 1 (Protein)	SignalP (cleavage site; probability)	Number of Cysteines (7/8)	BlastP (Best match to ToxProt/NCBI customized database)	e-value	Percentage Identity (%)	Cysteine framework (complete and partial sequences)	Putative SCRiP?
Acropora acuminata	0 90 . BLEZ01002438.1 154235 158432 + 477	Yes	2	1350 and 2577	Amil_SCRiP1	x	20-21. Pr: 0.9827	8	XP_044164975.1 - Amil_SCRiP1like	7.44e-60	96.667	C(6)C(6)C(7)C(5)C(6)CCC(12)	Yes
	0 80 . BLEZ01000840.1 77903 76275 - 400	Yes	1	1388	Amil_SCRiP2	x	21-22. Pr: 0.9872	8	C0H691 - Amil_SCRiP2	2.63e-49	91.139	C(6)C(6)CP(5)C(6)C(6)CCC(2)	Yes
	0 80 . BLEZ01000589.1 140581 140234 - 379	Start Codon	1	107	Amil_SCRiP3	x	21-22. Pr: 0.9833	7	XP_015772574.1 - Adig_SCRiP3	1.22e-48	93.750	C(6)C(6)CP(5)C(5)C(6)CC	Yes
	0 72 . BLEZ01002435.1 48633 48949 + 361	Start Codon	1	100	Adig_SCRiP3like2.1 and 2.2	x	19-20. Pr: 0.9823	No
	0 79 . BLEZ01002435.1 78813 79156 + 374	Start Codon	1	106	Adig_SCRiP3like1	x	19-20. Pr: 0.9823	7	XP_015749964.1 - Adig_SCRiP3like1	4.78e-49	91.139	C(6)C(6)C(6)C(5)C(5)CC	Yes
Acropora awi	0 80 . BLFA01000299.1 1340537 1340190 - 406	Start Codon	1	107	Amil_SCRiP3	x	21-22. Pr: 0.8158	7	C0H692 - Amil_SCRiP3	1.37e-46	92.500	C(6)C(6)CP(5)C(5)C(6)CC	Yes
	0 79 . BLFA01001218.1 193522 193185 - 413	Start Codon	1	100	Amil_SCRiP3like	x	19-20. Pr: 0.9850	7	XP_044181782.1 - Amil_SCRiP3like	2.51e-54	98.734	C(6)C(6)C(6)C(5)C(6)CC	Yes
	0 79 . BLFA01001218.1 171287 170950 - 389	Start Codon	1	100	Adig_SCRiP3like1	x	19-20. Pr: 0.9808	7	XP_015749964.1 - Adig_SCRiP3like1	4.45e-51	94.937	C(6)C(6)C(6)C(5)C(5)CC	Yes
	0 78 . BLFA01001615.1 5332 4997 - 423	Start Codon	1	101	Adig_SCRiP3like3	Equal to Adig_SCRiP3like3
Acropora cytherea	0 90 . BLFB01000322.1 24992 28639 + 473	Yes	2	1350 and 2027	Amil_SCRiP1	x	20-21. Pr: 0.9834	8	XP_044164975.1 - Amil_SCRiP1like	8.97e-60	95.556	C(6)C(6)C(7)C(5)C(6)CCC(12)	Yes
	0 78 . BLFB01000523.1 758672 757120 - 389	Start Codon	1	1318	Amil_SCRiP2	Equal to the transcript GIVI01144187.1 (A. digitifera)
	0 80 . BLFB01002272.1 775144 774797 - 420	Start Codon	1	107	Amil_SCRiP3	x	21-22. Pr: 0.8175	7	C0H691 - Amil_SCRiP2	1.83e-48	95.000	C(6)C(6)CP(5)C(5)C(6)CC	Yes
	0 80 . BLFB01002272.1 674555 674902 + 346	Start Codon	1	107	Amil_SCRiP3	x	21-22. Pr: 0.9832	7	XP_015772574.1	7.12e-40	81.250	C(6)C(6)CP(5)C(5)C(6)CC	Yes
	0 78 . BLFB01001896.1 54660 54998 + 285	Start Codon	1	104	Mcap_SCRiP1b	x	19-20. Pr: 0.9909	7	C0H693 - Mcap_SCRiP1a	7.71e-37	67.949	C(6)C(6)CP(5)C(4)C(5)CC	Yes
	0 79 . BLFB01000613.1 2847109 2846772 - 372	Start Codon	1	100	Amil_SCRiP3like	x	21-22. Pr: 0.8069	7	XP_044181782.1 - Amil_SCRiP3like	3.67e-49	91.139	C(6)C(6)C(6)C(5)C(5)CC	Yes
	0 79 . BLFB01000613.1 2823388 2823051 - 380	Start Codon	1	100	Adig_SCRiP3like1	Equal to the transcript GHGH01097606.1 (A. millepora Late Planula)
	0 90 . BLFB01001896.1 336655 311434 - 448	Yes	2	101 and 24850	Adig_SCRiP3like3	x	19-20. Pr: 0.9905	8	XP_015765712.1 - Adig_SCRiP3like3	2.34e-58	93.333	C(6)C(6)C(6)C(4)C(4)CCC(10)	Yes
Acropora digitifera	0 80 . BLFC01000341.1 509164 455233 - 416	Yes	1	53691	Amil_SCRiP2	x	21-22. Pr: 0.9861	8	C0H691 - Amil_SCRiP2	3.56e-51	93.671	C(6)C(6)CP(5)C(6)C(6)CCC(2)	Yes
Acropora echinata	0 77 . BLFD01000679.1 2295725 2281374 - 315	Start Codon	1	14120	Amil_SCRiP2	x	21-22. Pr: 0.9872	7	C0H691 - Amil_SCRiP2	9.03e-40	77.922	C(6)C(6)CP(5)C(6)C(6)CCC	Yes
	0 80 . BLFD01000518.1 103391 103738 + 435	Start Codon	1	107	Amil_SCRiP3	x	21-22. Pr: 0.8151	7	C0H692 - Amil_SCRiP3	1.63e-54	98.750	C(6)C(6)CP(5)C(5)C(6)CC	Yes
	0 80 . BLFD01000518.1 43391 66426 + 380	Start Codon	1	22795	Amil_SCRiP3	x	21-22. Pr: 0.8218	7	C0H692 - Amil_SCRiP3	1.11e-42	87.500	C(6)C(6)CP(5)C(5)C(6)CC	Yes
	0 79 . BLFD01001626.1 1273856 1274193 + 412	Start Codon	1	100	Amil_SCRiP3like	Equal to Amil_SCRiP3like
	0 79 . BLFD01001626.1 1294257 1294594 + 371	Start Codon	1	100	Adig_SCRiP3like1	x	19-20. Pr: 0.9821	7	XP_015749964.1 - Adig_SCRiP3like1	1.81e-48	91.139	C(6)C(6)CP(5)C(5)C(5)CC	Yes
Acropora florida	0 90 . BLFE01001095.1 4911 9227 + 455	Yes	2	1350 and 2696	Amil_SCRiP1	Equal to Adig_SCRiP1
	0 80 . BLFE01005037.1 241676 243224 + 410	Stop Codon	1	1308	Amil_SCRiP2	x	20-21. Pr: 0.9827	7	C0H691 - Amil_SCRiP2	8.47e-51	92.405	C(6)C(6)C(7)C(5)C(6)CCC(12)	Yes
	0 80 . BLFE01002075.1 296521 296864 + 413	Start Codon	1	103	Amil_SCRiP3	x	21-22. Pr: 0.9848	7	C0H692 - Amil_SCRiP3	1.28e-47	93.750	C(6)C(6)CP(5)C(5)C(6)CC	Yes
	0 78 . BLFE01005644.1 440738 440394 - 228	Start Codon	1	110	Mcap_SCRiP1b	Equal to the transcript GFQE01035217.1.p1 (A. gemmifera)
	0 79 . BLFE01002392.1 389752 390089 + 410	Start Codon	1	100	Amil_SCRiP3like	x	19-20. Pr: 0.9855	7	XP_044181782.1 - Amil_SCRiP3like	5.60e-54	97.468	C(6)C(6)C(6)C(5)C(5)CC	Yes
	0 79 . BLFE01005644.1 254676 255016 + 266	Start Codon	1	103	Amil_SCRiP3like	x	19-20. Pr: 0.9844	7	XP_015780210.1 - Adig_SCRiP3like2.2	1.01e-34	67.089	C(6)C(6)C(6)C(5)C(5)CC	Yes
	0 79 . BLFE01002392.1 410911 411248 + 384	Start Codon	1	100	Adig_SCRiP3like1	x	19-20. Pr: 0.9810	7	XP_015749964.1 - Adig_SCRiP3like1	2.00e-50	93.671	C(6)C(6)C(6)C(5)C(5)CC	Yes
Acropora gemmifera	0 90 . BLFF01001832.1 1913891 1918163 + 467	Yes	2	1350 and 652	Amil_SCRiP1	x	20-21. Pr: 0.9820	8	C0H690 - Amil_SCRiP1	9.67e-58	93.258	C(6)C(6)C(7)C(5)C(6)CCC(12)	Yes
	0 80 . BLFF01001061.1 119803 120154 + 368	Start Codon	1	111	Amil_SCRiP3	x	21-22. Pr: 0.8152	7	XP_015772574.1 - Adig_SCRiP3	3.96e-42	83.750	C(6)C(6)C(5)C(5)C(6)CC	Yes
	0 80 . BLFF01001092.1 11731 12078 + 319	Start Codon	1	107	Amil_SCRiP3	x	21-22. Pr: 0.9825	7	XP_015772574.1 - Adig_SCRiP3	4.66e-38	77.500	C(6)C(6)CP(5)C(5)C(6)CC	Yes
	0 78 . BLFF01000895.1 1521348 1521686 + 273	Start Codon	1	104	Mcap_SCRiP1b	x	19-20. Pr: 0.9936	7	C0H693 - Mcap_SCRiP1a	4.32e-35	64.103	C(6)C(6)CP(5)C(4)C(5)CC	Yes
	0 79 . BLFF01002194.1 556781 556444 - 408	Start Codon	1	100	Amil_SCRiP3like	x	21-22. Pr: 0.9123	7	C0H692 - Amil_SCRiP3	1.42e-28	68.750	C(6)C(6)CP(5)C(4)C(5)CC(3)
	0 79 . BLFF01002194.1 564700 564363 - 408	Start Codon	1	100	Amil_SCRiP3like	Equal to Adig_SCRiP3like2.2
	0 79 . BLFF01002194.1 395073 395410 + 399	Start Codon	1	100	Adig_SCRiP3like1	Equal to the transcript GFQE01035219.1.p2 (A. gemmifera)
Acropora hyacinthus	0 90 . JAIFHZ010000241.1 5737 10464 + 456	Yes	2	1739 and 2718	Amil_SCRiP1	x	20-21. Pr: 0.9832	8	XP_015773994.1 - Adig_SCRiP1	1.74e-61	97.778	C(6)C(6)C(7)C(5)C(6)CCC(12)	Yes
	0 80 . CM035872.1 18276408 18297511 + 407	Yes	1	20863	Amil_SCRiP2	x	21-22. Pr: 0.9867	8	C0H691 - Amil_SCRiP2	2.08e-50	92.405	C(6)C(6)CP(5)C(6)C(6)CCC(2)	Yes
	0 80 . CM035877.1 3158243 3158590 + 391	Start Codon	1	107	Amil_SCRiP3	x	21-22. Pr: 0.8184	7	C0H692 - Amil_SCRiP3	6.49e-44	88.750	C(6)C(6)CP(5)C(5)C(6)CC	Yes
	0 78 . CM035872.1 24969623 24989637 + 270	Start Codon	1	110	Mcap_SCRiP1b	x	21-22. Pr: 0.9689	7	C0H693 - Mcap_SCRiP1a	2.61e-34	65.385	C(6)C(6)CP(5)C(4)C(5)CC	Yes
	0 79 . CM035877.1 22977882 22977545 - 413	Start Codon	1	100	Amil_SCRiP3like	Equal to Amil_SCRiP3like
	0 79 . CM035877.1 23733304 23733641 + 399	Start Codon	1	100	Amil_SCRiP3like	x	19-20. Pr: 0.9830	7	XP_015749963.1 - Adig_SCRiP3like2.1	3.01e-53	97.468	C(6)C(6)C(6)C(5)C(5)CC	Yes
	0 79 . CM035872.1 25201016 25200676 - 270	Start Codon	1	103	Amil_SCRiP3like	x	19-20. Pr: 0.9951	7	XP_015780210.1 - Adig_SCRiP3like2.2	2.61e-35	67.089	C(6)C(6)C(6)C(5)C(5)CC	Yes
	0 79 . CM035877.1 23755416 23755759 + 373	Start Codon	1	4311	Adig_SCRiP3like1	x	19-20. Pr: 0.9838	7	XP_015749964.1 - Adig_SCRiP3like1	7.75e-49	89.873	C(6)C(6)C(6)C(5)C(5)CC	Yes
Acropora intermedia	0 90 . BLFH01003668.1 344934 349136 + 471	Yes	2	1349 and 2583	Amil_SCRiP1	x	20-21. Pr: 0.9822	8	XP_044164975.1 - Amil_SCRiP1like	1.15e-59	96.667	C(6)C(6)C(7)C(5)C(6)CCC(12)	Yes
	0 80 . BLFH01003237.1 350384 348836 - 402	Stop Codon	1	1308	Amil_SCRiP2	x	21-22. Pr: 0.9851	7	C0H691 - Amil_SCRiP2	5.60e-50	89.873	C(6)C(6)CP(5)C(6)C(6)CCC(2)	Yes
	0 80 . BLFH01005292.1 252688 253033 + 330	Start Codon	1	105	Amil_SCRiP3	x	21-22. Pr: 0.9830	7	XP_015772574.1 - Adig_SCRiP3	5.14e-39	80.000	C(6)C(6)CP(5)C(5)C(6)CC	Yes
	0 78 . BLFH01002940.1 66049 82156 + 278	Start Codon	1	15873	Mcap_SCRiP1b	x	21-22. Pr: 0.7925	7	C0H693 - Mcap_SCRiP1a	1.52e-35	66.667	C(6)C(6)CP(5)C(4)C(5)CC	Yes
	0 79 . BLFH01000037.1 523909 524246 + 408	Start Codon	1	100	Amil_SCRiP3like	Equal to Adig_SCRiP3like2.2
	0 79 . BLFH01000037.1 540540 540871 + 370	Start Codon	1	94	Adig_SCRiP3like1	x	19-20. Pr: 0.9805	7	XP_015749964.1 - Adig_SCRiP3like1	1.85e-48	91.139	C(6)C(6)C(6)C(5)C(5)CC	Yes
	0 79 . BLFH01005626.1 95626 95286 - 205	Start Codon	1	100	Adig_SCRiP3like3	x	19-20. Pr: 0.9906	No
Acropora microphthalma	0 78 . BLFI01002514.1 1286266 1287895 + 389	Start Codon	1	1395	Amil_SCRiP2	Equal to the transcript GIVI01144187.1 (A. digitifera)
	0 80 . BLFI01003632.1 1048109 1048456 + 420	Start Codon	1	107	Amil_SCRiP3	x	21-22. Pr: 0.8156	7	C0H692 - Amil_SCRiP3	9.81e-49	96.250	C(6)C(6)CP(5)C(5)C(6)CC	Yes
	0 80 . BLFI01003927.1 3607 3951 + 352	Start Codon	1	107	Amil_SCRiP3	x	21-22. Pr: 0.9758	7	XP_015772574.1 - Adig_SCRiP3	1.06e-40	86.250	C(6)C(6)CP(5)C(5)C(5)CC	Yes
	0 78 . BLFI01003312.1 1353106 1330575 - 248	Start Codon	1*	22297	Mcap_SCRiP1b	x	21-22. Pr: 0.7945	7	C0H693 - Mcap_SCRiP1a	2.83e-31	58.974	C(6)C(6)C(6)C(4)C(5)CC	Yes
	0 79 . BLFI01003632.1 1259182 1258848 - 337	Start Codon	1	100	Amil_SCRiP3like	x	19-20. Pr: 0.9833	7	XP_015780210.1 - Adig_SCRiP3like2.2	2.99e-45	87.342	C(6)C(6)C(6)C(4)C(5)CC	Yes
	0 79 . BLFI01003632.1 1236800 1236457 - 374	Start Codon	1	106	Adig_SCRiP3like1	Equal to BLEZ01002435.1 (A. acuminata)
Acropora millepora	0 78 . NC_058070.1 4944699 4961255 + 271	Start Codon	1	16322	Mcap_SCRiP1b	x	21-22. Pr: 0.9502	7	C0H693 - Mcap_SCRiP1a	2.01e-34	65.385	C(6)C(6)CP(5)C(4)C(5)CC	Yes
	0 79 . NC_058074.1 10324007 10324344 + 408	Start Codon	1	100	Adig_SCRiP3like2.1 and 2.2	Equal to Amil_SCRiP3like
	0 78 . NC_058070.1 5255530 5255195 - 423	Start Codon	1	101	Adig_SCRiP3like3	Equal to Adig_SCRiP3like3
Acropora muricata	0 90 . BLFJ01000456.1 242440 246184 + 479	Yes	2	1349 and 2125	Amil_SCRiP1	Igual a Amil_SCRiP1like
	0 78 . BLFJ01001515.1 809009 807446 - 389	Start Codon	1	1329	Amil_SCRiP2	Equal to the transcript GIVI01144187.1 (A. digitifera)
	0 80 . BLFJ01000981.1 992712 992365 - 363	Start Codon	1	107	Amil_SCRiP3	x	21-22. Pr: 0.9827	7	XP_015772574.1 - Adig_SCRiP3	5.88e-42	86.250	C(6)C(6)CP(5)C(5)C(6)CC	Yes
	0 79 . BLFJ01001893.1 9044 8707 - 272	Start Codon	1	100	Amil_SCRiP3like	x	19-20. Pr: 0.9807	7	XP_015749964.1 - Adig_SCRiP3like1	3.49e-48	91.139	C(6)C(6)C(6)C(5)C(5)CC	Yes
	0 79 . BLFJ01006329.1 115878 115541 - 404	Start Codon	1	100	Adig_SCRiP3like2.1 and 2.2	x	19-20. Pr: 0.9859	7	XP_044181782.1 - Amil_SCRiP3like	5.99e-54	98.734	C(6)C(6)C(6)C(5)C(5)CC	Yes
	0 79 . BLFJ01006329.1 35601 35258 - 373	Start Codon	1	106	Adig_SCRiP3like1	Equal to CM035877.1d (A. hyacinthus)
	0 79 . BLFJ01003759.1 16517 16854 + 204	Start Codon	1	103	Adig_SCRiP3like1	x	21-22. Pr: 0.9827	7	XP_015780210.1 - Adig_SCRiP3like2.2	6.75e-29	62.025	C(5)C(6)C(6)C(5)C(5)CC	Yes
Acropora nasuta	0 90 . BLFL01002837.1 103978 108777 + 482	Yes	2	1352 and 3177	Amil_SCRiP1	x	20-21. Pr: 0.9818	8	XP_044164975.1 - Amil_SCRiP1like	4.15e-61	97.778	C(6)C(6)C(7)C(5)C(6)CCC(12)	Yes
	0 78 . BLFL01000766.1 25524 23891 - 389	Start Codon	1	1399	Amil_SCRiP2	Equal to the transcript GIVI01144187.1 (A. digitifera)
	0 80 . BLFL01000821.1 652537 652884 + 414	Start Codon	1	107	Amil_SCRiP3	x	21-22. Pr: 0.8428	7	C0H692 - Amil_SCRiP3	6.77e-48	95.000	C(6)C(6)CP(5)C(5)C(6)CC	Yes
	0 78 . BLFL01001936.1 1029432 993380 - 240	Start Codon	1	35818	Mcap_SCRiP1b	x	21-22. Pr: 0.6990	7	C0H693 - Mcap_SCRiP1a	3.06e-32	64.103	C(6)C(6)CP(5)C(4)C(5)CC	Yes
	0 79 . BLFL01001338.1 433055 433392 + 383	Start Codon	1	100	Amil_SCRiP3like	x	19-20. Pr: 0.9841	7	XP_015780210.1 - Adig_SCRiP3like2.2	4.30e-51	93.671	C(6)C(6)C(6)C(5)C(5)CC	Yes
	0 79 . BLFL01001338.1 451551 451894 + 374	Start Codon	1	106	Adig_SCRiP3like1	Equal to BLEZ01002435.1 (A. acuminata)
	0 90 . BLFL01001936.1 751653 783705 + 456	Yes	2	101 and 31681	Adig_SCRiP3like3	x	19-20. Pr: 0.9905	8	XP_015765712.1 - Adig_SCRiP3like3	2.11e-59	95.556	C(6)C(6)C(6)C(4)C(5)CCC(10)	Yes
Acropora palmata	0 80 . JAOVVL010000338.1 1115818 1116165 + 362	Start Codon	1	107	Amil_SCRiP3	x	21-22. Pr: 0.9836	7	XP_015772574.1 - Adig_SCRiP3	7.60e-45	88.750	C(6)C(6)C(6)C(5)C(6)CC	Yes
	0 80 . JAOVVL010000338.1 1049665 1084047 + 349	Start Codon	1	34145	Amil_SCRiP3	x	21-22. Pr: 0.9845	7	XP_015772574.1 - Adig_SCRiP3	2.57e-40	86.250	C(6)C(6)CP(5)C(5)C(6)CC	Yes
	0 80 . JAOVVL010000338.1 1037509 1037158 - 338	Start Codon	1	111	Amil_SCRiP3	x	21-22. Pr: 0.9845	7	XP_015772574.1 - Adig_SCRiP3	4.72e-42	85.000	C(6)C(6)C(6)C(5)C(6)CC	Yes
	0 78 . JAOVVL010000424.1 8345061 8344717 - 235	Start Codon	1	110	Mcap_SCRiP1b	x	21-22. Pr: 0.6008
	0 79 . JAOVVL010000163.1 6980 7320 + 202	Start Codon	1	103	Adig_SCRiP3like1	x	21-22. Pr: 0.8115	7	XP_015780210.1 - Adig_SCRiP3like2.2	2.37e-28	59.494	C(6)C(6)C(6)C(5)C(5)CC	Yes
Acropora selago	0 80 . BLFM01000310.1 122555 122208 - 420	Start Codon	1	107	Amil_SCRiP3	x	21-22. Pr: 0.8176	7	C0H692 - Amil_SCRiP3	3.62e-48	95.000	C(6)C(6)CP(5)C(5)C(6)CC	Yes
	0 78 . BLFM01005134.1 8277 7939 - 281	Start Codon	1	104	Mcap_SCRiP1b	x	19-20. Pr: 0.9910	7	C0H693 - Mcap_SCRiP1a	3.50e-36	66.667	C(6)C(6)CP(5)C(4)C(5)CC	Yes
	0 78 . BLFM01004054.1 1193784 1193441 - 239	Start Codon	1	109	Mcap_SCRiP1b	x	21-22. Pr: 0.5877
	0 79 . BLFM01005215.1 225380 225043 - 414	Start Codon	1	100	Amil_SCRiP3like	Equal to Amil_SCRiP3like
	0 79 . BLFM01001075.1 3706 4043 + 297	Start Codon	1	100	Amil_SCRiP3like	Equal to Amil_SCRiP3like
	0 80 . BLFM01000310.1 77625 77278 - 359	Start Codon	1	107	Adig_SCRiP3	x	21-22. Pr: 0.8153	7	C0H692 - Amil_SCRiP3	4.66e-40	85.000	C(2)C(3)C(6)C(12)C(6)CC
Acropora tenuis	0 80 . BLAZ01000547.1 87767 89453 + 374	Stop Codon	1	1446	Amil_SCRiP2	x	21-22. Pr: 0.9844	8	C0H691 - Amil_SCRiP2	4.51e-46	84.810	C(6)C(6)CP(5)C(6)C(6)CCC(2)	Yes
	0 79 . BLAZ01000657.1 364542 364879 + 334	Start Codon	1	103	Amil_SCRiP3like	x	21-22. Pr: 0.9843	No
	0 79 . BLAZ01000657.1 503289 507886 + 301	Start Codon	1	4360	Amil_SCRiP3like	x	19-20. Pr: 0.9806	7	XP_015780210.1 - Adig_SCRiP3like2.2	7.95e-39	77.215	C(6)C(6)CP(5)C(4)C(5)CCC(3)	Yes
	0 80 . BLAZ01000847.1 265487 265828 + 309	Start Codon	1	107	Adig_SCRiP3	Equal to BLAZ01000657.1 (A. tenuis)
	0 80 . BLAZ01000935.1 571988 526639 - 242	Start Codon	1	45115	Adig_SCRiP3	x	21-22. Pr: 0.8076	7	C0H693 - Mcap_SCRiP1a	2.55e-35	66.667	C(6)C(6)CP(5)C(4)C(5)CC	Yes
	0 79 . BLAZ01000657.1 542467 542804 + 362	Start Codon	1	100	Adig_SCRiP3like1	x	19-20. Pr: 0.9818	7	XP_015749964.1 - Adig_SCRiP3like1	8.90e-47	89.873	C(6)C(6)C(6)C(5)C(5)CC	Yes
Acropora yongei	0 80 . BLFN01000732.1 5984240 5985886 + 374	Stop Codon	1	1460	Amil_SCRiP2	Equal to BLAZ01000547.1 (A. tenuis)
	0 79 . BLFN01000860.1 242655 242321 - 250	Start Codon	1	100	Amil_SCRiP3like	x	19-20. Pr: 0.9874	7	XP_015780210.1 - Adig_SCRiP3like2.2	1.17e-33	68.354	C(6)C(6)C(6)C(4)C(5)CC	Yes
	0 80 . BLFN01000225.1 42430 42774 + 285	Start Codon	1	107	Adig_SCRiP3	x	21-22. Pr: 0.9832	7	XP_015772574.1 - Adig_SCRiP3	2.91e-30	76.250	C(6)C(6)CP(6)C(4)C(5)CC	Yes
Montipora cactus	0 90 . BLFO01000222.1 24639 20443 - 479	Yes	2	1349 and 2577	Amil_SCRiP1	x	20-21. Pr: 0.9822	8	XP_044164975.1 - Amil_SCRiP1like	1.39e-60	96.667	C(6)C(6)C(7)C(5)C(6)CCC(12)	Yes
	0 90 . BLFO01002695.1 620524 627357 + 429	Yes	2	1352 and 5211	Amil_SCRiP1	x	20-21. Pr: 0.9815	8	XP_022810608.1 - Spis_SCRiP1like	1.54e-55	90.000	C(6)C(6)C(7)C(5)C(6)CCC(12)	Yes
	0 80 . BLFO01001372.1 22648 22989 + 240	Start Codon	1	107	Adig_SCRiP3	x	19-20. Pr: 0.9875	No
	0 80 . BLFO01001392.1 1384592 1384933 + 210	Start Codon	1	107	Adig_SCRiP3	x	19-20. Pr: 0.9863	No
Montipora efflorescens	0 90 . BLFP01004725.1 13956 5860 - 449	Yes	2	1482 and 6344	Amil_SCRiP1	Equal to BLFO01000222.1 (M. cactus)
	0 90 . BLFP01004919.1 445029 449227 + 479	Yes	2	1351 and 2577	Amil_SCRiP1	x	20-21. Pr: 0.9824	8	XP_015773994.1 - Adig_SCRiP1	2.89e-57	91.111	C(6)C(6)C(7)C(5)C(6)CCC(12)	Yes
Montipora sp. Colony 1 RG-2022	0 90 . JALIRR010005078.1 7217 11413 + 479	Yes	2	1351 and 2575	Amil_SCRiP1	Equal to BLFO01000222.1 (M. cactus)
Orbicella faveolata	0 80 . MZGG01000730.1 210623 880 - 234	Yes	2	162217 and 47289	Ofav_SCRiP1	x	21-22. Pr: 0.9862	8	C1KIY9 - Ofav_SCRiP1	4.94e-27	74.684	C(6)C(4)C(6)C(5)C(6)CCC(2)	Yes
	0 81 . MZGG01001191.1 737382 736976 - 329	Start Codon	1	169	Ofav_SCRiP6	x	23-24. Pr: 0.9390	8	C1KIZ5 - Ofav_SCRiP6	1.37e-41	76.543	C(7)C(6)CP(5)C(3)C(5)CCC(5)	Yes
	0 81 . MZGG01001581.1 1111729 1112170 + 309	Start Codon	1	204	Ofav_SCRiP6	x	23-24. Pr: 0.9399	8	C1KIZ5 - Ofav_SCRiP6	2.17e-39	72.840	C(7)C(6)CP(5)C(3)C(5)CCC(5)	Yes
Catalaphyllia jardinei	0 78 . CM042756.1 26732417 26731105 - 256	Start Codon	1	1078	Amil_SCRiP1	x	20-21. Pr: 0.9842	8	C0H690 - Amil_SCRiP1	1.82e-31	69.136	C(6)C(6)C(6)C(5)C(6)CCC(1)	Yes
	0 80 . CM042750.1 28890003 28916900 + 207	Yes	1	26663	Ofav_SCRiP1	x	21-22. Pr: 0.9856	8	C1KIY9 - Ofav_SCRiP1	4.96e-18	64.557	C(7)C(4)C(6)C(4)C(6)CCC(2)	Yes
	0 80 . JAEMPF020035530.1 4519 4131 - 200	Yes	1	154	Ofav_SCRiP1	x	21-22. Pr: 0.9859	8	C1KIY9 - Ofav_SCRiP1	4.35e-18	64.557	C(7)C(4)C(6)C(4)C(6)CCC(2)	Yes
	0 80 . CM042750.1 28861111 28851922 - 199	Yes	1	8952	Ofav_SCRiP1	x	21-22. Pr: 0.9855	8	C1KIY9 - Ofav_SCRiP1	7.34e-17	62.500	C(7)C(4)C(6)C(4)C(6)CCC(2)	Yes
	0 80 . JAEMPF020006601.1 3041 3457 + 162	Yes	1	179	Ofav_SCRiP1	x	21-22. Pr: 0.9859	8	C1KIY9 - Ofav_SCRiP1	1.80e-15	60.494	C(7)C(5)C(6)C(3)C(6)CCC(2)	Yes
	0 73 . CM042751.1 28431281 28430744 - 220	Start Codon	1	321	Ofav_SCRiP8	x	21-22. Pr: 0.9831	8	B2ZG38 - Ofav_SCRiP8	9.11e-28	67.123	C(6)C(6)C(4)C(4)C(6)CCC(1)	Yes
Platygyra sinensis	0 78 . JAHPZR010025642.1 41993 43596 + 362	Start Codon	1	1369	Amil_SCRiP1	x	20-21. Pr: 0.9824	8	XP_015773994.1 - Adig_SCRiP1	9.42e-45	83.333	C(6)C(6)CP(6)C(5)C(6)CCC(1)	Yes
	0 78 . JAHPZR010025919.1 63004 61601 - 226	Start Codon	1	1178	Amil_SCRiP1	x	20-21. Pr: 0.9844	8	XP_022810608.1 - Spis_SCRiP1like	6.37e-30	66.667	C(6)C(6)C(6)C(5)C(6)CCC(1)	Yes
	0 80 . JAHPZR010031442.1 3415 3835 + 144	Yes	1	183	Ofav_SCRiP1	x	23-24. Pr: 0.9809	8	C1KIY9 - Ofav_SCRiP1	2.08e-13	54.321	C(7)C(5)C(6)C(3)C(6)CCC(2)	Yes
	0 80 . JAHPZR010009683.1 21427 21007 - 144	Yes	1	183	Ofav_SCRiP1	Equal to JAHPZR010031442.1 (P. sinensis)
Desmophylum pertusum	0 67 . MU825887.1 48399 49117 + 111	Start Codon	1	514	Ofav_SCRiP2	x	21-22. Pr: 0.8096	8	C1KIZ0 - Ofav_SCRiP2	3.62e-15	47.826	C(6)C(6)CP(5)C(7)C(6)CCC(1)	Yes
	0 68 . MU825887.1 53506 54352 + 135	Start Codon	1	642	Ofav_SCRiP2	x	26-27. Pr: 0.6864
	0 75 . MU826837.1 821447 830918 + 163	Yes	1	9249	Ofav_SCRiP8	x	21-22. Pr: 0.9852	8	B2ZG38 - Ofav_SCRiP8	9.58e-18	54.667	C(6)C(6)CP(5)C(3)C(5)CCC(2)	Yes
Blastomussa wellsi	0 77 . OX393567.1 24296408 24294985 - 131	Start Codon	1	1195	Ofav_SCRiP1	x	24-25. Pr: 0.9822	8	C1KIY9 - Ofav_SCRiP1	4.88e-07	37.662
Actinia equina	0 97 . WHPX01001152.1 456076 457246 + 467	Start Codon	2	429 and 450	Aten_SCRiP	x	19-20. Pr: 0.9844	7	ATY39986.1 - Aten_SCRiP	1.45e-56	90.722	C(6)C(6)C(6)C(5)C(6)CCC(6)	Yes
Anemonia viridis	0 90 . OCZR010184284.1 1067 178 - 190	Start Codon	1	622	Aten_SCRiP	x	19-20. Pr: 0.9841	No
Anthopleura sola	0 90 . JALHLI010000015.1 4944564 4945222 + 263	Start Codon	1	394	Aten_SCRiP	x	19-20. Pr: 0.9847	7	ATY39986.1 - Aten_SCRiP	4.26e-27	63.333	C(6)C(6)CP(5)C(5)C(6)CC	Yes
Entacmaea quadricolor	0 90 . JANTNT010221658.1 2886 3755 + 187	No	1	602	Aten_SCRiP	x	19-20; 0.9823	7	Aten_SCRiP	4.43e-16	48.193	C(6)C(6)CP(5)C(5)C(6)CC	Yes
Grey means parameter not accepted
Identical genes are colored the same
Initial genes	123

## Sheet: Matching Transcripts To Genome
Species	Transcript Code	blastP (best match)	e Value	Percentage Identity (%)	Cys framework	Correspondent Gene Code (Genome)
Acropora gemmifera	GFQE01035219.1.p2	XP_015749964.1 - Adig_SCRiP3like1	1.04e-55	96.386	C(6)C(6)C(6)C(5)C(5)CCC(5)	0 86 . BLFF01002194.1 395073 396315 + 435
	GFQE01035222.1.p1	XP_015780210.1 - Adig_SCRiP3like2.2	1.05e-27	60.241	C(5)C(6)C(6)C(5)C(5)CCC(4)	0 81 . BLFF01000087.1 339738 340075 + 435
	GFQE01035229.1.p1	XP_015780210.1 - Adig_SCRiP3like2.2	3.80e-58	98.824	C(6)C(6)C(6)C(5)C(5)CCC(4)	0 79 . BLFF01002194.1 564700 564363 - 409
	GFQE01065629.1.p1	C0H691 - Amil_SCRiP2	1.31e-50	91.139	C(6)C(6)CP(5)C(6)C(6)CCC(2)	0 79 . BLFF01002170.1 76215 74670 - 428
Desmophyllum pertusum	GHDD01132066.1.p1	B2ZG38 - Ofav_SCRiP8	3.89e-14	51.899	C(6)C(6)CP(5)C(3)C(6)C(7)	0 79 . MU825924.1 252225 253057 + 453
	GHDD01132071.1.p1	B2ZG38 - Ofav_SCRiP8	9.23e-15	48.718	C(6)C(6)CP(7)C(3)C(6)CCC(5)	0 77 . MU825924.1 107307 106498 - 406
	GHDD01209983.1.p1	XP_044164975.1 - Amil_SCRiP1like	4.98e-15	46.835	C(12)C(6)C(6)CP(5)C(7)C(6)CCC(2)	0 71 . MU825887.1 48399 49117 + 305
	GHDD01209992.1.p1	XP_044164975.1 - Amil_SCRiP1like	2.55e-12	46.250	C(6)C(6)CP(5)C(7)C(6)CCC(3)	0 71 . MU825887.1 48399 49117 + 395
	GHDD01209995.1.p1	XP_044164975.1 - Amil_SCRiP1like	4.30e-12	44.304	C(12)C(6)C(6)CP(5)C(7)C(6)CCC(3)	0 71 . MU825887.1 48399 49117 + 331
	GHDD01209997.1.p2	XP_044164975.1 - Amil_SCRiP1like	9.84e-13	46.250	C(6)C(6)CP(5)C(7)C(6)CCC(2)	0 71 . MU825887.1 48399 49117 + 419
	GHDD01210001.1.p1	XP_044164975.1 - Amil_SCRiP1like	6.61e-15	46.835	C(12)C(6)C(6)CP(5)C(7)C(6)CCC(2)	0 71 . MU825887.1 48399 49117 + 310
	GHDD01369503.1.p1	B2ZG38 - Ofav_SCRiP8	9.80e-13	48.148	C(6)C(6)C(8)C(3)C(C)CCC(7)	0 80 . MU825924.1 107307 106498 - 320
	GHDD01369504.1.p1	B2ZG38 - Ofav_SCRiP8	6.19e-13	51.250	C(6)C(6)CP(5)C(3)C(6)CCC(5)	0 78 . MU825924.1 252225 253051 + 404
	GHDD01369509.1.p1	B2ZG38 - Ofav_SCRiP8	3.90e-14	51.316	C(6)C(7)CP(5)C(3)C(6)CCC(2)	0 76 . MU826837.1 821447 822366 + 256
	GHDD01369512.1.p1	B2ZG38 - Ofav_SCRiP8	1.30e-15	54.545	C(6)C(6)CP(5)C(3)C(5)CCC(6)	0 76 . MU826837.1 821447 822360 + 262
	GHDD01369513.1.p2	B2ZG38 - Ofav_SCRiP8	1.66e-10	45.946	C(3)C(6)CP(5)C(4)C(5)CCC(2)	0 70 . MU826829.1 2942402 2941558 - 330
	GHDD01382844.1.p1	B2ZG38 - Ofav_SCRiP8	9.20e-13	52.632	C(7)C(6)C(6)C(4)C(6)C(2)	0 77 . MU825875.1 4462640 4463865 + 348
	GHDD01438481.1.p2	B2ZG38 - Ofav_SCRiP8	1.54e-12	50.000	C(6)C(6)CP(5)C(3)C(5)CCC(3)	0 75 . MU827306.1 740320 748990 + 206
Acropora digitifera	GIVI01025129.1.p1	XP_044164975.1 - Amil_SCRiP1like	3.72e-60	96.667	C(6)C(6)C(7)C(5)C(6)CCC(12)	0 90 . BLFC01000211.1 1297949 1293371 - 498
	GIVI01130418.1.p2	XP_015749964.1 - Adig_SCRiP3like1	4.35e-29	61.628	C(6)C(6)C(5)C(4)C(5)CCC(4)	0 79 . BLFC01000732.1 2117819 2351819 + 139
	GIVI01130419.1.p1	XP_015749964.1 - Adig_SCRiP3like1	2.72e-24	51.190	C(6)C(6)C(6)C(5)C(5)CCC(4)	0 82 . BLFC01000309.1 3146431 3140240 - 398
	GIVI01130423.1.p1	XP_015765712.1 - Adig_SCRiP3like3	2.88e-33	63.043	C(6)C(6)C(6)C(4)C(5)CCC(10)	0 92 . BLFC01000309.1 2946322 2947123 + 483
	GIVI01130424.1.p1	C0H693 - Mcap_SCRiP1a	4.84e-27	55.556	C(6)C(6)CP(5)C(4)C(5)CCC(4)	0 78 . BLFC01000522.1 167587 167928 + 378
	GIVI01130426.1.p2	XP_015765712.1 - Adig_SCRiP3like3	1.33e-24	56.098	C(6)C(6)C(6)C(4)C(6)CCC(2)	0 79 . BLFC01000309.1 2936335 2936672 + 415
	GIVI01144187.1.p1	C0H691 - Amil_SCRiP2	9.95e-49	88.462	C(6)C(6)CP(6)C(6)C(6)CCC(2)	0 80 . BLFC01000341.1 509164 507611 - 438
	GIVI01158201.1.p1	XP_015749964.1 - Adig_SCRiP3like1	4.65e-57	97.647	C(6)C(6)C(6)C(5)C(5)C(4)	0 79 . BLFC01000493.1 612506 612843 + 407
Stylophora pistillata	GARY01008383.1.p1	B2ZG38 - Ofav_SCRiP8	5.16e-09	41.860	C(8)C(6)CP(6)C(5)C(5)CCC(6)	0 88 . LSMT01000076.1 81677 82034 + 490
Pocillopora damicornis	GEFF01011883.1.p1	B2ZG38 - Ofav_SCRiP8	1.54e-10	41.860	C(8)C(6)CP(6)C(4)C(7)CCC(5	1 89 . RCHS01001489.1 10002 9647 - 416
Pocillopora verrucosa	GJZD01088022.1.p2	B2ZG38 - Ofav_SCRiP8	1.22e-10	43.023	C(8)C(6)CP(6)C(4)C(7)CCC(5)	0 89 . JAAVTL010000469.1 153158 152799 - 448
Anemonia viridis	GHCD01011398.1.p1	A0A3P8MJV5 - Aten_SCRiP	1.74e-19	54.000	C(6)C(7)C(6)C(3)C(6)CCC(7)	0 85 . OCZR010184284.1 1073 178 - 436
Entacmaea quadricolor	GJFF01118526.1.p2	XP_015773994.1 - Adig_SCRiP1	9.76e-20	47.727	C(6)C(6)CP(6)C(5)C(6)CCC(2)	n.a.
Heteractis crispa	GJFA01043050.1.p2	XP_022810608.1 - Spis_SCRiP1like	8.29e-19	41.573	C(6)C(6)CP(6)C(5)C(6)CCC(2)	n.a.
Heteractis magnifica	GJFJ01070538.1.p2	A0A3P8MJV5 - Aten_SCRiP	2.35e-22	48.913	C(6)C(6)CP(5)C(5)C(6)CCC(7)	0 50 . JAADYU020092847.1 794 644 - 253
	GJFJ01078215.1.p2	XP_022810608.1 - Spis_SCRiP1like	1.30e-19	42.697	C(6)C(6)CP(6)C(5)C(6)CCC(2)	46 86 . JAADYU020083450.1 652 772 + 250
Stichodactyla helianthus	GGNY01129790.1.p2	A0A3P8MJV5 - Aten_SCRiP	7.53e-22	49.438	C(6)C(6)CP(5)C(5)C(6)CCC(7)	0 85 . WUAP02129825.1 1424 2381 + 445
	GGNY01129791.1.p1	XP_015773994.1 - Adig_SCRiP1	9.03e-18	43.678	C(6)C(6)CP(6)C(5)C(6)CCC(2)	0 83 . WUAP02132270.1 1372 293 - 443
	GGNY01129792.1.p2	XP_015773994.1 - Adig_SCRiP1	3.85e-19	41.176	C(6)C(6)CP(6)C(5)C(6)CCC(2)	0 83 . WUAP02121954.1 2885 1855 - 432
Stichodactyla mertensii	GJFE01051040.1.p1	XP_015773994.1 - Adig_SCRiP1	2.07e-19	47.727	C(6)C(6)CP(6)C(5)C(6)CCC(2)	47 86 . JAAAQI020132430.1 184 301 + 252
	GJFE01072032.1.p1	A0A3P8MJV5 - Aten_SCRiP	7.06e-26	52.809	C(6)C(6)C(6)C(5)C(6)CCC(7)	46 94 . JAAAQI020131395.1 1662 818 - 286
n.a. - not available
Identical genes are colored the same
