# Supplementary material for: Evolutionary Analysis of Cnidaria Small Cysteine-Rich Proteins (SCRiPs), an Enigmatic Neurotoxin Family from Stony Corals and Sea Anemones (Anthozoa: Hexacorallia)
Source: Toxins (Basel). 2024 Feb 2;16(2):75. doi: 10.3390/toxins16020075 (PMC10892658; doi:10.3390/toxins16020075)
Supplement: Supplementary file 1 [file toxins-16-00075-s001.zip › Supplementary_Table_S3.xlsx]

## Sheet: Site Models
Number of Positively and Negatively Selected Sites							Location of Positively Selected Sites in Each Site Model Test
SCRiP-α (n)	MEME (p<0.05)	FEL (p<0.05)	FUBAR (PP>0.95)	SLAC (p<0.05)	Global MG94xREV ω		SCRiP-α	MEME (p<0.05)	FEL (p<0.05)	FUBAR (PP>0.95)	SLAC (p<0.05)
Total (84)	17	ω>1: 8 ; ω<1: 6	ω>1: 15 ; ω<1: 7	ω>1: 8 ; ω<1: 6	1.50		Sites with ω>1	3, 5, 14, 21, 22, 23, 29, 31, 37, 40, 41, 42, 43, 44, 53, 54, 55	22, 23, 29, 37, 43, 44, 54, 55	21, 22, 23, 24, 27, 28, 29, 37, 43, 44, 49, 50, 53, 54, 55	22, 23, 29, 37, 41, 43, 44, 53
Replicate 1 (19)	8	ω>1: 2 ; ω<1: 2	ω>1: 3 ; ω<1: 0	ω>1: 0 ; ω<1: 0	1.36			3, 30, 32, 39, 41, 42, 43, 54	43, 54	39, 43, 54	n.a.
Replicate 2 (19)	8	ω>1: 3 ; ω<1: 5	ω>1: 5 ; ω<1: 1	ω>1: 0 ; ω<1: 2	1.28			3, 30, 39, 41, 42, 43, 54, 55	42, 43, 54	22, 26, 42, 43, 54	n.a.
Replicate 3 (19)	4	ω>1: 3 ; ω<1: 5	ω>1: 6 ; ω<1: 2	ω>1: 2 ; ω<1: 3	1.26			5, 23, 44, 45	23, 44, 45	23, 38, 44, 45, 46, 56	23, 44
SCRiP-β (n)	MEME (p<0.05)	FEL (p<0.05)	FUBAR (PP>0.95)	SLAC (p<0.05)	Global MG94xREV ω		SCRiP-β	MEME (p<0.05)	FEL (p<0.05)	FUBAR (PP>0.95)	SLAC (p<0.05)
Total (45)	16	ω>1: 3 ; ω<1: 13	ω>1: 2 ; ω<1: 12	ω>1: 0 ; ω<1: 11	0.828		Sites with ω>1	14, 15, 17, 18, 21, 29, 33, 34, 38, 40, 42, 43, 45, 47, 50, 53	33, 40, 42	33, 42	n.a.
Replicate 1 (15)	4	ω>1: 0 ; ω<1: 16	ω>1: 2 ; ω<1: 12	ω>1: 3 ; ω<1: 13	0.647			10, 17, 52, 53	n.a.	43, 54	37, 54, 57
Replicate 2 (15)	5	ω>1: 0 ; ω<1: 14	ω>1: 1 ; ω<1: 12	ω>1: 0 ; ω<1: 9	0.595			10, 44, 53, 54, 62	n.a.	20	n.a.
Replicate 3 (15)	7	ω>1: 2 ; ω<1: 12	ω>1: 2 ; ω<1: 11	ω>1: 0 ; ω<1: 10	0.673			15, 17, 33, 39, 42, 49, 50	33, 50	33, 50	n.a.
SCRiP-ϒ (n)	MEME (p<0.05)	FEL (p<0.05)	FUBAR (PP>0.95)	SLAC (p<0.05)	Global MG94xREV ω		SCRiP-ϒ	MEME (p<0.05)	FEL (p<0.05)	FUBAR (PP>0.95)	SLAC (p<0.05)
Total (30)	7	ω>1: 1 ; ω<1: 15	ω>1: 5 ; ω<1: 10	ω>1: 0 ; ω<1: 10	0.713		Sites with ω>1	11, 30, 31, 35, 36, 41, 54	36	13, 30, 31, 40, 47	n.a.
Replicate 1 (18)	3	ω>1: 2 ; ω<1: 10	ω>1: 5 ; ω<1: 6	ω>1: 0 ; ω<1: 3	0.688			31, 35, 40	31, 40	13, 30, 31, 40, 47	n.a.
Replicate 2 (18)	2	ω>1: 1 ; ω<1: 12	ω>1: 2 ; ω<1: 5	ω>1: 0 ; ω<1: 6	0.599			47, 54	31	13, 31	n.a.
Replicate 3 (18)	4	ω>1: 2 ; ω<1: 14	ω>1: 3 ; ω<1: 6	ω>1: 0 ; ω<1: 6	0.569			30, 31, 36, 47	30, 31	13, 30, 31	n.a.
SCRiP-δ (n)	MEME (p<0.05)	FEL (p<0.05)	FUBAR (PP>0.95)	SLAC (p<0.05)	Global MG94xREV ω		SCRiP-δ	MEME (p<0.05)	FEL (p<0.05)	FUBAR (PP>0.95)	SLAC (p<0.05)
Total (29)	5	ω>1: 2 ; ω<1: 11	ω>1: 1 ; ω<1: 6	ω>1: 0 ; ω<1: 7	0.643		Sites with ω>1	24, 43, 45, 64, 65	45, 65	45	n.a.
Replicate 1 (22)	4	ω>1: 1 ; ω<1: 8	ω>1: 2 ; ω<1: 4	ω>1: 0 ; ω<1: 4	0.605			24, 45, 46, 65	65	16, 45	n.a.
Replicate 2 (22)	3	ω>1: 2 ; ω<1: 10	ω>1: 1 ; ω<1: 5	ω>1: 0 ; ω<1: 5	0.577			43, 45, 65	45, 65	45	n.a.
Replicate 3 (22)	3	ω>1: 2 ; ω<1: 11	ω>1: 1 ; ω<1: 5	ω>1: 0 ; ω<1: 5	0.545			45, 64, 65	45, 65	45	n.a.
p - p-value
PP - Posterior Probability
n.a. - not available
